# Supplementary material for: Characterization of Shigella flexneri serotype 6 strains from geographically diverse low- and middle-income countries
Source: mBio. 2024 Dec 10;16(1):e02210-24. doi: 10.1128/mbio.02210-24 (PMC11708030; doi:10.1128/mbio.02210-24)
Supplement: Data set 1 — Phylogenomic SNP distances and strain lists. [file mbio.02210-24-s0001.xlsx]

## Sheet: Fig1A_bestsnp_snpdists
Datset 1. SNP Distance calculation between Sf6 and non-Sf6 genomes (Figure 1A)
Genomes	Reference	02_1860	02_6068	42	04_6462	05_5218	05_7131	05_8715	06_1067	07_2097	08_2607	08_654	09_4492	09_5290	09_5569	09_9072	1000014_VIDA	1000317_VIDA	1000337_VIDA	1000972_2a_VIDA	1001264_VIDA	1001365_VIDA	10013_Vietnam	1001515_VIDA	1001546_VIDA	1001737_VIDA	1001743_VIDA	1001896_VIDA	1002027_VIDA	1002106_VIDA	1002257_VIDA	1002324_VIDA	1002470_VIDA	1002529_VIDA	1002612_VIDA	1002680_VIDA	1002713_VIDA	100272	1002764_VIDA	1002848_VIDA	1003117_VIDA	1003140_VIDA	1003167_VIDA	10032551_4a_VIDA	1003291_VIDA	1003302_VIDA	1003322_VIDA	1003347_VIDA	1003384_VIDA
Reference	0	40486	40477	35149	40491	40484	40480	40531	40484	40497	40502	40532	40495	40494	40494	40486	40499	40498	40498	40514	40500	40500	40466	40496	40497	40494	40497	40499	40493	40496	40491	40496	40499	40498	40497	40498	40504	40486	40487	40491	40492	40497	40492	40498	40490	40502	40490	40490	40495
02_1860	40486	0	36	37796	45	117	119	775	176	65	196	776	48	127	48	114	130	129	126	3107	128	128	618	124	128	122	128	129	123	123	120	123	130	127	128	129	135	118	119	120	121	125	121	127	121	130	121	121	123
02_6068	40477	36	0	37787	41	107	109	765	168	55	188	766	44	117	44	104	120	119	116	3098	118	118	608	114	118	112	118	119	113	113	110	113	120	117	118	119	125	108	109	110	111	115	111	117	111	120	111	111	113
42	35149	37796	37787	0	37801	37799	37793	37836	37792	37803	37814	37837	37805	37807	37803	37797	37809	37808	37809	37819	37811	37811	37773	37807	37807	37805	37807	37812	37806	37806	37803	37806	37809	37809	37807	37808	37814	37795	37800	37803	37804	37808	37804	37809	37804	37813	37804	37804	37806
04_6462	40491	45	41	37801	0	122	124	780	183	70	203	781	53	132	53	119	135	134	131	3113	133	133	623	129	133	127	133	134	128	128	125	128	135	132	133	134	140	123	124	125	126	130	126	132	126	135	126	126	128
05_5218	40484	117	107	37799	122	0	124	780	185	128	203	781	125	22	125	69	85	84	81	3113	83	83	623	79	83	77	83	84	78	78	97	78	85	104	83	84	90	73	72	97	98	80	98	104	98	85	98	98	78
05_7131	40480	119	109	37793	124	124	0	772	177	130	195	773	127	134	127	121	137	136	133	3105	135	135	615	131	135	129	135	136	130	130	127	130	137	134	135	136	142	125	126	127	128	132	128	134	128	137	128	128	130
05_8715	40531	775	765	37836	780	780	772	0	775	780	793	9	783	790	783	777	793	792	789	3139	791	791	749	787	791	785	791	792	786	786	783	786	793	790	791	792	798	781	782	783	784	788	784	790	784	793	784	784	786
06_1067	40484	176	168	37792	183	185	177	775	0	189	70	776	186	195	186	182	198	197	194	3107	196	196	618	192	196	190	196	197	191	191	188	191	198	195	196	197	203	186	187	188	189	193	189	195	189	198	189	189	191
07_2097	40497	65	55	37803	70	128	130	780	189	0	209	787	73	138	73	125	141	140	137	3119	139	139	627	135	139	133	139	140	134	134	131	134	141	138	139	140	146	129	130	131	132	136	132	138	132	141	132	132	134
08_2607	40502	196	188	37814	203	203	195	793	70	209	0	794	206	213	206	200	216	215	212	3125	214	214	636	210	214	208	214	215	209	209	206	209	216	213	214	215	221	204	205	206	207	211	207	213	207	216	207	207	209
08_654	40532	776	766	37837	781	781	773	9	776	787	794	0	784	791	784	778	794	793	790	3140	792	792	750	788	792	786	792	793	787	787	784	787	794	791	792	793	799	782	783	784	785	789	785	791	785	794	785	785	787
09_4492	40495	48	44	37805	53	125	127	783	186	73	206	784	0	135	30	122	138	137	134	3116	136	136	626	132	136	130	136	137	131	131	126	131	138	133	136	137	143	126	127	126	127	133	127	133	127	138	127	127	131
09_5290	40494	127	117	37807	132	22	134	790	195	138	213	791	135	0	135	79	95	94	91	3123	93	93	633	89	93	87	93	94	88	88	109	88	95	116	93	94	100	83	84	109	110	90	110	116	110	95	110	110	88
09_5569	40494	48	44	37803	53	125	127	783	186	73	206	784	30	135	0	122	138	137	134	3116	136	136	626	132	136	130	136	137	131	131	128	131	138	135	136	137	143	126	127	128	129	133	129	135	129	138	129	129	131
09_9072	40486	114	104	37797	119	69	121	777	182	125	200	778	122	79	122	0	36	35	32	3110	26	26	620	30	34	28	34	27	29	27	96	27	36	103	34	35	41	20	11	96	97	31	97	103	97	22	97	97	21
1000014_VIDA	40499	130	120	37809	135	85	137	793	198	141	216	794	138	95	138	36	0	1	48	3126	50	50	636	46	8	44	8	51	45	45	112	45	10	119	8	9	15	40	41	112	113	47	113	119	113	52	113	113	45
1000317_VIDA	40498	129	119	37808	134	84	136	792	197	140	215	793	137	94	137	35	1	0	47	3125	49	49	635	45	7	43	7	50	44	44	111	44	9	118	7	8	14	39	40	111	112	46	112	118	112	51	112	112	44
1000337_VIDA	40498	126	116	37809	131	81	133	789	194	137	212	790	134	91	134	32	48	47	0	3122	46	46	632	12	46	6	46	47	7	41	108	41	48	115	46	47	53	36	37	108	109	9	109	115	109	48	109	109	41
1000972_2a_VIDA	40514	3107	3098	37819	3113	3113	3105	3139	3107	3119	3125	3140	3116	3123	3116	3110	3126	3125	3122	0	3124	3124	3090	3118	3124	3118	3124	3121	3119	3119	3116	3119	3126	3123	3124	3125	3131	3108	3115	3116	3117	3119	3117	3123	3117	3124	3117	3117	3117
1001264_VIDA	40500	128	118	37811	133	83	135	791	196	139	214	792	136	93	136	26	50	49	46	3124	0	0	634	44	48	42	48	41	43	41	110	41	50	117	48	49	55	34	31	110	111	45	111	117	111	42	111	111	27
1001365_VIDA	40500	128	118	37811	133	83	135	791	196	139	214	792	136	93	136	26	50	49	46	3124	0	0	634	44	48	42	48	41	43	41	110	41	50	117	48	49	55	34	31	110	111	45	111	117	111	42	111	111	27
10013_Vietnam	40466	618	608	37773	623	623	615	749	618	627	636	750	626	633	626	620	636	635	632	3090	634	634	0	630	634	628	634	635	629	629	624	629	636	631	634	635	641	624	625	624	625	631	625	631	625	636	625	625	629
1001515_VIDA	40496	124	114	37807	129	79	131	787	192	135	210	788	132	89	132	30	46	45	12	3118	44	44	630	0	44	8	44	43	9	39	106	39	46	113	44	45	51	32	35	106	107	9	107	113	107	46	107	107	37
1001546_VIDA	40497	128	118	37807	133	83	135	791	196	139	214	792	136	93	136	34	8	7	46	3124	48	48	634	44	0	42	0	49	43	43	110	43	4	117	0	1	9	38	39	110	111	45	111	117	111	50	111	111	43
1001737_VIDA	40494	122	112	37805	127	77	129	785	190	133	208	786	130	87	130	28	44	43	6	3118	42	42	628	8	42	0	42	43	1	37	104	37	44	111	42	43	49	32	33	104	105	3	105	111	105	44	105	105	37
1001743_VIDA	40497	128	118	37807	133	83	135	791	196	139	214	792	136	93	136	34	8	7	46	3124	48	48	634	44	0	42	0	49	43	43	110	43	4	117	0	1	9	38	39	110	111	45	111	117	111	50	111	111	43
1001896_VIDA	40499	129	119	37812	134	84	136	792	197	140	215	793	137	94	137	27	51	50	47	3121	41	41	635	43	49	43	49	0	44	42	111	42	51	118	49	50	56	33	32	111	112	44	112	118	112	43	112	112	34
1002027_VIDA	40493	123	113	37806	128	78	130	786	191	134	209	787	131	88	131	29	45	44	7	3119	43	43	629	9	43	1	43	44	0	38	105	38	45	112	43	44	50	33	34	105	106	4	106	112	106	45	106	106	38
1002106_VIDA	40496	123	113	37806	128	78	130	786	191	134	209	787	131	88	131	27	45	44	41	3119	41	41	629	39	43	37	43	42	38	0	105	2	45	112	43	44	50	31	32	105	106	40	106	112	106	43	106	106	36
1002257_VIDA	40491	120	110	37803	125	97	127	783	188	131	206	784	126	109	128	96	112	111	108	3116	110	110	624	106	110	104	110	111	105	105	0	105	112	27	110	111	117	100	99	12	5	107	5	27	13	112	13	13	105
1002324_VIDA	40496	123	113	37806	128	78	130	786	191	134	209	787	131	88	131	27	45	44	41	3119	41	41	629	39	43	37	43	42	38	2	105	0	45	112	43	44	50	31	32	105	106	40	106	112	106	43	106	106	36
1002470_VIDA	40499	130	120	37809	135	85	137	793	198	141	216	794	138	95	138	36	10	9	48	3126	50	50	636	46	4	44	4	51	45	45	112	45	0	119	4	5	9	40	41	112	113	47	113	119	113	52	113	113	45
1002529_VIDA	40498	127	117	37809	132	104	134	790	195	138	213	791	133	116	135	103	119	118	115	3123	117	117	631	113	117	111	117	118	112	112	27	112	119	0	117	118	124	107	106	27	28	114	28	2	28	119	28	28	112
1002612_VIDA	40497	128	118	37807	133	83	135	791	196	139	214	792	136	93	136	34	8	7	46	3124	48	48	634	44	0	42	0	49	43	43	110	43	4	117	0	1	9	38	39	110	111	45	111	117	111	50	111	111	43
1002680_VIDA	40498	129	119	37808	134	84	136	792	197	140	215	793	137	94	137	35	9	8	47	3125	49	49	635	45	1	43	1	50	44	44	111	44	5	118	1	0	10	39	40	111	112	46	112	118	112	51	112	112	44
1002713_VIDA	40504	135	125	37814	140	90	142	798	203	146	221	799	143	100	143	41	15	14	53	3131	55	55	641	51	9	49	9	56	50	50	117	50	9	124	9	10	0	45	46	117	118	52	118	124	118	57	118	118	50
100272	40486	118	108	37795	123	73	125	781	186	129	204	782	126	83	126	20	40	39	36	3108	34	34	624	32	38	32	38	33	33	31	100	31	40	107	38	39	45	0	25	100	101	33	101	107	101	36	101	101	27
1002764_VIDA	40487	119	109	37800	124	72	126	782	187	130	205	783	127	84	127	11	41	40	37	3115	31	31	625	35	39	33	39	32	34	32	99	32	41	106	39	40	46	25	0	99	100	36	100	106	100	27	100	100	26
1002848_VIDA	40491	120	110	37803	125	97	127	783	188	131	206	784	126	109	128	96	112	111	108	3116	110	110	624	106	110	104	110	111	105	105	12	105	112	27	110	111	117	100	99	0	13	107	13	27	1	112	1	1	105
1003117_VIDA	40492	121	111	37804	126	98	128	784	189	132	207	785	127	110	129	97	113	112	109	3117	111	111	625	107	111	105	111	112	106	106	5	106	113	28	111	112	118	101	100	13	0	108	0	28	14	113	14	14	106
1003140_VIDA	40497	125	115	37808	130	80	132	788	193	136	211	789	133	90	133	31	47	46	9	3119	45	45	631	9	45	3	45	44	4	40	107	40	47	114	45	46	52	33	36	107	108	0	108	114	108	47	108	108	38
1003167_VIDA	40492	121	111	37804	126	98	128	784	189	132	207	785	127	110	129	97	113	112	109	3117	111	111	625	107	111	105	111	112	106	106	5	106	113	28	111	112	118	101	100	13	0	108	0	28	14	113	14	14	106
10032551_4a_VIDA	40498	127	117	37809	132	104	134	790	195	138	213	791	133	116	135	103	119	118	115	3123	117	117	631	113	117	111	117	118	112	112	27	112	119	2	117	118	124	107	106	27	28	114	28	0	28	119	28	28	112
1003291_VIDA	40490	121	111	37804	126	98	128	784	189	132	207	785	127	110	129	97	113	112	109	3117	111	111	625	107	111	105	111	112	106	106	13	106	113	28	111	112	118	101	100	1	14	108	14	28	0	113	0	0	106
1003302_VIDA	40502	130	120	37813	135	85	137	793	198	141	216	794	138	95	138	22	52	51	48	3124	42	42	636	46	50	44	50	43	45	43	112	43	52	119	50	51	57	36	27	112	113	47	113	119	113	0	113	113	37
1003322_VIDA	40490	121	111	37804	126	98	128	784	189	132	207	785	127	110	129	97	113	112	109	3117	111	111	625	107	111	105	111	112	106	106	13	106	113	28	111	112	118	101	100	1	14	108	14	28	0	113	0	0	106
1003347_VIDA	40490	121	111	37804	126	98	128	784	189	132	207	785	127	110	129	97	113	112	109	3117	111	111	625	107	111	105	111	112	106	106	13	106	113	28	111	112	118	101	100	1	14	108	14	28	0	113	0	0	106
1003384_VIDA	40495	123	113	37806	128	78	130	786	191	134	209	787	131	88	131	21	45	44	41	3117	27	27	629	37	43	37	43	34	38	36	105	36	45	112	43	44	50	27	26	105	106	38	106	112	106	37	106	106	0
1003480_VIDA	40485	117	107	37798	122	70	124	780	185	128	203	781	125	82	125	9	39	38	35	3113	29	29	623	33	37	31	37	30	32	30	97	30	39	104	37	38	44	23	2	97	98	34	98	104	98	25	98	98	24
1003489_VIDA	40486	118	108	37799	123	71	125	781	186	129	204	782	126	83	126	10	40	39	36	3114	30	30	624	34	38	32	38	31	33	31	98	31	40	105	38	39	45	24	3	98	99	35	99	105	99	26	99	99	25
1003833_VIDA	40505	133	123	37815	138	88	140	796	201	144	219	797	141	98	141	31	55	54	51	3129	45	45	639	49	53	47	53	46	48	46	115	46	55	122	53	54	60	39	36	115	116	50	116	122	116	47	116	116	40
1003843_VIDA	40493	122	112	37805	127	99	129	785	190	133	208	786	128	111	130	98	114	113	110	3118	112	112	626	108	112	106	112	113	107	107	14	107	114	29	112	113	119	102	101	10	15	109	15	29	11	114	11	11	107
1003942_VIDA	40493	121	111	37803	126	76	128	784	189	132	207	785	129	86	129	19	43	42	39	3117	33	33	627	37	41	35	41	34	36	34	103	34	43	110	41	42	48	27	24	103	104	38	104	110	104	35	104	104	28
1004038_VIDA	40492	120	110	37803	125	75	127	783	188	131	206	784	128	85	128	22	42	41	38	3114	36	36	626	34	40	34	40	35	35	33	102	33	42	109	40	41	47	24	27	102	103	35	103	109	103	38	103	103	29
1004072_VIDA	40497	125	115	37808	130	80	132	788	193	136	211	789	133	90	133	27	47	46	43	3121	41	41	631	41	45	39	45	42	40	38	107	38	47	114	45	46	52	31	32	107	108	42	108	114	108	43	108	108	36
100490	40487	119	109	37796	124	74	126	782	187	130	205	783	127	84	127	21	41	40	37	3109	35	35	625	33	39	33	39	34	34	32	101	32	41	108	39	40	46	5	26	101	102	34	102	108	102	37	102	102	28
100512	40485	117	107	37794	122	72	124	780	185	128	203	781	125	82	125	19	39	38	35	3107	33	33	623	31	37	31	37	32	32	30	99	30	39	106	37	38	44	1	24	99	100	32	100	106	100	35	100	100	26
100515_I	40492	124	114	37807	129	79	131	787	192	135	210	788	132	89	132	22	46	45	42	3116	36	36	630	38	44	38	44	31	39	37	106	37	46	113	44	45	51	28	27	106	107	39	107	113	107	38	107	107	29
100537_complete	40486	118	108	37795	123	73	125	781	186	129	204	782	126	83	126	20	40	39	36	3110	34	34	624	34	38	32	38	35	33	31	100	31	40	107	38	39	45	4	25	100	101	35	101	107	101	36	101	101	29
100724	40488	118	108	37801	123	73	125	781	186	129	204	782	126	83	126	16	40	39	36	3110	30	30	624	32	38	32	38	25	33	31	100	31	40	107	38	39	45	22	21	100	101	33	101	107	101	32	101	101	23
102002	40487	117	107	37800	122	72	124	780	185	128	203	781	125	82	125	15	39	38	35	3111	29	29	623	33	37	31	37	26	32	30	99	30	39	106	37	38	44	23	20	99	100	34	100	106	100	31	100	100	24
102309	40488	115	105	37798	120	70	122	778	183	126	201	779	123	80	123	19	37	36	33	3109	33	33	621	29	35	29	35	32	30	20	97	20	37	104	35	36	42	21	24	97	98	30	98	104	98	35	98	98	26
102476	40489	117	107	37800	122	72	124	780	185	128	203	781	125	82	125	19	39	38	35	3113	33	33	623	33	37	31	37	34	32	30	99	30	39	106	37	38	44	23	24	99	100	34	100	106	100	35	100	100	28
102491	40487	115	105	37796	120	70	122	778	183	126	201	779	123	80	123	17	37	36	33	3111	31	31	621	31	35	29	35	32	30	28	97	28	37	104	35	36	42	19	22	97	98	32	98	104	98	33	98	98	26
102609	40492	120	110	37803	125	75	127	783	188	131	206	784	128	85	128	22	42	41	38	3114	36	36	626	34	40	34	40	35	35	33	102	33	42	109	40	41	47	20	27	102	103	35	103	109	103	38	103	103	29
102664	40480	109	99	37791	114	88	116	772	177	120	195	773	117	98	117	85	101	100	97	3104	99	99	615	95	99	93	99	100	94	94	71	94	101	78	99	100	106	89	90	71	72	96	72	78	72	101	72	72	94
102751_complete	40494	122	112	37803	127	127	129	785	190	133	208	786	130	137	130	124	140	139	136	3118	138	138	628	134	138	132	138	139	133	133	130	133	140	137	138	139	145	128	129	130	131	135	131	137	131	140	131	131	133
103265	40487	115	105	37798	120	70	122	778	183	126	201	779	123	80	123	17	37	36	33	3111	31	31	621	31	35	29	35	32	30	28	97	28	37	104	35	36	42	21	22	97	98	32	98	104	98	33	98	98	26
103367	40486	116	106	37799	121	69	123	779	184	127	202	780	124	81	124	18	38	37	34	3112	32	32	622	32	36	30	36	33	31	29	96	29	38	103	36	37	43	22	21	96	97	33	97	103	97	34	97	97	27
103578	40486	116	106	37799	121	69	123	779	184	127	202	780	124	81	124	18	38	37	34	3112	32	32	622	32	36	30	36	33	31	29	96	29	38	103	36	37	43	22	21	96	97	33	97	103	97	34	97	97	27
10398_Vietnam	40473	624	614	37780	629	629	621	755	624	633	642	756	632	639	632	626	642	641	638	3096	640	640	12	636	640	634	640	641	635	635	630	635	642	637	640	641	647	630	631	630	631	637	631	637	631	642	631	631	635
11128	39105	17309	17300	36730	17315	17312	17308	17334	17309	17319	17327	17335	17318	17322	17318	17314	17322	17321	17326	17418	17327	17327	17285	17324	17320	17322	17320	17329	17323	17323	17320	17323	17322	17327	17320	17321	17327	17314	17319	17320	17321	17325	17321	17327	17319	17330	17319	17319	17323
11368	38442	16875	16866	35869	16881	16878	16874	16903	16875	16885	16893	16904	16884	16888	16884	16880	16892	16891	16892	16952	16893	16893	16852	16890	16890	16888	16890	16895	16889	16889	16886	16889	16892	16893	16890	16891	16897	16880	16885	16886	16887	16891	16887	16893	16885	16896	16885	16885	16888
200177_phylogroupG	34477	40431	40422	34139	40435	40428	40425	40476	40427	40441	40450	40477	40438	40440	40439	40431	40443	40442	40444	40486	40445	40445	40420	40440	40441	40440	40441	40446	40441	40441	40436	40441	40443	40442	40441	40442	40448	40431	40432	40436	40437	40443	40437	40442	40437	40447	40437	40437	40440
202236	40492	119	109	37802	124	74	126	782	187	130	205	783	127	84	127	25	41	40	33	3115	39	39	625	31	39	29	39	40	30	34	101	34	41	108	39	40	46	29	30	101	102	32	102	108	102	41	102	102	34
202260	40487	121	111	37800	126	34	128	784	189	132	207	785	129	44	129	73	89	88	85	3117	87	87	627	83	87	81	87	88	82	82	103	82	89	110	87	88	94	77	78	103	104	84	104	110	104	89	104	104	82
204161	40493	120	110	37803	125	75	127	783	188	131	206	784	128	85	128	26	42	41	30	3114	40	40	626	26	40	26	40	39	27	35	102	35	42	109	40	41	47	28	31	102	103	27	103	109	103	42	103	103	33
28_79	40445	66	56	37755	71	75	77	733	138	77	156	734	74	85	74	72	88	87	84	3064	86	86	576	82	86	80	86	85	81	81	78	81	88	85	86	87	93	76	77	78	79	83	79	85	79	88	79	79	81
300039	40489	120	110	37801	125	125	125	781	186	131	204	782	128	135	128	122	138	137	134	3112	136	136	624	132	136	130	136	137	131	131	128	131	138	135	136	137	143	126	127	128	129	133	129	135	129	138	129	129	131
3000644_VIDA	40504	198	190	37813	205	205	197	795	78	211	96	796	208	215	208	202	218	217	214	3123	216	216	638	212	216	210	216	217	211	211	208	211	218	215	216	217	223	206	207	208	209	213	209	215	209	218	209	209	211
3001008_VIDA	40498	191	183	37807	198	198	190	788	71	204	89	789	201	208	201	195	211	210	207	3116	209	209	631	203	209	203	209	208	204	204	201	204	211	208	209	210	216	197	200	201	202	204	202	208	202	211	202	202	202
3001395_VIDA	40502	195	187	37811	202	202	194	792	75	208	93	793	205	212	205	199	215	214	211	3122	213	213	635	209	213	207	213	214	208	208	205	208	215	212	213	214	220	203	204	205	206	210	206	212	206	215	206	206	208
300220	40485	116	106	37797	121	121	121	777	182	127	200	778	124	131	124	118	134	133	130	3108	132	132	620	128	132	126	132	133	127	127	124	127	134	131	132	133	139	122	123	124	125	129	125	131	125	134	125	125	127
3002501_VIDA	40502	198	190	37813	205	205	197	795	78	211	96	796	208	215	208	202	218	217	214	3125	216	216	638	212	216	210	216	217	211	211	208	211	218	215	216	217	223	206	207	208	209	213	209	215	209	218	209	209	211
3002801_VIDA	40505	197	189	37812	204	204	196	794	77	210	95	795	207	214	207	201	217	216	213	3124	215	215	637	211	215	209	215	216	210	210	207	210	217	214	215	216	222	205	206	207	208	212	208	214	208	217	208	208	210
3002810_VIDA	40505	197	189	37814	204	204	196	794	77	210	95	795	207	214	207	201	217	216	213	3126	215	215	637	211	215	209	215	216	210	210	207	210	217	214	215	216	222	205	206	207	208	212	208	214	208	217	208	208	210
3003214_VIDA	40508	200	192	37815	207	207	199	795	80	213	98	796	210	217	210	204	220	219	216	3127	218	218	640	214	218	212	218	219	213	213	210	213	220	217	218	219	225	208	209	210	211	215	211	217	211	220	211	211	213
3003220_VIDA	40508	200	192	37815	207	207	199	795	80	213	98	796	210	217	210	204	220	219	216	3127	218	218	640	214	218	212	218	219	213	213	210	213	220	217	218	219	225	208	209	210	211	215	211	217	211	220	211	211	213
3003460_VIDA	40494	188	180	37805	195	193	187	785	68	201	86	786	198	205	198	192	208	207	204	3115	206	206	628	202	206	200	206	207	201	201	196	201	208	203	206	207	213	196	195	196	197	203	197	203	197	208	197	197	201
3003461_VIDA	40495	189	181	37806	196	194	188	786	69	202	87	787	199	206	199	193	209	208	205	3114	207	207	629	201	207	201	207	206	202	202	197	202	209	204	207	208	214	195	196	197	198	202	198	204	198	209	198	198	200
3003672_VIDA	40496	190	182	37807	197	195	189	787	70	203	88	788	200	207	200	194	210	209	206	3115	208	208	630	202	208	202	208	207	203	203	198	203	210	205	208	209	215	196	197	198	199	203	199	205	199	210	199	199	201
3003692_VIDA	40495	189	181	37806	196	194	188	786	69	202	87	787	199	206	199	193	209	208	205	3116	207	207	629	203	207	201	207	208	202	202	197	202	209	204	207	208	214	197	196	197	198	204	198	204	198	209	198	198	202
3003851_VIDA	40497	191	183	37808	198	196	190	788	71	204	89	789	201	208	201	195	211	210	207	3118	209	209	631	205	209	203	209	210	204	204	199	204	211	206	209	210	216	199	198	199	200	206	200	206	200	211	200	200	204
3003879_VIDA	40506	199	191	37815	206	206	198	796	79	212	97	797	209	216	209	203	219	218	215	3126	217	217	639	213	217	211	217	218	212	212	209	212	219	216	217	218	224	207	208	209	210	214	210	216	210	219	210	210	212
3003901_VIDA	40506	200	192	37813	207	207	199	797	80	213	98	798	210	217	210	204	220	219	216	3127	218	218	640	214	218	212	218	219	213	213	210	213	220	217	218	219	225	208	209	210	211	215	211	217	211	220	211	211	213
3004038_VIDA	40512	205	197	37819	212	212	204	802	85	218	103	803	215	222	215	209	225	224	221	3132	223	223	645	219	223	217	223	224	218	218	215	218	225	222	223	224	230	213	214	215	216	220	216	222	216	225	216	216	218
3004862_VIDA	40508	200	192	37815	207	207	199	797	80	213	98	798	210	217	210	204	220	219	216	3127	218	218	640	214	218	212	218	219	213	213	210	213	220	217	218	219	225	208	209	210	211	215	211	217	211	220	211	211	213
3005141_VIDA	40503	196	188	37812	203	203	195	793	76	209	94	794	206	213	206	200	216	215	212	3123	214	214	636	210	214	208	214	215	209	209	206	209	216	213	214	215	221	204	205	206	207	211	207	213	207	216	207	207	209
3005202_VIDA	40508	200	192	37817	207	207	199	798	81	213	99	799	210	217	210	204	220	219	216	3128	218	218	641	214	218	212	218	219	213	213	210	213	220	217	218	219	225	208	209	210	211	215	211	217	211	220	211	211	213
300730	40500	127	119	37806	134	134	134	790	193	140	211	791	137	144	137	131	147	146	143	3122	145	145	633	141	145	139	145	146	140	140	137	140	147	144	145	146	152	135	136	137	138	142	138	144	138	147	138	138	140
303291	40481	177	169	37791	184	184	176	774	37	190	69	775	187	194	187	181	197	196	193	3106	195	195	617	191	195	189	195	196	190	190	187	190	197	194	195	196	202	185	186	187	188	192	188	194	188	197	188	188	190
400566	40494	186	178	37803	193	193	185	783	66	199	84	784	196	203	196	190	206	205	202	3113	204	204	626	200	204	198	204	205	199	199	196	199	206	203	204	205	211	194	195	196	197	201	197	203	197	206	197	197	199
400603	40488	184	176	37797	191	191	183	781	64	197	82	782	194	201	194	188	204	203	200	3113	202	202	624	198	202	196	202	203	197	197	194	197	204	201	202	203	209	192	193	194	195	199	195	201	195	204	195	195	197
400613	40482	176	168	37792	183	183	175	773	30	189	68	774	186	193	186	180	196	195	192	3103	194	194	616	188	194	188	194	193	189	189	186	189	196	193	194	195	201	182	185	186	187	189	187	193	187	196	187	187	187
400822	40478	172	164	37788	179	179	171	769	32	185	64	770	182	189	182	176	192	191	188	3101	190	190	612	186	190	184	190	191	185	185	182	185	192	189	190	191	197	180	181	182	183	187	183	189	183	192	183	183	185
400834	40489	183	175	37800	190	190	182	780	63	196	81	781	193	200	193	187	203	202	199	3110	201	201	623	197	201	195	201	202	196	196	193	196	203	200	201	202	208	191	192	193	194	198	194	200	194	203	194	194	196
400862_II	40496	188	180	37805	195	195	187	785	68	201	86	786	198	205	198	192	208	207	204	3115	206	206	628	202	206	200	206	207	201	201	198	201	208	205	206	207	213	196	197	198	199	203	199	205	199	208	199	199	201
400891	40491	183	175	37800	190	190	182	780	63	196	81	781	193	200	193	187	203	202	199	3110	201	201	623	197	201	195	201	202	196	196	193	196	203	200	201	202	208	191	192	193	194	198	194	200	194	203	194	194	196
400910	40500	192	184	37806	199	199	191	789	72	205	90	790	202	209	202	196	212	211	208	3119	210	210	632	206	210	204	210	211	205	205	202	205	212	209	210	211	217	200	201	202	203	207	203	209	203	212	203	203	205
400918	40497	189	181	37806	196	196	188	786	69	202	87	787	199	206	199	193	209	208	205	3116	207	207	629	203	207	201	207	208	202	202	199	202	209	206	207	208	214	197	198	199	200	204	200	206	200	209	200	200	202
401016	40498	192	184	37807	199	199	191	789	72	205	90	790	202	209	202	196	212	211	208	3121	210	210	630	206	210	204	210	211	205	205	202	205	212	209	210	211	217	200	201	202	203	207	203	209	203	212	203	203	205
401192_complete	40494	188	180	37803	195	195	187	785	68	201	86	786	198	205	198	192	208	207	204	3117	206	206	628	202	206	200	206	207	201	201	198	201	208	205	206	207	213	196	197	198	199	203	199	205	199	208	199	199	201
401259_I	40496	188	180	37805	195	195	187	785	68	201	86	786	198	205	198	192	208	207	204	3115	206	206	628	202	206	200	206	207	201	201	198	201	208	205	206	207	213	196	197	198	199	203	199	205	199	208	199	199	201
401434	40496	188	180	37805	195	195	187	785	68	201	86	786	198	205	198	192	208	207	204	3115	206	206	628	202	206	200	206	207	201	201	198	201	208	205	206	207	213	196	197	198	199	203	199	205	199	208	199	199	201
401528	40495	189	181	37804	196	196	188	786	69	202	87	787	199	206	199	193	209	208	205	3118	207	207	629	203	207	201	207	208	202	202	199	202	209	206	207	208	214	197	198	199	200	204	200	206	200	209	200	200	202
402001	40491	183	175	37800	190	190	182	780	63	196	81	781	193	200	193	187	203	202	199	3112	201	201	623	197	201	195	201	202	196	196	193	196	203	200	201	202	208	191	192	193	194	198	194	200	194	203	194	194	196
402200	40495	187	179	37804	194	194	186	784	67	200	85	785	197	204	197	191	207	206	203	3114	205	205	627	201	205	199	205	206	200	200	197	200	207	204	205	206	212	195	196	197	198	202	198	204	198	207	198	198	200
402573	40485	180	172	37796	187	187	179	777	36	193	72	778	190	197	190	184	200	199	196	3109	198	198	620	194	198	192	198	199	193	193	190	193	200	197	198	199	205	188	189	190	191	195	191	197	191	200	191	191	193
403044	40482	177	169	37793	184	184	176	774	33	190	69	775	187	194	187	181	197	196	193	3106	195	195	617	191	195	189	195	196	190	190	187	190	197	194	195	196	202	185	186	187	188	192	188	194	188	197	188	188	190
403127_complete	40494	190	182	37805	197	197	189	787	70	203	88	788	200	207	200	194	210	209	206	3119	208	208	630	204	208	202	208	209	203	203	200	203	210	207	208	209	215	198	199	200	201	205	201	207	201	210	201	201	203
403153	40486	182	174	37796	189	189	181	779	42	195	74	780	192	199	192	186	202	201	198	3111	200	200	622	196	200	194	200	201	195	195	192	195	202	199	200	201	207	190	191	192	193	197	193	199	193	202	193	193	195
403192	40496	188	180	37805	195	195	187	785	68	201	86	786	198	205	198	192	208	207	204	3117	206	206	628	202	206	200	206	207	201	201	198	201	208	205	206	207	213	196	197	198	199	203	199	205	199	208	199	199	201
403380	40501	195	187	37810	202	202	194	792	75	208	93	793	205	212	205	199	215	214	211	3124	213	213	635	209	213	207	213	214	208	208	205	208	215	212	213	214	220	203	204	205	206	210	206	212	206	215	206	206	208
403405	40502	194	186	37811	201	201	193	791	74	207	92	792	204	211	204	198	214	213	210	3121	212	212	634	208	212	206	212	213	207	207	204	207	214	211	212	213	219	202	203	204	205	209	205	211	205	214	205	205	207
403477	40495	189	181	37806	196	196	188	784	69	202	87	785	199	206	199	193	209	208	205	3110	207	207	629	201	207	201	207	206	202	202	199	202	209	206	207	208	214	195	198	199	200	202	200	206	200	209	200	200	200
403670	40502	194	186	37811	201	201	193	791	74	207	92	792	204	211	204	198	214	213	210	3119	212	212	634	206	212	206	212	211	207	207	204	207	214	211	212	213	219	200	203	204	205	207	205	211	205	214	205	205	205
403723	40480	176	168	37790	183	183	175	773	36	189	68	774	186	193	186	180	196	195	192	3105	194	194	616	190	194	188	194	195	189	189	186	189	196	193	194	195	201	184	185	186	187	191	187	193	187	196	187	187	189
403926	40492	190	182	37801	197	197	189	787	70	203	88	788	200	207	200	194	210	209	206	3113	208	208	630	202	208	202	208	207	203	203	200	203	210	207	208	209	215	196	199	200	201	203	201	207	201	210	201	201	201
500067	40483	120	110	37792	125	125	63	773	178	131	196	774	128	135	128	122	138	137	134	3106	136	136	616	132	136	130	136	137	131	131	128	131	138	135	136	137	143	126	127	128	129	133	129	135	129	138	129	129	131
500068	40483	120	110	37792	125	125	63	773	178	131	196	774	128	135	128	122	138	137	134	3106	136	136	616	132	136	130	136	137	131	131	128	131	138	135	136	137	143	126	127	128	129	133	129	135	129	138	129	129	131
500482_2a	41125	3848	3839	38412	3854	3850	3846	3889	3849	3860	3867	3890	3855	3860	3857	3847	3863	3862	3859	4405	3859	3859	3826	3855	3861	3855	3861	3860	3856	3856	3855	3856	3863	3862	3861	3862	3868	3845	3852	3855	3856	3856	3856	3862	3856	3863	3856	3856	3852
503436	40482	119	109	37791	124	124	62	772	177	130	195	773	127	134	127	121	137	136	133	3105	135	135	615	131	135	129	135	136	130	130	127	130	137	134	135	136	142	125	126	127	128	132	128	134	128	137	128	128	130
503640	40483	120	110	37792	125	125	63	773	178	131	196	774	128	135	128	122	138	137	134	3106	136	136	616	132	136	130	136	137	131	131	128	131	138	135	136	137	143	126	127	128	129	133	129	135	129	138	129	129	131
503816	40487	124	114	37796	129	129	67	777	182	135	200	778	132	139	132	126	142	141	138	3110	140	140	620	136	140	134	140	141	135	135	132	135	142	139	140	141	147	130	131	132	133	137	133	139	133	142	133	133	135
536	37197	44900	44891	43018	44907	44897	44898	44943	44898	44911	44920	44944	44911	44907	44910	44901	44914	44913	44914	44967	44915	44915	44886	44910	44912	44910	44912	44915	44911	44912	44908	44912	44914	44916	44912	44913	44919	44902	44907	44910	44909	44913	44909	44916	44911	44914	44911	44911	44911
53638	38033	20845	20836	35778	20849	20846	20843	20872	20841	20856	20859	20873	20854	20854	20853	20848	20858	20857	20860	20857	20861	20861	20824	20858	20856	20856	20856	20863	20857	20857	20854	20857	20858	20861	20856	20857	20863	20846	20853	20854	20855	20859	20855	20861	20853	20864	20853	20853	20857
55989	38251	17349	17340	35972	17355	17350	17343	17378	17347	17360	17363	17379	17358	17358	17358	17351	17366	17365	17364	17414	17364	17364	17327	17362	17364	17360	17364	17366	17361	17359	17358	17359	17366	17365	17364	17365	17371	17351	17356	17358	17359	17363	17359	17365	17359	17367	17359	17359	17360
600006_complete	40497	135	125	37807	140	140	132	788	193	146	211	789	143	150	143	137	153	152	149	3121	151	151	631	147	151	145	151	152	146	146	143	146	153	150	151	152	158	141	142	143	144	148	144	150	144	153	144	144	146
600008	40503	141	131	37813	146	146	138	794	199	152	217	795	149	156	149	143	159	158	155	3127	157	157	637	153	157	151	157	158	152	152	149	152	159	156	157	158	164	147	148	149	150	154	150	156	150	159	150	150	152
600169	40491	131	121	37803	136	134	128	784	189	142	207	785	139	146	139	133	149	148	145	3117	147	147	627	143	147	141	147	148	142	142	137	142	149	144	147	148	154	137	136	137	138	144	138	144	138	149	138	138	142
600406	40499	137	127	37809	142	142	134	790	195	148	213	791	145	152	145	139	155	154	151	3123	153	153	633	149	153	147	153	154	148	148	145	148	155	152	153	154	160	143	144	145	146	150	146	152	146	155	146	146	148
600480	40498	140	130	37812	145	145	137	793	198	151	216	794	148	155	148	142	158	157	154	3126	156	156	636	152	156	150	156	157	151	151	148	151	158	155	156	157	163	146	147	148	149	153	149	155	149	158	149	149	151
600557	40498	136	126	37808	141	141	133	789	194	147	212	790	144	151	144	138	154	153	150	3122	152	152	632	148	152	146	152	153	147	147	144	147	154	151	152	153	159	142	143	144	145	149	145	151	145	154	145	145	147
600652	40512	151	141	37821	156	156	148	804	209	162	227	805	159	166	159	153	169	168	163	3135	167	167	647	163	167	161	167	168	162	162	159	162	169	166	167	168	174	157	158	159	160	164	160	166	160	169	160	160	162
600673	40498	136	126	37808	141	141	133	789	194	147	212	790	144	151	144	138	154	153	150	3122	152	152	632	148	152	146	152	153	147	147	144	147	154	151	152	153	159	142	143	144	145	149	145	151	145	154	145	145	147
600674	40495	133	123	37805	138	138	130	786	191	144	209	787	141	148	141	135	151	150	147	3119	149	149	629	145	149	143	149	150	144	144	141	144	151	148	149	150	156	139	140	141	142	146	142	148	142	151	142	142	144
600675	40496	134	124	37806	139	139	131	787	192	145	210	788	142	149	142	136	152	151	148	3120	150	150	630	146	150	144	150	151	145	145	142	145	152	149	150	151	157	140	141	142	143	147	143	149	143	152	143	143	145
600785	40504	145	135	37812	150	150	142	798	203	156	221	799	153	160	153	147	163	162	159	3131	161	161	641	157	161	155	161	162	156	156	153	156	163	160	161	162	168	151	152	153	154	158	154	160	154	163	154	154	156
600832	40496	136	126	37806	141	141	133	789	194	147	212	790	144	151	144	138	154	153	150	3122	152	152	632	148	152	146	152	153	147	147	144	147	154	151	152	153	159	142	143	144	145	149	145	151	145	154	145	145	147
600858	40502	142	132	37812	147	147	139	795	200	153	218	796	150	157	150	144	160	159	156	3128	158	158	638	154	158	152	158	159	153	153	150	153	160	157	158	159	165	148	149	150	151	155	151	157	151	160	151	151	153
600939	40500	139	129	37810	144	144	136	792	197	150	215	793	147	154	147	141	157	156	153	3125	155	155	635	151	155	149	155	156	150	150	147	150	157	154	155	156	162	145	146	147	148	152	148	154	148	157	148	148	150
601078	40494	134	124	37804	139	139	131	787	192	145	210	788	142	149	142	136	152	151	148	3120	150	150	630	146	150	144	150	151	145	145	142	145	152	149	150	151	157	140	141	142	143	147	143	149	143	152	143	143	145
601208	40498	136	126	37808	141	141	133	789	194	147	212	790	144	151	144	138	154	153	150	3122	152	152	632	148	152	146	152	153	147	147	144	147	154	151	152	153	159	142	143	144	145	149	145	151	145	154	145	145	147
602035	40494	132	122	37804	137	137	129	785	190	143	208	786	140	147	140	134	150	149	146	3118	148	148	628	144	148	142	148	149	143	143	140	143	150	147	148	149	155	138	139	140	141	145	141	147	141	150	141	141	143
602174	40500	138	128	37808	143	143	135	791	196	149	214	792	146	153	146	140	156	155	152	3124	154	154	634	150	154	148	154	155	149	149	146	149	156	153	154	155	161	144	145	146	147	151	147	153	147	156	147	147	149
602390	40496	134	124	37806	139	139	131	787	192	145	210	788	142	149	142	136	152	151	148	3120	150	150	630	146	150	144	150	151	145	145	142	145	152	149	150	151	157	140	141	142	143	147	143	149	143	152	143	143	145
602434	40498	136	126	37806	141	141	133	789	194	147	212	790	144	151	144	138	154	153	150	3122	152	152	632	148	152	146	152	153	147	147	144	147	154	151	152	153	159	142	143	144	145	149	145	151	145	154	145	145	147
602660	40498	144	134	37808	149	149	141	797	202	155	220	798	152	159	152	146	162	161	158	3130	160	160	640	156	160	154	160	161	155	155	152	155	162	159	160	161	167	150	151	152	153	157	153	159	153	162	153	153	155
602684	40503	141	131	37813	146	146	138	794	199	152	217	795	149	156	149	143	159	158	155	3127	157	157	637	153	157	151	157	158	152	152	149	152	159	156	157	158	164	147	148	149	150	154	150	156	150	159	150	150	152
602687	40496	134	124	37806	139	139	131	787	192	145	210	788	142	149	142	136	152	151	148	3120	150	150	630	146	150	144	150	151	145	145	142	145	152	149	150	151	157	140	141	142	143	147	143	149	143	152	143	143	145
602819_II	40497	135	125	37807	140	140	132	788	193	146	211	789	143	150	143	137	153	152	149	3121	151	151	631	147	151	145	151	152	146	146	143	146	153	150	151	152	158	141	142	143	144	148	144	150	144	153	144	144	146
602850	40501	139	129	37811	144	144	136	792	197	150	215	793	147	154	147	141	157	156	153	3125	155	155	635	151	155	149	155	156	150	150	147	150	157	154	155	156	162	145	146	147	148	152	148	154	148	157	148	148	150
602857	40502	140	130	37812	145	145	137	793	198	151	216	794	148	155	148	142	158	157	154	3126	156	156	636	152	156	150	156	157	151	151	148	151	158	155	156	157	163	146	147	148	149	153	149	155	149	158	149	149	151
602899_I	40495	133	123	37805	138	138	130	786	191	144	209	787	141	148	141	135	151	150	147	3119	149	149	629	145	149	143	149	150	144	144	141	144	151	148	149	150	156	139	140	141	142	146	142	148	142	151	142	142	144
602999	40500	138	128	37810	143	143	135	791	196	149	214	792	146	153	146	140	156	155	152	3124	154	154	634	150	154	148	154	155	149	149	146	149	156	153	154	155	161	144	145	146	147	151	147	153	147	156	147	147	149
603021	40499	140	130	37810	145	143	137	793	198	151	216	794	148	155	148	142	158	157	154	3126	156	156	636	152	156	150	156	157	151	151	146	151	158	153	156	157	163	146	145	146	147	153	147	153	147	158	147	147	151
603041	40505	143	133	37815	148	148	140	796	201	154	219	797	151	158	151	145	161	160	157	3129	159	159	639	155	159	153	159	160	154	154	151	154	161	158	159	160	166	149	150	151	152	156	152	158	152	161	152	152	154
603092	40499	137	127	37807	142	142	134	790	195	148	213	791	145	152	145	139	155	154	151	3123	153	153	633	149	153	147	153	154	148	148	145	148	155	152	153	154	160	143	144	145	146	150	146	152	146	155	146	146	148
603101_4a	40501	139	129	37811	144	144	136	792	197	150	215	793	147	154	147	141	157	156	153	3125	155	155	635	151	155	149	155	156	150	150	147	150	157	154	155	156	162	145	146	147	148	152	148	154	148	157	148	148	150
603179	40501	139	129	37811	144	144	136	792	197	150	215	793	147	154	147	141	157	156	153	3125	155	155	635	151	155	149	155	156	150	150	147	150	157	154	155	156	162	145	146	147	148	152	148	154	148	157	148	148	150
603260_II	40494	134	124	37806	139	137	131	787	192	145	210	788	142	149	142	136	152	151	148	3120	150	150	630	146	150	144	150	151	145	145	140	145	152	147	150	151	157	140	139	140	141	147	141	147	141	152	141	141	145
603345	40505	144	134	37816	149	149	141	797	202	155	220	798	152	159	152	146	162	161	158	3130	160	160	640	156	160	154	160	161	155	155	152	155	162	159	160	161	167	150	151	152	153	157	153	159	153	162	153	153	155
603636	40496	136	126	37808	141	141	133	789	194	147	212	790	144	151	144	138	154	153	150	3122	152	152	632	148	152	146	152	153	147	147	144	147	154	151	152	153	159	142	143	144	145	149	145	151	145	154	145	145	147
603683	40515	155	145	37823	160	160	152	808	213	166	231	809	163	170	163	157	173	172	169	3141	171	171	651	167	171	165	171	172	166	166	163	166	173	170	171	172	178	161	162	163	164	168	164	170	164	173	164	164	166
603694	40500	138	128	37808	143	143	135	791	196	149	214	792	146	153	146	140	156	155	152	3124	154	154	634	150	154	148	154	155	149	149	146	149	156	153	154	155	161	144	145	146	147	151	147	153	147	156	147	147	149
603695_II	40502	140	130	37810	145	145	137	793	198	151	216	794	148	155	148	142	158	157	154	3126	156	156	636	152	156	150	156	157	151	151	148	151	158	155	156	157	163	146	147	148	149	153	149	155	149	158	149	149	151
603715	40501	139	129	37809	144	144	136	792	197	150	215	793	147	154	147	141	157	156	153	3125	155	155	635	151	155	149	155	156	150	150	147	150	157	154	155	156	162	145	146	147	148	152	148	154	148	157	148	148	150
603766	40500	138	128	37808	143	143	135	791	196	149	214	792	146	153	146	140	156	155	152	3124	154	154	634	150	154	148	154	155	149	149	146	149	156	153	154	155	161	144	145	146	147	151	147	153	147	156	147	147	149
603804	40501	141	131	37811	146	146	138	794	199	152	217	795	149	156	149	143	159	158	155	3127	157	157	637	153	157	151	157	158	152	152	149	152	159	156	157	158	164	147	148	149	150	154	150	156	150	159	150	150	152
603814	40504	142	132	37812	147	147	139	795	200	153	218	796	150	157	150	144	160	159	156	3128	158	158	638	154	158	152	158	159	153	153	150	153	160	157	158	159	165	148	149	150	151	155	151	157	151	160	151	151	153
603901	40515	161	151	37823	166	166	158	814	219	172	237	815	169	176	169	163	179	178	175	3147	177	177	657	173	177	171	177	178	172	172	169	172	179	176	177	178	184	167	168	169	170	174	170	176	170	179	170	170	172
603922	40501	139	129	37809	144	144	136	792	197	150	215	793	147	154	147	141	157	156	153	3125	155	155	635	151	155	149	155	156	150	150	147	150	157	154	155	156	162	145	146	147	148	152	148	154	148	157	148	148	150
603966	40500	138	128	37808	143	143	135	791	196	149	214	792	146	153	146	140	156	155	152	3124	154	154	634	150	154	148	154	155	149	149	146	149	156	153	154	155	161	144	145	146	147	151	147	153	147	156	147	147	149
604001	40501	139	129	37811	144	144	136	792	197	150	215	793	147	154	147	141	157	156	153	3125	155	155	635	151	155	149	155	156	150	150	147	150	157	154	155	156	162	145	146	147	148	152	148	154	148	157	148	148	150
604006	40503	141	131	37811	146	146	138	794	199	152	217	795	149	156	149	143	159	158	155	3125	157	157	637	151	157	151	157	156	152	152	149	152	159	156	157	158	164	145	148	149	150	152	150	156	150	159	150	150	150
604008	40500	138	128	37808	143	143	135	791	196	149	214	792	146	153	146	140	156	155	152	3124	154	154	634	150	154	148	154	155	149	149	146	149	156	153	154	155	161	144	145	146	147	151	147	153	147	156	147	147	149
604014	40500	138	128	37808	143	143	135	791	196	149	214	792	146	153	146	140	156	155	152	3124	154	154	634	150	154	148	154	155	149	149	146	149	156	153	154	155	161	144	145	146	147	151	147	153	147	156	147	147	149
604015	40498	136	126	37808	141	141	133	789	194	147	212	790	144	151	144	138	154	153	150	3122	152	152	632	148	152	146	152	153	147	147	144	147	154	151	152	153	159	142	143	144	145	149	145	151	145	154	145	145	147
604060	40501	139	129	37809	144	144	136	792	197	150	215	793	147	154	147	141	157	156	153	3125	155	155	635	151	155	149	155	156	150	150	147	150	157	154	155	156	162	145	146	147	148	152	148	154	148	157	148	148	150
604088	40500	138	128	37808	143	143	135	791	196	149	214	792	146	153	146	140	156	155	152	3124	154	154	634	150	154	148	154	155	149	149	146	149	156	153	154	155	161	144	145	146	147	151	147	153	147	156	147	147	149
604193_complete	40505	143	133	37813	148	148	140	796	201	154	219	797	151	158	151	145	161	160	157	3129	159	159	639	155	159	153	159	160	154	154	151	154	161	158	159	160	166	149	150	151	152	156	152	158	152	161	152	152	154
604208	40501	139	129	37809	144	144	136	792	197	150	215	793	147	154	147	141	157	156	153	3125	155	155	635	151	155	149	155	156	150	150	147	150	157	154	155	156	162	145	146	147	148	152	148	154	148	157	148	148	150
604219	40501	139	129	37809	144	144	136	792	197	150	215	793	147	154	147	141	157	156	153	3125	155	155	635	151	155	149	155	156	150	150	147	150	157	154	155	156	162	145	146	147	148	152	148	154	148	157	148	148	150
604286	40504	142	132	37812	147	147	139	795	200	153	218	796	150	157	150	144	160	159	156	3128	158	158	638	154	158	152	158	159	153	153	150	153	160	157	158	159	165	148	149	150	151	155	151	157	151	160	151	151	153
604423	40503	141	131	37813	146	146	138	794	199	152	217	795	149	156	149	143	159	158	155	3127	157	157	637	153	157	151	157	158	152	152	149	152	159	156	157	158	164	147	148	149	150	154	150	156	150	159	150	150	152
604551	40504	142	132	37812	147	147	139	795	200	153	218	796	150	157	150	144	160	159	156	3126	158	158	638	152	158	152	158	157	153	153	150	153	160	157	158	159	165	146	149	150	151	153	151	157	151	160	151	151	151
700014	40485	126	116	37798	131	131	69	779	184	137	202	780	134	141	134	128	144	143	140	3112	142	142	622	138	142	136	142	143	137	137	134	137	144	141	142	143	149	132	133	134	135	139	135	141	135	144	135	135	137
700016	40488	129	119	37801	134	134	72	782	187	140	205	783	137	144	137	131	147	146	143	3115	145	145	625	141	145	139	145	146	140	140	137	140	147	144	145	146	152	135	136	137	138	142	138	144	138	147	138	138	140
700083	40481	126	116	37796	131	131	69	779	184	137	202	780	134	141	134	128	144	143	140	3112	142	142	622	138	142	136	142	143	137	137	134	137	144	141	142	143	149	132	133	134	135	139	135	141	135	144	135	135	137
700277	40484	125	115	37797	130	130	68	778	183	136	201	779	133	140	133	127	143	142	139	3111	141	141	621	137	141	135	141	142	136	136	133	136	143	140	141	142	148	131	132	133	134	138	134	140	134	143	134	134	136
700302_complete	40484	127	117	37795	132	132	70	780	185	138	203	781	135	142	135	129	145	144	141	3111	143	143	623	137	143	137	143	142	138	138	135	138	145	142	143	144	150	131	134	135	136	138	136	142	136	145	136	136	136
700381	40489	138	128	37800	143	143	81	791	196	149	214	792	146	153	146	140	156	155	152	3122	154	154	634	148	154	148	154	153	149	149	146	149	156	153	154	155	161	142	145	146	147	149	147	153	147	156	147	147	147
700479_I	40480	121	111	37793	126	126	64	774	179	132	197	775	129	136	129	123	139	138	135	3107	137	137	617	133	137	131	137	138	132	132	129	132	139	136	137	138	144	127	128	129	130	134	130	136	130	139	130	130	132
700482	40486	127	117	37799	132	132	70	780	185	138	203	781	135	142	135	129	145	144	141	3113	143	143	623	139	143	137	143	144	138	138	135	138	145	142	143	144	150	133	134	135	136	140	136	142	136	145	136	136	138
700491_phylogroupG	34428	39924	39915	33547	39928	39923	39918	39975	39924	39934	39945	39976	39931	39933	39932	39924	39937	39936	39937	39962	39938	39938	39915	39933	39935	39933	39935	39939	39934	39934	39931	39934	39937	39937	39935	39936	39942	39924	39927	39931	39932	39936	39932	39937	39932	39940	39932	39932	39933
700548	40484	127	117	37799	132	132	70	780	185	138	203	781	135	142	135	129	145	144	141	3111	143	143	623	137	143	137	143	142	138	138	135	138	145	142	143	144	150	131	134	135	136	138	136	142	136	145	136	136	136
700750	40509	150	140	37822	155	155	93	803	208	161	226	804	158	165	158	152	168	167	164	3136	166	166	646	162	166	160	166	167	161	161	158	161	168	165	166	167	173	156	157	158	159	163	159	165	159	168	159	159	161
700918	40485	126	116	37798	131	131	69	779	184	137	202	780	134	141	134	128	144	143	140	3110	142	142	622	136	142	136	142	141	137	137	134	137	144	141	142	143	149	130	133	134	135	137	135	141	135	144	135	135	135
702207	40485	126	116	37798	131	131	69	779	184	137	202	780	134	141	134	128	144	143	140	3110	142	142	622	136	142	136	142	141	137	137	134	137	144	141	142	143	149	130	133	134	135	137	135	141	135	144	135	135	135
702248	40487	132	122	37800	137	137	75	785	190	143	208	786	140	147	140	134	150	149	146	3118	148	148	628	144	148	142	148	149	143	143	140	143	150	147	148	149	155	138	139	140	141	145	141	147	141	150	141	141	143
702530	40493	130	120	37804	135	135	73	783	188	141	206	784	138	145	138	132	148	147	144	3116	146	146	626	142	146	140	146	147	141	141	138	141	148	145	146	147	153	136	137	138	139	143	139	145	139	148	139	139	141
702718	40485	130	120	37800	135	133	73	783	188	141	206	784	138	145	138	132	148	147	144	3116	146	146	626	142	146	140	146	147	141	141	136	141	148	143	146	147	153	136	135	136	137	143	137	143	137	148	137	137	141
702822	40488	125	115	37799	130	130	68	778	183	136	201	779	133	140	133	127	143	142	139	3109	141	141	621	135	141	135	141	140	136	136	133	136	143	140	141	142	148	129	132	133	134	136	134	140	134	143	134	134	134
702865_complete	40485	122	112	37796	127	127	65	775	180	133	198	776	130	137	130	124	140	139	136	3108	138	138	618	134	138	132	138	139	133	133	130	133	140	137	138	139	145	128	129	130	131	135	131	137	131	140	131	131	133
702938	40485	122	112	37796	127	127	65	775	180	133	198	776	130	137	130	124	140	139	136	3108	138	138	618	134	138	132	138	139	133	133	130	133	140	137	138	139	145	128	129	130	131	135	131	137	131	140	131	131	133
703121	40485	123	113	37796	128	128	66	776	181	134	199	777	131	138	131	125	141	140	137	3107	139	139	619	133	139	133	139	138	134	134	131	134	141	138	139	140	146	127	130	131	132	134	132	138	132	141	132	132	132
703122	40486	123	113	37797	128	128	66	776	181	134	199	777	131	138	131	125	141	140	137	3109	139	139	619	135	139	133	139	140	134	134	131	134	141	138	139	140	146	129	130	131	132	136	132	138	132	141	132	132	134
703177	40487	126	116	37798	131	131	69	779	184	137	202	780	134	141	134	128	144	143	140	3112	142	142	622	138	142	136	142	143	137	137	134	137	144	141	142	143	149	132	133	134	135	139	135	141	135	144	135	135	137
703213	40488	127	117	37799	132	132	70	780	185	138	203	781	135	142	135	129	145	144	141	3113	143	143	623	139	143	137	143	144	138	138	135	138	145	142	143	144	150	133	134	135	136	140	136	142	136	145	136	136	138
703277	40484	123	113	37795	128	128	66	776	181	134	199	777	131	138	131	125	141	140	137	3109	139	139	619	135	139	133	139	140	134	134	131	134	141	138	139	140	146	129	130	131	132	136	132	138	132	141	132	132	134
703280	40485	124	114	37796	129	129	67	777	182	135	200	778	132	139	132	126	142	141	138	3110	140	140	620	136	140	134	140	141	135	135	132	135	142	139	140	141	147	130	131	132	133	137	133	139	133	142	133	133	135
703363	40483	126	116	37796	131	131	69	779	184	137	202	780	134	141	134	128	144	143	140	3112	142	142	622	138	142	136	142	143	137	137	134	137	144	141	142	143	149	132	133	134	135	139	135	141	135	144	135	135	137
703427_complete	40498	135	125	37809	140	140	78	788	193	146	211	789	143	150	143	137	153	152	149	3121	151	151	631	147	151	145	151	152	146	146	143	146	153	150	151	152	158	141	142	143	144	148	144	150	144	153	144	144	146
703452	40486	125	115	37797	130	130	68	778	183	136	201	779	133	140	133	127	143	142	139	3111	141	141	621	137	141	135	141	142	136	136	133	136	143	140	141	142	148	131	132	133	134	138	134	140	134	143	134	134	136
703539	40485	122	112	37796	127	127	65	775	180	133	198	776	130	137	130	124	140	139	136	3106	138	138	618	132	138	132	138	137	133	133	130	133	140	137	138	139	145	126	129	130	131	133	131	137	131	140	131	131	131
703765	40486	123	113	37797	128	128	66	776	181	134	199	777	131	138	131	125	141	140	137	3107	139	139	619	133	139	133	139	138	134	134	131	134	141	138	139	140	146	127	130	131	132	134	132	138	132	141	132	132	132
APEC_789	38088	18519	18510	35690	18523	18520	18516	18546	18515	18530	18533	18547	18528	18530	18527	18521	18534	18533	18532	18560	18534	18534	18495	18530	18532	18528	18532	18536	18529	18531	18528	18531	18534	18534	18532	18533	18539	18521	18526	18528	18529	18531	18529	18534	18527	18537	18527	18527	18530
APEC_O1	37249	44628	44621	43078	44635	44619	44625	44666	44627	44640	44648	44667	44639	44629	44638	44624	44638	44637	44638	44698	44639	44639	44611	44634	44636	44634	44636	44639	44635	44636	44633	44636	44638	44639	44636	44637	44643	44625	44629	44633	44634	44637	44634	44639	44634	44642	44634	44634	44635
APEC_O78	38212	18238	18229	35809	18242	18237	18235	18263	18233	18249	18251	18264	18245	18249	18246	18240	18253	18252	18251	18360	18253	18253	18214	18249	18251	18247	18251	18253	18248	18250	18243	18250	18253	18249	18251	18252	18258	18240	18243	18243	18244	18250	18244	18249	18242	18256	18242	18242	18249
ATCC_8739	38252	20947	20938	35926	20953	20955	20945	20974	20941	20958	20959	20975	20956	20965	20955	20951	20964	20963	20964	20984	20964	20964	20925	20962	20962	20960	20962	20966	20961	20961	20958	20961	20964	20965	20962	20963	20969	20949	20956	20958	20959	20963	20959	20965	20957	20967	20957	20957	20960
B171	39080	18181	18172	36673	18187	18184	18180	18207	18179	18191	18195	18208	18190	18192	18189	18185	18198	18197	18198	18283	18198	18198	18155	18196	18196	18194	18196	18200	18195	18193	18190	18193	18198	18197	18196	18197	18203	18185	18190	18190	18191	18197	18191	18197	18191	18201	18191	18191	18194
B7A	38237	17361	17352	35834	17367	17364	17360	17393	17361	17372	17379	17394	17370	17372	17369	17365	17380	17379	17376	17430	17378	17378	17339	17374	17378	17372	17378	17380	17373	17373	17372	17373	17380	17379	17378	17379	17385	17365	17370	17372	17373	17375	17373	17379	17373	17381	17373	17373	17374
BL21	37634	21753	21744	35716	21759	21757	21749	21783	21750	21764	21768	21784	21762	21765	21761	21753	21768	21767	21766	21822	21767	21767	21734	21764	21766	21762	21766	21768	21763	21763	21760	21763	21768	21767	21766	21767	21773	21753	21758	21760	21761	21765	21761	21767	21759	21769	21759	21759	21762
Bhutan_Shi_026_Bhutan	40484	126	116	37797	131	129	69	779	184	137	202	780	134	141	134	128	144	143	140	3108	142	142	622	136	142	136	142	141	137	137	132	137	144	139	142	143	149	130	131	132	133	137	133	139	133	144	133	133	135
Bhutan_Shi_079_Bhutan	40487	124	114	37796	129	129	67	777	182	135	200	778	132	139	132	126	142	141	138	3110	140	140	618	136	140	134	140	141	135	135	132	135	142	139	140	141	147	130	131	132	133	137	133	139	133	142	133	133	135
Bhutan_Shi_083_Bhutan	40487	124	114	37796	129	129	67	777	182	135	200	778	132	139	132	126	142	141	138	3110	140	140	618	136	140	134	140	141	135	135	132	135	142	139	140	141	147	130	131	132	133	137	133	139	133	142	133	133	135
Bhutan_Shi_084_Bhutan	40493	130	120	37802	135	135	73	783	188	141	206	784	138	145	138	132	148	147	144	3116	146	146	626	142	146	140	146	147	141	141	138	141	148	145	146	147	153	136	137	138	139	143	139	145	139	148	139	139	141
Bhutan_Shi_087_Bhutan	40493	130	120	37802	135	135	73	783	188	141	206	784	138	145	138	132	148	147	144	3116	146	146	626	142	146	140	146	147	141	141	138	141	148	145	146	147	153	136	137	138	139	143	139	145	139	148	139	139	141
Bhutan_Shi_097_Bhutan	40488	125	115	37797	130	130	68	778	183	136	201	779	133	140	133	127	143	142	139	3111	141	141	619	137	141	135	141	142	136	136	133	136	143	140	141	142	148	131	132	133	134	138	134	140	134	143	134	134	136
Bhutan_Shi_102_Bhutan	40490	127	117	37799	132	132	70	780	185	138	203	781	135	142	135	129	145	144	141	3113	143	143	621	139	143	137	143	144	138	138	135	138	145	142	143	144	150	133	134	135	136	140	136	142	136	145	136	136	138
C227_11	38260	17358	17349	35975	17364	17359	17352	17387	17356	17369	17372	17388	17367	17367	17367	17360	17373	17372	17373	17423	17373	17373	17336	17371	17371	17369	17371	17375	17370	17368	17367	17368	17373	17374	17371	17372	17378	17360	17365	17367	17368	17372	17368	17374	17368	17376	17368	17368	17369
CAM_463_Cambodia	40474	111	101	37783	116	116	54	764	169	122	187	765	119	126	119	113	129	128	125	3097	127	127	605	123	127	121	127	128	122	122	119	122	129	126	127	128	134	117	118	119	120	124	120	126	120	129	120	120	122
CB9615	38986	28483	28474	36657	28486	28483	28481	28520	28478	28492	28496	28521	28492	28495	28490	28481	28494	28493	28494	28571	28495	28495	28463	28492	28492	28490	28492	28496	28491	28491	28487	28491	28494	28493	28492	28493	28499	28481	28484	28487	28488	28493	28488	28493	28486	28497	28486	28486	28490
CFT073	37196	44767	44758	43381	44772	44764	44764	44815	44762	44779	44781	44816	44778	44772	44777	44765	44779	44778	44779	44836	44780	44780	44754	44775	44777	44775	44777	44780	44776	44777	44772	44777	44779	44778	44777	44778	44784	44767	44772	44772	44773	44778	44773	44778	44773	44783	44773	44773	44776
CIP_55_19	40432	579	569	37744	584	584	576	710	579	588	597	711	587	594	587	581	597	596	593	3049	595	595	199	591	595	589	595	596	590	590	587	590	597	594	595	596	602	585	586	587	588	592	588	594	588	597	588	588	590
Cambodia_Shi_17_Cambodia	40471	108	98	37782	113	113	51	761	166	119	184	762	116	123	116	110	126	125	122	3094	124	124	602	120	124	118	124	125	119	119	116	119	126	123	124	125	131	114	115	116	117	121	117	123	117	126	117	117	119
Cambodia_Shi_19_Cambodia	40471	108	98	37782	113	113	51	761	166	119	184	762	116	123	116	110	126	125	122	3094	124	124	602	120	124	118	124	125	119	119	116	119	126	123	124	125	131	114	115	116	117	121	117	123	117	126	117	117	119
Cambodia_Shi_21_Cambodia	40473	110	100	37784	115	115	53	763	168	121	186	764	118	125	118	112	128	127	124	3094	126	126	606	120	126	120	126	125	121	121	118	121	128	125	126	127	133	114	117	118	119	121	119	125	119	128	119	119	119
DE1174_Vietnam	40473	111	101	37784	116	116	54	764	169	122	187	765	119	126	119	113	129	128	125	3097	127	127	607	123	127	121	127	128	122	122	119	122	129	126	127	128	134	117	118	119	120	124	120	126	120	129	120	120	122
DE1244_Vietnam	40477	118	108	37788	123	123	61	769	176	129	194	770	126	133	126	120	136	135	132	3100	134	134	612	130	134	128	134	135	129	129	126	129	136	133	134	135	141	124	125	126	127	131	127	133	127	136	127	127	129
DE1252_Vietnam	40474	113	103	37787	118	118	56	766	171	124	189	767	121	128	121	115	131	130	127	3099	129	129	609	125	129	123	129	130	124	124	121	124	131	128	129	130	136	119	120	121	122	126	122	128	122	131	122	122	124
DMB_SH20134	40462	103	93	37777	108	108	46	756	161	114	179	757	111	118	111	105	121	120	117	3089	119	119	599	115	119	113	119	120	114	114	111	114	121	118	119	120	126	109	110	111	112	116	112	118	112	121	112	112	114
E110019	38977	17535	17526	36390	17541	17536	17532	17562	17533	17546	17551	17563	17544	17546	17544	17537	17550	17549	17550	17624	17550	17550	17503	17548	17548	17546	17548	17552	17547	17545	17544	17545	17550	17551	17548	17549	17555	17537	17542	17544	17545	17549	17545	17551	17545	17553	17545	17545	17546
E2348_69	37479	44639	44628	42675	44644	44634	44633	44690	44632	44649	44653	44691	44646	44642	44647	44635	44649	44648	44649	44685	44650	44650	44628	44645	44647	44645	44647	44650	44646	44647	44639	44647	44649	44649	44647	44648	44654	44637	44642	44643	44640	44648	44640	44649	44644	44653	44644	44644	44646
E24377A	38390	17356	17347	36011	17362	17357	17352	17386	17354	17366	17372	17387	17365	17365	17365	17358	17371	17370	17371	17455	17371	17371	17332	17369	17369	17367	17369	17373	17368	17366	17365	17366	17371	17372	17369	17370	17376	17358	17363	17365	17366	17370	17366	17372	17366	17374	17366	17366	17367
ED1a	37772	45077	45070	43674	45084	45072	45074	45119	45074	45088	45095	45120	45088	45082	45087	45074	45087	45086	45087	45152	45088	45088	45059	45083	45085	45083	45085	45088	45084	45085	45083	45085	45087	45089	45085	45086	45092	45076	45080	45083	45084	45086	45084	45089	45084	45091	45084	45084	45084
EDL933	39134	28619	28610	36831	28622	28621	28617	28656	28616	28628	28634	28657	28628	28631	28626	28617	28630	28629	28630	28668	28631	28631	28597	28628	28628	28626	28628	28632	28627	28627	28625	28627	28630	28631	28628	28629	28635	28617	28622	28625	28626	28629	28626	28631	28624	28633	28624	28624	28626
EG0319_Vietnam	40477	115	105	37788	120	120	58	768	173	126	191	769	123	130	123	117	133	132	129	3101	131	131	609	127	131	125	131	132	126	126	123	126	133	130	131	132	138	121	122	123	124	128	124	130	124	133	124	124	126
EG0380_Vietnam	40470	618	608	37777	623	623	615	749	618	627	636	750	626	633	626	620	636	635	632	3090	634	634	20	630	634	628	634	635	629	629	626	629	636	633	634	635	641	624	625	626	627	631	627	633	627	636	627	627	629
FDAARGOS_714	40493	126	116	37808	131	21	133	789	194	137	212	790	134	31	134	78	94	93	90	3122	92	92	632	88	92	86	92	93	87	87	108	87	94	115	92	93	99	82	83	108	109	89	109	115	109	94	109	109	87
H10407	38460	21619	21611	35564	21626	21619	21618	21650	21614	21631	21632	21651	21629	21631	21628	21622	21635	21634	21635	21688	21633	21633	21599	21633	21633	21631	21633	21637	21632	21630	21627	21630	21635	21634	21633	21634	21640	21622	21625	21627	21628	21634	21628	21634	21626	21638	21626	21626	21629
HS	38223	20349	20338	35995	20355	20355	20347	20380	20347	20360	20365	20381	20358	20365	20357	20352	20364	20363	20364	20404	20365	20365	20328	20360	20362	20360	20362	20365	20361	20361	20358	20361	20364	20364	20362	20363	20369	20348	20357	20358	20359	20361	20359	20364	20359	20368	20359	20359	20359
HUE63_Vietnam	40488	128	118	37800	133	133	71	781	186	139	204	782	136	143	136	130	146	145	142	3114	144	144	624	140	144	138	144	145	139	139	136	139	146	143	144	145	151	134	135	136	137	141	137	143	137	146	137	137	139
IAI1	38276	17417	17408	35934	17423	17420	17416	17450	17416	17428	17434	17451	17426	17430	17425	17421	17436	17435	17434	17514	17434	17434	17396	17432	17434	17430	17434	17436	17431	17431	17426	17431	17436	17433	17434	17435	17441	17421	17426	17426	17427	17433	17427	17433	17425	17437	17425	17425	17430
K12_MG1655	38260	21623	21614	35908	21629	21624	21621	21657	21621	21634	21639	21658	21632	21634	21631	21625	21636	21635	21638	21569	21638	21638	21603	21636	21634	21634	21634	21640	21635	21635	21632	21635	21636	21639	21634	21635	21641	21625	21630	21632	21633	21637	21633	21639	21631	21641	21631	21631	21634
KIEM_Vietnam	40471	110	100	37782	115	115	53	763	168	121	186	764	118	125	118	112	128	127	124	3094	126	126	606	122	126	120	126	127	121	121	118	121	128	125	126	127	133	116	117	118	119	123	119	125	119	128	119	119	121
MS0010_Vietnam	40463	101	91	37774	104	106	44	754	159	112	177	755	109	116	109	103	119	118	115	3087	117	117	597	113	117	111	117	118	112	112	109	112	119	116	117	118	124	107	108	109	110	114	110	116	110	119	110	110	112
MS0055_Vietnam	40468	105	95	37779	110	110	48	758	163	116	181	759	113	120	113	107	123	122	119	3091	121	121	601	117	121	115	121	122	116	116	113	116	123	120	121	122	128	111	112	113	114	118	114	120	114	123	114	114	116
MS0101_Vietnam	40467	104	94	37778	109	109	47	757	162	115	180	758	112	119	112	106	122	121	118	3090	120	120	600	116	120	114	120	121	115	115	112	115	122	119	120	121	127	110	111	112	113	117	113	119	113	122	113	113	115
MS0131_Vietnam	40463	100	90	37774	105	105	43	753	158	111	176	754	108	115	108	102	118	117	114	3086	116	116	596	112	116	110	116	117	111	111	108	111	118	115	116	117	123	106	107	108	109	113	109	115	109	118	109	109	111
P1013136_Cambodia	40473	110	100	37784	115	115	53	763	168	121	186	764	118	125	118	112	128	127	124	3094	126	126	606	120	126	120	126	125	121	121	118	121	128	125	126	127	133	114	117	118	119	121	119	125	119	128	119	119	119
Q0216194_Cambodia	40473	110	100	37784	115	115	53	763	168	121	186	764	118	125	118	112	128	127	124	3096	126	126	604	122	126	120	126	127	121	121	118	121	128	125	126	127	133	116	117	118	119	123	119	125	119	128	119	119	121
S600717_complete	40493	132	122	37806	137	137	75	785	190	143	208	786	140	147	140	134	150	149	146	3118	148	148	628	144	148	142	148	149	143	143	140	143	150	147	148	149	155	138	139	140	141	145	141	147	141	150	141	141	143
S603020_complete	40495	133	123	37805	138	138	130	786	191	144	209	787	141	148	141	135	151	150	147	3119	149	149	629	145	149	143	149	150	144	144	141	144	151	148	149	150	156	139	140	141	142	146	142	148	142	151	142	142	144
S603690_II	40497	135	125	37805	140	140	132	788	193	146	211	789	143	150	143	137	153	152	149	3121	151	151	631	147	151	145	151	152	146	146	143	146	153	150	151	152	158	141	142	143	144	148	144	150	144	153	144	144	146
S88	37345	43946	43939	42387	43953	43937	43943	43987	43945	43958	43966	43988	43957	43947	43956	43942	43956	43955	43956	43913	43957	43957	43929	43952	43954	43952	43954	43957	43953	43954	43951	43954	43956	43957	43954	43955	43961	43943	43947	43951	43952	43955	43952	43957	43952	43960	43952	43952	43953
SE11	38378	17596	17587	36005	17602	17597	17594	17624	17595	17606	17611	17625	17605	17607	17605	17598	17613	17612	17611	17680	17612	17612	17570	17609	17611	17607	17611	17613	17608	17608	17605	17608	17613	17612	17611	17612	17618	17598	17603	17605	17606	17610	17606	17612	17606	17614	17606	17606	17607
SF_1a_0439	40435	22569	22558	37880	22572	22573	22568	22597	22567	22579	22583	22598	22578	22581	22577	22571	22584	22583	22584	22591	22582	22582	22543	22582	22582	22580	22582	22586	22581	22581	22578	22581	22584	22585	22582	22583	22589	22571	22576	22578	22579	22583	22579	22585	22579	22585	22579	22579	22580
SF_1a_0670	40441	22577	22566	37888	22580	22581	22576	22605	22575	22587	22591	22606	22586	22589	22585	22579	22592	22591	22592	22599	22590	22590	22551	22590	22590	22588	22590	22594	22589	22589	22586	22589	22592	22593	22590	22591	22597	22579	22584	22586	22587	22591	22587	22593	22587	22593	22587	22587	22588
SF_1a_262_78	40336	22465	22454	37777	22470	22469	22464	22495	22465	22475	22481	22496	22472	22477	22473	22467	22480	22479	22480	22483	22478	22478	22439	22478	22478	22476	22478	22482	22477	22477	22472	22477	22480	22479	22478	22479	22485	22467	22472	22472	22473	22479	22473	22479	22473	22481	22473	22473	22476
SF_1a_5_63	40311	22436	22425	37751	22441	22440	22435	22468	22438	22446	22454	22469	22445	22448	22444	22438	22451	22450	22451	22454	22449	22449	22412	22449	22449	22447	22449	22453	22448	22448	22445	22448	22451	22452	22449	22450	22456	22438	22443	22445	22446	22450	22446	22452	22446	22452	22446	22446	22447
SF_1a_Sh07_3008	40480	22622	22611	37917	22627	22626	22621	22650	22620	22632	22636	22651	22631	22634	22630	22624	22637	22636	22637	22636	22635	22635	22596	22635	22635	22633	22635	22639	22634	22634	22631	22634	22637	22638	22635	22636	22642	22624	22629	22631	22632	22636	22632	22638	22632	22638	22632	22632	22633
SF_1b_509_60	40302	22440	22429	37743	22445	22444	22439	22468	22438	22450	22454	22469	22449	22452	22448	22442	22455	22454	22455	22456	22453	22453	22414	22453	22453	22451	22453	22457	22452	22452	22449	22452	22455	22456	22453	22454	22460	22442	22447	22449	22450	22454	22450	22456	22450	22456	22450	22450	22451
SF_1b_K10302	40373	22507	22496	37810	22512	22511	22506	22535	22505	22517	22521	22536	22516	22519	22515	22509	22522	22521	22522	22525	22520	22520	22481	22520	22520	22518	22520	22524	22519	22519	22516	22519	22522	22523	22520	22521	22527	22509	22514	22516	22517	22521	22517	22523	22517	22523	22517	22517	22518
SF_1b_KP15	40374	22512	22501	37814	22517	22516	22511	22540	22510	22522	22526	22541	22521	22524	22520	22514	22527	22526	22527	22529	22525	22525	22486	22525	22525	22523	22525	22529	22524	22524	22521	22524	22527	22528	22525	22526	22532	22514	22519	22521	22522	22526	22522	22528	22522	22528	22522	22522	22523
SF_1b_Sh08_2354	40488	22627	22616	37928	22632	22631	22626	22655	22625	22637	22641	22656	22636	22639	22635	22629	22642	22641	22642	22643	22640	22640	22601	22640	22640	22638	22640	22644	22639	22639	22636	22639	22642	22643	22640	22641	22647	22629	22634	22636	22637	22641	22637	22643	22637	22643	22637	22637	22638
SF_1c_K2535	40380	22516	22505	37823	22521	22520	22515	22544	22514	22526	22530	22545	22525	22528	22524	22518	22531	22530	22531	22536	22529	22529	22490	22529	22529	22527	22529	22533	22528	22528	22525	22528	22531	22532	22529	22530	22536	22518	22523	22525	22526	22530	22526	22532	22526	22532	22526	22526	22527
SF_1c_K9590	40383	22521	22510	37825	22525	22525	22520	22549	22519	22531	22535	22550	22530	22533	22529	22523	22536	22535	22536	22537	22534	22534	22495	22534	22534	22532	22534	22538	22533	22533	22530	22533	22536	22537	22534	22535	22541	22523	22528	22530	22531	22535	22531	22537	22531	22537	22531	22531	22532
SF_1c_Sh091985	40498	22635	22624	37943	22640	22639	22634	22661	22633	22645	22649	22664	22644	22647	22643	22637	22650	22649	22650	22651	22648	22648	22609	22648	22648	22646	22648	22652	22647	22647	22644	22647	22650	22651	22648	22649	22655	22637	22642	22644	22645	22649	22645	22651	22645	22651	22645	22645	22646
SF_1cv_MS341	40369	22502	22491	37808	22507	22506	22501	22530	22500	22512	22516	22531	22511	22514	22510	22504	22517	22516	22517	22518	22515	22515	22476	22515	22515	22513	22515	22519	22514	22514	22511	22514	22517	22518	22515	22516	22522	22504	22509	22511	22512	22516	22512	22518	22512	22518	22512	22512	22513
SF_2a_2457T	40371	22504	22493	37816	22509	22508	22503	22532	22502	22514	22518	22533	22513	22516	22512	22506	22519	22518	22519	22534	22517	22517	22478	22517	22517	22515	22517	22521	22516	22516	22513	22516	22519	22520	22517	22518	22524	22506	22511	22513	22514	22518	22514	22520	22514	22520	22514	22514	22515
SF_2a_301	40697	22837	22826	38148	22842	22841	22836	22865	22833	22847	22851	22866	22844	22849	22845	22839	22852	22851	22852	22862	22850	22850	22811	22850	22850	22848	22850	22854	22849	22849	22844	22849	22852	22851	22850	22851	22857	22839	22844	22844	22845	22851	22845	22851	22845	22853	22845	22845	22848
SF_2a_3_59	40372	22511	22500	37821	22516	22515	22510	22539	22509	22521	22525	22540	22520	22523	22519	22513	22526	22525	22526	22535	22524	22524	22485	22524	22524	22522	22524	22528	22523	22523	22520	22523	22526	22527	22524	22525	22531	22513	22518	22520	22521	22525	22521	22527	22521	22527	22521	22521	22522
SF_2a_410370	40423	22562	22551	37871	22565	22566	22561	22590	22560	22572	22576	22591	22571	22574	22570	22564	22577	22576	22577	22582	22575	22575	22536	22575	22575	22573	22575	22579	22574	22574	22571	22574	22577	22578	22575	22576	22582	22564	22569	22571	22572	22576	22572	22578	22572	22578	22572	22572	22573
SF_2a_981	40426	22562	22551	37871	22565	22566	22561	22590	22560	22572	22576	22591	22571	22574	22570	22564	22577	22576	22577	22584	22575	22575	22536	22575	22575	22573	22575	22579	22574	22574	22571	22574	22577	22578	22575	22576	22582	22564	22569	22571	22572	22576	22572	22578	22572	22578	22572	22572	22573
SF_2a_ATCC29903	40371	22502	22491	37813	22507	22506	22501	22530	22500	22512	22516	22531	22511	22514	22510	22504	22517	22516	22517	22526	22515	22515	22476	22515	22515	22513	22515	22519	22514	22514	22511	22514	22517	22518	22515	22516	22522	22504	22509	22511	22512	22516	22512	22518	22512	22518	22512	22512	22513
SF_2a_G1663	40399	22523	22512	37834	22528	22527	22522	22551	22521	22533	22537	22552	22532	22535	22531	22525	22538	22537	22538	22545	22536	22536	22497	22536	22536	22534	22536	22540	22535	22535	22532	22535	22538	22539	22536	22537	22543	22525	22530	22532	22533	22537	22533	22539	22533	22539	22533	22533	22534
SF_2a_IB0712	40438	22572	22561	37880	22575	22576	22571	22600	22570	22582	22586	22601	22581	22584	22580	22574	22587	22586	22587	22594	22585	22585	22546	22585	22585	22583	22585	22589	22584	22584	22581	22584	22587	22588	22585	22586	22592	22574	22579	22581	22582	22586	22582	22588	22582	22588	22582	22582	22583
SF_2b_179_89	40344	22491	22480	37795	22496	22495	22490	22516	22491	22501	22507	22517	22500	22503	22499	22493	22506	22505	22506	22509	22504	22504	22463	22504	22504	22502	22504	22508	22503	22503	22500	22503	22506	22507	22504	22505	22511	22493	22498	22500	22501	22505	22501	22507	22501	22507	22501	22501	22502
SF_2b_K373	40431	22567	22556	37877	22570	22571	22566	22595	22565	22577	22581	22596	22576	22579	22575	22569	22582	22581	22582	22587	22580	22580	22541	22580	22580	22578	22580	22584	22579	22579	22576	22579	22582	22583	22580	22581	22587	22569	22574	22576	22577	22581	22577	22583	22577	22583	22577	22577	22578
SF_2b_Sh04_2878	40466	22590	22579	37909	22595	22594	22589	22620	22588	22600	22604	22621	22599	22602	22598	22592	22605	22604	22605	22611	22603	22603	22566	22601	22603	22601	22603	22605	22602	22602	22599	22602	22605	22606	22603	22604	22610	22590	22597	22599	22600	22602	22600	22606	22600	22606	22600	22600	22599
SF_2b_Sh09_1522	40453	22592	22581	37897	22597	22596	22591	22620	22592	22602	22608	22621	22601	22604	22600	22594	22607	22606	22607	22608	22605	22605	22564	22605	22605	22603	22605	22609	22604	22604	22601	22604	22607	22608	22605	22606	22612	22594	22599	22601	22602	22606	22602	22608	22602	22608	22602	22602	22603
SF_3a_428777	40438	22592	22581	37893	22597	22598	22591	22622	22590	22602	22604	22623	22601	22606	22600	22594	22607	22606	22607	22610	22605	22605	22572	22605	22605	22603	22605	22609	22604	22604	22601	22604	22607	22608	22605	22606	22612	22594	22599	22601	22602	22606	22602	22608	22602	22608	22602	22602	22603
SF_3a_J17B	39614	21762	21751	37079	21767	21766	21761	21789	21759	21772	21775	21790	21771	21776	21770	21764	21777	21776	21775	21782	21775	21775	21736	21773	21775	21771	21775	21779	21772	21774	21769	21774	21777	21776	21775	21776	21782	21764	21767	21769	21770	21774	21770	21776	21770	21776	21770	21770	21773
SF_3a_K10248	40373	22543	22532	37836	22548	22549	22542	22571	22541	22553	22557	22572	22552	22557	22551	22545	22558	22557	22558	22565	22556	22556	22519	22556	22556	22554	22556	22560	22555	22555	22552	22555	22558	22559	22556	22557	22563	22545	22550	22552	22553	22557	22553	22559	22553	22559	22553	22553	22554
SF_3a_K734	40362	22528	22517	37823	22533	22534	22527	22556	22526	22538	22542	22557	22537	22542	22536	22530	22543	22542	22543	22550	22541	22541	22504	22541	22541	22539	22541	22545	22540	22540	22537	22540	22543	22544	22541	22542	22548	22530	22535	22537	22538	22542	22538	22544	22538	22544	22538	22538	22539
SF_3a_NCDC_2825H	39577	21722	21711	37043	21727	21726	21721	21749	21720	21732	21736	21750	21731	21736	21730	21724	21735	21734	21735	21741	21735	21735	21698	21733	21733	21731	21733	21739	21732	21734	21729	21734	21735	21736	21733	21734	21740	21724	21727	21729	21730	21734	21730	21736	21730	21736	21730	21730	21733
SF_3a_Sh08_0350	39649	21808	21797	37127	21813	21812	21807	21835	21806	21818	21822	21836	21817	21822	21816	21810	21821	21820	21821	21831	21821	21821	21784	21819	21819	21817	21819	21825	21818	21820	21815	21820	21821	21822	21819	21820	21826	21810	21813	21815	21816	21820	21816	21822	21816	21822	21816	21816	21819
SF_3a_Sh09_4409	40504	22664	22653	37960	22669	22670	22661	22694	22664	22674	22678	22695	22673	22678	22672	22666	22679	22678	22679	22686	22677	22677	22644	22677	22677	22675	22677	22681	22676	22676	22673	22676	22679	22680	22677	22678	22684	22666	22671	22673	22674	22678	22674	22680	22674	22680	22674	22674	22675
SF_4a_IB4229	39785	21937	21926	37260	21942	21943	21936	21965	21935	21947	21951	21966	21946	21951	21945	21939	21952	21951	21952	21961	21950	21950	21915	21950	21950	21948	21950	21954	21949	21949	21946	21949	21952	21953	21950	21951	21957	21939	21944	21946	21947	21951	21947	21953	21947	21955	21947	21947	21948
SF_4a_Sh06_1976	39855	22014	22003	37332	22019	22020	22013	22042	22012	22024	22028	22043	22023	22028	22022	22016	22029	22028	22029	22034	22027	22027	21988	22025	22027	22025	22027	22029	22026	22026	22023	22026	22029	22030	22027	22028	22034	22014	22021	22023	22024	22026	22024	22030	22024	22032	22024	22024	22023
SF_4av_IB2494	39748	21903	21892	37226	21908	21909	21902	21931	21901	21913	21917	21932	21912	21917	21911	21905	21918	21917	21918	21925	21916	21916	21877	21916	21916	21914	21916	21920	21915	21915	21912	21915	21918	21919	21916	21917	21923	21905	21910	21912	21913	21917	21913	21919	21913	21921	21913	21913	21914
SF_4av_K9108	40352	22488	22477	37800	22493	22492	22487	22516	22488	22498	22504	22517	22497	22500	22496	22490	22503	22502	22503	22504	22501	22501	22458	22501	22501	22499	22501	22505	22500	22500	22497	22500	22503	22504	22501	22502	22508	22490	22495	22497	22498	22502	22498	22504	22498	22504	22498	22498	22499
SF_4av_Sh05_1382	40416	22558	22547	37868	22563	22562	22557	22586	22558	22568	22574	22587	22567	22570	22566	22560	22573	22572	22573	22574	22571	22571	22530	22571	22571	22569	22571	22575	22570	22570	22567	22570	22573	22574	22571	22572	22578	22560	22565	22567	22568	22572	22568	22574	22568	22574	22568	22568	22569
SF_4b_34_53	40332	22469	22458	37777	22474	22473	22468	22497	22467	22479	22485	22498	22478	22481	22477	22471	22484	22483	22484	22485	22482	22482	22441	22482	22482	22480	22482	22486	22481	22481	22478	22481	22484	22485	22482	22483	22489	22471	22476	22478	22479	22483	22479	22485	22479	22485	22479	22479	22480
SF_4b_NCDC_1862_71	40339	22471	22460	37782	22476	22475	22470	22499	22471	22481	22487	22500	22480	22483	22479	22473	22486	22485	22486	22491	22484	22484	22443	22484	22484	22482	22484	22488	22483	22483	22480	22483	22486	22487	22484	22485	22491	22473	22478	22480	22481	22485	22481	22487	22481	22487	22481	22481	22482
SF_4bv_CIP_52_24	39438	21585	21574	36896	21590	21591	21584	21612	21581	21595	21599	21613	21594	21599	21593	21587	21600	21599	21598	21610	21598	21598	21563	21596	21598	21594	21598	21602	21595	21597	21594	21597	21600	21601	21598	21599	21605	21587	21592	21594	21595	21597	21595	21601	21595	21599	21595	21595	21596
SF_4bv_IB1651	39462	21610	21599	36920	21615	21616	21609	21637	21606	21620	21624	21638	21619	21624	21618	21612	21625	21624	21623	21633	21623	21623	21588	21621	21623	21619	21623	21627	21620	21622	21619	21622	21625	21626	21623	21624	21630	21612	21617	21619	21620	21622	21620	21626	21620	21624	21620	21620	21621
SF_4c_1205	40453	22587	22576	37899	22590	22591	22586	22615	22585	22597	22601	22616	22596	22599	22595	22589	22602	22601	22602	22611	22600	22600	22561	22600	22600	22598	22600	22604	22599	22599	22596	22599	22602	22603	22600	22601	22607	22589	22594	22596	22597	22601	22597	22603	22597	22603	22597	22597	22598
SF_4c_1602	40442	22578	22567	37887	22581	22582	22577	22606	22576	22588	22592	22607	22587	22590	22586	22580	22593	22592	22593	22598	22591	22591	22552	22591	22591	22589	22591	22595	22590	22590	22587	22590	22593	22594	22591	22592	22598	22580	22585	22587	22588	22592	22588	22594	22588	22594	22588	22588	22589
SF_5a_192_51	40343	22470	22459	37796	22475	22476	22469	22498	22464	22480	22484	22499	22479	22484	22478	22470	22481	22480	22483	22495	22481	22481	22442	22481	22479	22479	22479	22485	22480	22480	22477	22480	22481	22484	22479	22480	22486	22470	22475	22477	22478	22482	22478	22484	22478	22484	22478	22478	22479
SF_5a_74_1170	40384	22515	22504	37826	22520	22519	22514	22543	22513	22525	22529	22544	22524	22527	22523	22517	22530	22529	22530	22537	22528	22528	22489	22528	22528	22526	22528	22532	22527	22527	22524	22527	22530	22531	22528	22529	22535	22517	22522	22524	22525	22529	22525	22531	22525	22531	22525	22525	22526
SF_5a_CIP_67_61	40352	22480	22469	37805	22485	22486	22479	22508	22474	22490	22494	22509	22489	22494	22488	22480	22491	22490	22493	22505	22491	22491	22452	22491	22489	22489	22489	22495	22490	22490	22487	22490	22491	22494	22489	22490	22496	22480	22485	22487	22488	22492	22488	22494	22488	22494	22488	22488	22489
SF_5a_NCDC_1170_74	40385	22516	22505	37827	22521	22520	22515	22544	22514	22526	22530	22545	22525	22528	22524	22518	22531	22530	22531	22538	22529	22529	22490	22529	22529	22527	22529	22533	22528	22528	22525	22528	22531	22532	22529	22530	22536	22518	22523	22525	22526	22530	22526	22532	22526	22532	22526	22526	22527
SF_5b_13_55	40336	22466	22455	37785	22471	22472	22465	22494	22462	22476	22480	22495	22475	22480	22474	22466	22477	22476	22479	22486	22477	22477	22438	22477	22475	22475	22475	22481	22476	22476	22473	22476	22477	22480	22475	22476	22482	22466	22471	22473	22474	22478	22474	22480	22474	22480	22474	22474	22475
SF_5b_IB1665	40362	22493	22482	37812	22498	22499	22492	22521	22489	22503	22507	22522	22502	22507	22501	22493	22504	22503	22506	22513	22504	22504	22465	22504	22502	22502	22502	22508	22503	22503	22500	22503	22504	22507	22502	22503	22509	22493	22498	22500	22501	22505	22501	22507	22501	22507	22501	22501	22502
SF_5b_NCTC9728	40332	22462	22451	37781	22467	22468	22461	22490	22458	22472	22476	22491	22471	22476	22470	22462	22473	22472	22475	22482	22473	22473	22434	22473	22471	22471	22471	22477	22472	22472	22469	22472	22473	22476	22471	22472	22478	22462	22467	22469	22470	22474	22470	22476	22470	22476	22470	22470	22471
SF_6_64_5500	40438	135	125	37752	140	138	132	730	99	146	117	731	143	150	143	137	153	152	149	3059	151	151	573	147	151	145	151	152	146	146	141	146	153	148	151	152	158	141	140	141	142	148	142	148	142	153	142	142	146
SF_6_CCH060	40440	111	101	37752	116	116	108	732	137	122	155	733	119	126	119	113	129	128	125	3065	127	127	575	123	127	121	127	128	122	122	119	122	129	126	127	128	134	117	118	119	120	124	120	126	120	129	120	120	122
SF_7b_94_3007	40393	22532	22521	37836	22537	22536	22531	22560	22530	22542	22546	22561	22541	22544	22540	22534	22547	22546	22547	22550	22545	22545	22506	22545	22545	22543	22545	22549	22544	22544	22541	22544	22547	22548	22545	22546	22552	22534	22539	22541	22542	22546	22542	22548	22542	22548	22542	22542	22543
SF_89_141	40480	22650	22639	37950	22655	22654	22649	22676	22648	22660	22664	22677	22659	22662	22658	22650	22663	22662	22661	22676	22661	22661	22627	22659	22661	22657	22661	22665	22658	22660	22659	22660	22663	22666	22661	22662	22668	22650	22655	22659	22660	22660	22660	22666	22660	22662	22660	22660	22659
SF_FDAARGOS_74	40407	22562	22551	37861	22567	22568	22559	22592	22562	22572	22576	22593	22571	22576	22570	22564	22577	22576	22577	22584	22575	22575	22542	22575	22575	22573	22575	22579	22574	22574	22571	22574	22577	22578	22575	22576	22582	22564	22569	22571	22572	22576	22572	22578	22572	22578	22572	22572	22573
SF_Fxv_2002017	40451	22587	22576	37896	22590	22591	22586	22615	22585	22597	22601	22616	22596	22599	22595	22589	22602	22601	22602	22609	22600	22600	22561	22600	22600	22598	22600	22604	22599	22599	22596	22599	22602	22603	22600	22601	22607	22589	22594	22596	22597	22601	22597	22603	22597	22603	22597	22597	22598
SF_X_531_61	39588	21734	21723	37061	21739	21738	21733	21761	21730	21744	21748	21762	21743	21748	21742	21736	21747	21746	21747	21759	21747	21747	21710	21745	21745	21743	21745	21751	21744	21746	21741	21746	21747	21748	21745	21746	21752	21736	21739	21741	21742	21746	21742	21748	21742	21748	21742	21742	21745
SF_X_IB0036	40460	22593	22582	37903	22596	22597	22592	22621	22591	22603	22607	22622	22602	22605	22601	22595	22608	22607	22608	22616	22606	22606	22567	22606	22606	22604	22606	22610	22605	22605	22602	22605	22608	22609	22606	22607	22613	22595	22600	22602	22603	22607	22603	22609	22603	22609	22603	22603	22604
SF_X_IB1773	39720	21860	21849	37187	21865	21866	21859	21887	21856	21870	21874	21888	21867	21874	21868	21862	21875	21874	21875	21877	21873	21873	21838	21873	21873	21871	21873	21877	21872	21872	21867	21872	21875	21874	21873	21874	21880	21862	21867	21867	21868	21874	21868	21874	21868	21878	21868	21868	21871
SF_X_NCDC_9768	40329	22460	22449	37769	22465	22464	22461	22490	22462	22470	22478	22491	22469	22472	22468	22462	22475	22474	22475	22478	22473	22473	22432	22473	22473	22471	22473	22477	22472	22472	22469	22472	22475	22476	22473	22474	22480	22462	22467	22469	22470	22474	22470	22476	22470	22476	22470	22470	22471
SF_X_Sh07_5876	40536	22670	22659	37978	22673	22674	22669	22696	22668	22680	22684	22699	22679	22682	22678	22672	22685	22684	22685	22690	22683	22683	22644	22683	22683	22681	22683	22687	22682	22682	22679	22682	22685	22685	22683	22684	22690	22672	22677	22679	22680	22684	22680	22685	22680	22686	22680	22680	22681
SF_Xv_Sh08_1372	40501	22625	22614	37943	22630	22629	22624	22653	22623	22635	22639	22654	22634	22637	22633	22627	22640	22639	22640	22645	22638	22638	22599	22638	22638	22636	22638	22642	22637	22637	22634	22637	22640	22641	22638	22639	22645	22627	22632	22634	22635	22639	22635	22641	22635	22641	22635	22635	22636
SF_Xv_Sh09_6999	40493	22621	22610	37934	22626	22625	22620	22649	22619	22631	22635	22650	22630	22633	22629	22623	22636	22635	22636	22643	22634	22634	22595	22634	22634	22632	22634	22638	22633	22633	22630	22633	22636	22637	22634	22635	22641	22623	22628	22630	22631	22635	22631	22637	22631	22637	22631	22631	22632
SF_Y_93_3063	40388	22523	22512	37823	22528	22527	22522	22551	22523	22533	22539	22552	22532	22535	22531	22525	22538	22537	22538	22541	22536	22536	22495	22536	22536	22534	22536	22540	22535	22535	22532	22535	22538	22539	22536	22537	22543	22525	22530	22532	22533	22537	22533	22539	22533	22539	22533	22533	22534
SF_Y_IB0017	39773	21932	21921	37252	21937	21938	21931	21960	21930	21942	21946	21961	21941	21946	21940	21934	21947	21946	21947	21954	21945	21945	21908	21943	21945	21943	21945	21947	21944	21944	21941	21944	21947	21948	21945	21946	21952	21932	21939	21941	21942	21944	21942	21948	21942	21950	21942	21942	21941
SF_Y_IB1709	39775	21931	21920	37252	21936	21937	21930	21959	21929	21941	21945	21960	21940	21945	21939	21933	21946	21945	21946	21955	21944	21944	21907	21944	21944	21942	21944	21948	21943	21943	21940	21943	21946	21947	21944	21945	21951	21933	21938	21940	21941	21945	21941	21947	21941	21949	21941	21941	21942
SF_Y_IB1757	40443	22577	22566	37889	22582	22581	22576	22605	22575	22587	22591	22606	22586	22589	22585	22579	22592	22591	22592	22603	22590	22590	22551	22590	22590	22588	22590	22594	22589	22589	22586	22589	22592	22593	22590	22591	22597	22579	22584	22586	22587	22591	22587	22593	22587	22593	22587	22587	22588
SF_Y_K9165	40491	22662	22651	37960	22667	22666	22661	22688	22660	22672	22676	22689	22671	22674	22670	22662	22675	22674	22673	22690	22673	22673	22639	22671	22673	22669	22673	22677	22670	22672	22671	22672	22675	22678	22673	22674	22680	22662	22667	22671	22672	22672	22672	22678	22672	22674	22672	22672	22671
SF_Y_MS_228a	40482	22653	22642	37950	22658	22657	22652	22679	22651	22663	22667	22680	22662	22665	22661	22653	22666	22665	22664	22681	22664	22664	22630	22662	22664	22660	22664	22668	22661	22663	22662	22663	22666	22669	22664	22665	22671	22653	22658	22662	22663	22663	22663	22669	22663	22665	22663	22663	22662
SF_Y_Sh05_4557	40552	22686	22675	37994	22689	22690	22685	22714	22684	22696	22700	22715	22695	22698	22694	22688	22701	22700	22701	22708	22699	22699	22660	22699	22699	22697	22699	22703	22698	22698	22695	22698	22701	22702	22699	22700	22706	22688	22693	22695	22696	22700	22696	22702	22696	22702	22696	22696	22697
SF_Y_Sh06_8628	40448	22594	22583	37892	22599	22598	22593	22621	22594	22604	22610	22622	22603	22606	22602	22596	22609	22608	22609	22610	22607	22607	22566	22607	22607	22605	22607	22611	22606	22606	22603	22606	22609	22610	22607	22608	22614	22596	22601	22603	22604	22608	22604	22610	22604	22610	22604	22604	22605
SF_Yv_IB1716	39777	21935	21924	37255	21940	21941	21934	21963	21933	21945	21949	21964	21944	21949	21943	21937	21950	21949	21950	21959	21948	21948	21911	21948	21948	21946	21948	21952	21947	21947	21944	21947	21950	21951	21948	21949	21955	21937	21942	21944	21945	21949	21945	21951	21945	21953	21945	21945	21946
SF_Yv_IVI_77_AR3444	40495	22671	22658	37970	22676	22675	22670	22697	22669	22681	22685	22698	22680	22683	22679	22671	22684	22683	22682	22699	22682	22682	22648	22680	22682	22678	22682	22686	22679	22681	22680	22681	22684	22687	22682	22683	22689	22671	22676	22680	22681	22681	22681	22687	22681	22683	22681	22681	22680
SF_Yv_K9144b	40498	22669	22658	37967	22674	22673	22668	22695	22667	22679	22683	22696	22678	22681	22677	22669	22682	22681	22680	22697	22680	22680	22646	22678	22680	22676	22680	22684	22677	22679	22678	22679	22682	22685	22680	22681	22687	22669	22674	22678	22679	22679	22679	22685	22679	22681	22679	22679	22678
SF_Yv_Sh07_5519	39846	22003	21992	37323	22008	22009	22002	22031	22001	22013	22017	22032	22012	22017	22011	22005	22018	22017	22018	22025	22016	22016	21977	22016	22016	22014	22016	22020	22015	22015	22012	22015	22018	22019	22016	22017	22023	22005	22010	22012	22013	22017	22013	22019	22013	22021	22013	22013	22014
SMS_3_5	22826	40703	40694	34975	40708	40703	40701	40745	40700	40712	40720	40746	40712	40711	40711	40706	40718	40717	40717	40754	40720	40720	40691	40715	40716	40713	40716	40721	40712	40715	40712	40715	40718	40718	40716	40717	40723	40706	40709	40712	40713	40716	40713	40718	40711	40722	40711	40711	40715
Sakai	39127	28613	28604	36821	28616	28615	28611	28650	28610	28622	28628	28651	28622	28625	28620	28611	28624	28623	28624	28662	28625	28625	28591	28622	28622	28620	28622	28626	28621	28621	28619	28621	28624	28625	28622	28623	28629	28611	28616	28619	28620	28623	28620	28625	28618	28627	28618	28618	28620
Sb3083_94	40492	3107	3098	37808	3113	3113	3105	3141	3106	3119	3124	3142	3116	3123	3116	3108	3124	3123	3120	569	3122	3122	3090	3116	3122	3116	3122	3119	3117	3117	3116	3117	3124	3123	3122	3123	3129	3106	3113	3116	3117	3117	3117	3123	3117	3122	3117	3117	3115
Sd197	41742	31810	31801	39535	31813	31810	31808	31832	31804	31819	31821	31833	31817	31820	31817	31809	31820	31819	31819	31886	31822	31822	31784	31819	31818	31817	31818	31824	31818	31819	31812	31819	31820	31820	31818	31819	31825	31809	31814	31814	31815	31820	31815	31820	31813	31825	31813	31813	31818
Sf6_Sh10_3933	40487	120	110	37802	125	13	127	783	188	131	206	784	128	25	128	72	88	87	84	3116	86	86	626	82	86	80	86	87	81	81	100	81	88	107	86	87	93	76	75	100	101	83	101	107	101	88	101	101	81
Sf6_Sh10_5302_1	40494	122	112	37804	127	127	129	785	190	133	208	786	130	137	130	124	140	139	136	3118	138	138	628	134	138	132	138	139	133	133	130	133	140	137	138	139	145	128	129	130	131	135	131	137	131	140	131	131	133
Sf6_Sh10_5302_2	40494	122	112	37804	127	127	129	785	190	133	208	786	130	137	130	124	140	139	136	3118	138	138	628	134	138	132	138	139	133	133	130	133	140	137	138	139	145	128	129	130	131	135	131	137	131	140	131	131	133
Sf6_Sh10_6306	40482	119	109	37791	124	124	62	772	177	130	195	773	127	134	127	121	137	136	133	3105	135	135	615	131	135	129	135	136	130	130	127	130	137	134	135	136	142	125	126	127	128	132	128	134	128	137	128	128	130
Sf6_Sh10_6327	40496	289	279	37802	294	294	284	784	289	300	307	785	297	304	297	291	307	306	303	3112	305	305	627	301	305	299	305	306	300	300	297	300	307	304	305	306	312	295	296	297	298	302	298	304	298	307	298	298	300
Sf6_Sh10_8537	40478	114	104	37789	119	119	71	767	172	125	190	768	122	129	122	116	132	131	128	3100	130	130	610	126	130	124	130	131	125	125	122	125	132	129	130	131	137	120	121	122	123	127	123	129	123	132	123	123	125
Sf6_Sh11_10088	40480	118	108	37790	123	123	75	771	176	129	194	772	126	133	126	120	136	135	132	3104	134	134	614	130	134	128	134	135	129	129	126	129	136	133	134	135	141	124	125	126	127	131	127	133	127	136	127	127	129
Ss046	39606	16984	16975	36875	16989	16987	16980	17010	16980	16995	16998	17011	16991	16997	16992	16987	17000	16999	17000	17125	17000	17000	16949	16998	16998	16996	16998	17002	16997	16997	16992	16997	17000	16999	16998	16999	17005	16987	16992	16992	16993	16999	16993	16999	16993	17003	16993	16993	16996
THFSH_037_Thailand	40466	104	94	37777	109	107	47	757	162	115	180	758	112	117	112	104	120	119	116	3088	118	118	600	112	118	112	118	117	113	113	112	113	120	119	118	119	125	106	109	112	113	113	113	119	113	120	113	113	111
THFSH_093_Thailand	40464	101	91	37775	106	106	44	754	159	112	177	755	109	116	109	103	119	118	115	3087	117	117	597	113	117	111	117	118	112	112	109	112	119	116	117	118	124	107	108	109	110	114	110	116	110	119	110	110	112
THFSH_105_Thailand	40462	99	89	37773	104	104	42	752	157	110	175	753	107	114	107	101	117	116	113	3085	115	115	595	111	115	109	115	116	110	110	107	110	117	114	115	116	122	105	106	107	108	112	108	114	108	117	108	108	110
THFSH_107_Thailand	40462	99	89	37773	104	104	42	752	157	110	175	753	107	114	107	101	117	116	113	3085	115	115	595	111	115	109	115	116	110	110	107	110	117	114	115	116	122	105	106	107	108	112	108	114	108	117	108	108	110
THFSH_145_Thailand	40466	103	93	37777	108	108	46	756	161	114	179	757	111	118	111	105	121	120	117	3089	119	119	599	115	119	113	119	120	114	114	111	114	121	118	119	120	126	109	110	111	112	116	112	118	112	121	112	112	114
THFSH_150_Thailand	40463	100	90	37774	105	105	43	753	158	111	176	754	108	115	108	102	118	117	114	3086	116	116	596	112	116	110	116	117	111	111	108	111	118	115	116	117	123	106	107	108	109	113	109	115	109	118	109	109	111
THFSH_157_Thailand	40463	100	90	37774	105	105	43	753	158	111	176	754	108	115	108	102	118	117	114	3086	116	116	596	112	116	110	116	117	111	111	108	111	118	115	116	117	123	106	107	108	109	113	109	115	109	118	109	109	111
THFSH_171_Thailand	40463	100	90	37774	105	105	43	753	158	111	176	754	108	115	108	102	118	117	114	3086	116	116	596	112	116	110	116	117	111	111	108	111	118	115	116	117	123	106	107	108	109	113	109	115	109	118	109	109	111
THFSH_174_Thailand	40463	100	90	37774	105	105	43	753	158	111	176	754	108	115	108	102	118	117	114	3086	116	116	596	112	116	110	116	117	111	111	108	111	118	115	116	117	123	106	107	108	109	113	109	115	109	118	109	109	111
THFSH_176_Thailand	40464	101	91	37775	106	106	44	754	159	112	177	755	109	116	109	103	119	118	115	3087	117	117	597	113	117	111	117	118	112	112	109	112	119	116	117	118	124	107	108	109	110	114	110	116	110	119	110	110	112
THFSH_185_Thailand	40463	100	90	37774	105	105	43	753	158	111	176	754	108	115	108	102	118	117	114	3086	116	116	596	112	116	110	116	117	111	111	108	111	118	115	116	117	123	106	107	108	109	113	109	115	109	118	109	109	111
THFSH_198_Thailand	40465	102	92	37776	107	107	45	755	160	113	178	756	110	117	110	104	120	119	116	3088	118	118	598	114	118	112	118	119	113	112	110	112	120	117	118	119	125	108	109	110	111	115	111	117	111	120	111	111	113
THFSH_205_Thailand	40463	100	90	37774	105	105	43	753	158	111	176	754	108	115	108	102	118	117	114	3086	116	116	596	112	116	110	116	117	111	111	108	111	118	115	116	117	123	106	107	108	109	113	109	115	109	118	109	109	111
THFSH_265_Thailand	40462	101	91	37775	106	104	44	754	159	112	177	755	109	116	109	103	119	118	115	3087	117	117	597	113	117	111	117	118	112	112	107	112	119	114	117	118	124	107	106	107	108	114	108	114	108	119	108	108	112
THFSH_271_Thailand	40464	101	91	37775	106	106	44	754	159	112	177	755	109	116	109	103	119	118	115	3087	117	117	597	113	117	111	117	118	112	112	109	112	119	116	117	118	124	107	108	109	110	114	110	116	110	119	110	110	112
THFSH_299_Thailand	40465	102	92	37776	107	107	45	755	160	113	178	756	110	117	110	104	120	119	116	3088	118	118	598	114	118	112	118	119	113	112	110	112	120	117	118	119	125	108	109	110	111	115	111	117	111	120	111	111	113
THFSH_308_Thailand	40465	102	92	37776	107	107	45	755	160	113	178	756	110	117	110	104	120	119	116	3088	118	118	598	114	118	112	118	119	113	112	110	112	120	117	118	119	125	108	109	110	111	115	111	117	111	120	111	111	113
THFSH_343_Thailand	40464	101	91	37775	106	106	44	752	159	112	177	753	109	116	109	103	119	118	115	3087	117	117	597	113	117	111	117	118	112	112	109	112	119	116	117	118	124	107	108	109	110	114	110	116	110	119	110	110	112
THFSH_348_Thailand	40465	102	92	37776	107	107	45	755	160	113	178	756	110	117	110	104	120	119	116	3088	118	118	598	114	118	112	118	119	113	112	110	112	120	117	118	119	125	108	109	110	111	115	111	117	111	120	111	111	113
THFSH_358_Thailand	40466	103	93	37777	108	108	46	756	161	114	179	757	111	118	111	105	121	120	117	3089	119	119	599	115	119	113	119	120	114	113	111	113	121	118	119	120	126	109	110	111	112	116	112	118	112	121	112	112	114
THFSH_384_Thailand	40464	101	91	37775	106	106	44	754	159	112	177	755	109	116	109	103	119	118	115	3087	117	117	597	113	117	111	117	118	112	112	109	112	119	116	117	118	124	107	108	109	110	114	110	116	110	119	110	110	112
THFSH_413_Thailand	40468	105	95	37779	110	110	48	758	163	116	181	759	113	120	113	107	123	122	119	3091	121	121	601	117	121	115	121	122	116	115	113	115	123	120	121	122	128	111	112	113	114	118	114	120	114	123	114	114	116
THFSH_427_Thailand	40466	103	93	37777	108	108	46	756	161	114	179	757	111	118	111	105	121	120	117	3089	119	119	599	115	119	113	119	120	114	113	111	113	121	118	119	120	126	109	110	111	112	116	112	118	112	121	112	112	114
THFSH_663_Thailand	40466	103	93	37777	108	108	46	756	161	114	179	757	111	118	111	105	121	120	117	3089	119	119	599	115	119	113	119	120	114	114	111	114	121	118	119	120	126	109	110	111	112	116	112	118	112	121	112	112	114
THFSH_665_Thailand	40466	103	93	37777	108	108	46	756	161	114	179	757	111	118	111	105	121	120	117	3089	119	119	599	115	119	113	119	120	114	114	111	114	121	118	119	120	126	109	110	111	112	116	112	118	112	121	112	112	114
THFSH_782_Thailand	40472	620	610	37780	625	625	617	753	620	629	638	754	628	635	628	622	638	637	634	3092	636	636	240	632	636	630	636	637	631	631	628	631	638	635	636	637	643	626	627	628	629	633	629	635	629	638	629	629	631
THFSH_833_Thailand	40466	614	604	37773	619	619	611	745	614	623	632	746	622	629	622	616	632	631	628	3084	630	630	36	624	630	624	630	629	625	625	622	625	632	629	630	631	637	618	621	622	623	625	623	629	623	632	623	623	623
THLSH_0013_Thailand	40461	98	88	37770	103	103	41	751	156	109	174	752	106	113	106	100	116	115	112	3084	114	114	594	110	114	108	114	115	109	109	106	109	116	113	114	115	121	104	105	106	107	111	107	113	107	116	107	107	109
THLSH_0044_Thailand	40461	98	88	37770	103	103	41	751	156	109	174	752	106	113	106	100	116	115	112	3084	114	114	594	110	114	108	114	115	109	109	106	109	116	113	114	115	121	104	105	106	107	111	107	113	107	116	107	107	109
THLSH_0051_Thailand	40444	592	582	37756	597	595	589	723	590	601	608	724	600	607	600	594	610	609	606	3062	606	606	200	604	608	602	608	609	603	603	598	603	610	605	608	609	615	598	597	598	599	605	599	605	599	610	599	599	601
THLSH_0053_Thailand	40461	99	89	37773	104	104	42	752	157	110	175	753	107	114	107	101	117	116	113	3083	115	115	595	109	115	109	115	114	110	110	107	110	117	114	115	116	122	103	106	107	108	110	108	114	108	117	108	108	108
THLSH_0059_Thailand	40444	592	582	37756	597	595	589	723	590	601	608	724	600	607	600	594	610	609	606	3062	606	606	200	604	608	602	608	609	603	603	598	603	610	605	608	609	615	598	597	598	599	605	599	605	599	610	599	599	601
THLSH_0102_Thailand	40461	98	88	37770	103	103	41	751	156	109	174	752	106	113	106	100	116	115	112	3084	114	114	594	110	114	108	114	115	109	109	106	109	116	113	114	115	121	104	105	106	107	111	107	113	107	116	107	107	109
THLSH_0104_Thailand	40464	101	91	37775	106	106	44	754	159	112	177	755	109	116	109	103	119	118	115	3087	117	117	597	113	117	111	117	118	112	112	109	112	119	116	117	118	124	107	108	109	110	114	110	116	110	119	110	110	112
THLSH_0117_Thailand	40461	99	89	37773	104	104	42	752	157	110	175	753	107	114	107	101	117	116	113	3083	115	115	595	109	115	109	115	114	110	110	107	110	117	114	115	116	122	103	106	107	108	110	108	114	108	117	108	108	108
THLSH_0130_Thailand	40461	98	88	37770	103	103	41	751	156	109	174	752	106	113	106	100	116	115	112	3084	114	114	594	110	114	108	114	115	109	109	106	109	116	113	114	115	121	104	105	106	107	111	107	113	107	116	107	107	109
THLSH_0273_Thailand	40468	105	95	37779	110	110	48	758	163	116	181	759	113	120	113	107	123	122	119	3091	121	121	601	117	121	115	121	122	116	116	113	116	123	120	121	122	128	111	112	113	114	118	114	120	114	123	114	114	116
THLSH_0473_Thailand	40462	99	89	37773	104	104	42	752	157	110	175	753	107	114	107	101	117	116	113	3085	115	115	595	111	115	109	115	116	110	110	107	110	117	114	115	116	122	105	106	107	108	112	108	114	108	117	108	108	110
THLSH_0547_Thailand	40443	593	583	37755	598	596	590	724	591	602	609	725	601	608	601	595	611	610	607	3061	607	607	201	605	609	603	609	610	604	604	599	604	611	606	609	610	616	599	598	599	600	606	600	606	600	611	600	600	602
THLSH_0549_Thailand	40461	98	88	37772	103	103	41	751	156	109	174	752	106	113	106	100	116	115	112	3083	114	114	594	110	114	108	114	115	109	109	106	109	116	113	114	115	121	104	105	106	107	111	107	113	107	116	107	107	109
THLSH_0615_Thailand	40461	98	88	37772	103	103	41	751	156	109	174	752	106	113	106	100	116	115	112	3083	114	114	594	110	114	108	114	115	109	109	106	109	116	113	114	115	121	104	105	106	107	111	107	113	107	116	107	107	109
THLSH_1084_Thailand	40461	100	90	37772	105	105	43	753	158	111	176	754	108	115	108	102	118	117	114	3086	116	116	596	112	116	110	116	117	111	111	108	111	118	115	116	117	123	106	107	108	109	113	109	115	109	118	109	109	111
THLSH_1204_Thailand	40458	95	85	37769	100	100	38	748	153	106	171	749	103	110	103	97	113	112	109	3081	111	111	591	107	111	105	111	112	106	106	103	106	113	110	111	112	118	101	102	103	104	108	104	110	104	113	104	104	106
THLSH_1271_Thailand	40468	616	606	37776	621	621	613	749	616	625	634	750	624	631	624	618	634	633	630	3088	632	632	236	628	632	626	632	633	627	627	624	627	634	631	632	633	639	622	623	624	625	629	625	631	625	634	625	625	627
THLSH_1280_Thailand	40459	607	597	37766	612	612	604	738	607	616	625	739	615	622	615	609	625	624	621	3079	623	623	27	619	623	617	623	624	618	618	615	618	625	622	623	624	630	613	614	615	616	620	616	622	616	625	616	616	618
THLSH_1299_Thailand	40468	616	606	37776	621	621	613	749	616	625	634	750	624	631	624	618	634	633	630	3088	632	632	236	628	632	626	632	633	627	627	624	627	634	631	632	633	639	622	623	624	625	629	625	631	625	634	625	625	627
THLSH_1368_Thailand	40457	94	84	37768	99	99	37	747	152	105	170	748	102	109	102	96	112	111	108	3080	110	110	590	106	110	104	110	111	105	105	102	105	112	109	110	111	117	100	101	102	103	107	103	109	103	112	103	103	105
THLSH_1460_Thailand	40444	592	582	37753	597	597	589	723	592	601	610	724	600	607	600	594	610	609	606	3064	608	608	38	604	608	602	608	609	603	603	600	603	610	607	608	609	615	598	599	600	601	605	601	607	601	610	601	601	603
THLSH_1480_Thailand	40445	593	583	37754	598	598	590	724	593	602	611	725	601	608	601	595	611	610	607	3065	609	609	39	605	609	603	609	610	604	604	601	604	611	608	609	610	616	599	600	601	602	606	602	608	602	611	602	602	604
THLSH_1548_Thailand	40444	592	582	37753	597	597	589	723	592	601	610	724	600	607	600	594	610	609	606	3064	608	608	38	604	608	602	608	609	603	603	600	603	610	607	608	609	615	598	599	600	601	605	601	607	601	610	601	601	603
THLSH_1577_Thailand	40458	95	85	37769	100	100	38	748	153	106	171	749	103	110	103	97	111	110	109	3081	111	111	591	107	109	105	109	112	106	106	103	106	111	110	109	110	116	101	102	103	104	108	104	110	104	113	104	104	106
THLSH_1593_Thailand	40458	95	85	37769	100	100	38	748	153	106	171	749	103	110	103	97	111	110	109	3081	111	111	591	107	109	105	109	112	106	106	103	106	111	110	109	110	116	101	102	103	104	108	104	110	104	113	104	104	106
THLSH_1596_Thailand	40458	95	85	37769	100	100	38	748	153	106	171	749	103	110	103	97	111	110	109	3081	111	111	591	107	109	105	109	112	106	106	103	106	111	110	109	110	116	101	102	103	104	108	104	110	104	113	104	104	106
UMN026	33507	37740	37731	20509	37745	37739	37737	37776	37737	37749	37757	37777	37749	37749	37748	37740	37753	37752	37753	37801	37754	37754	37719	37751	37751	37749	37751	37755	37750	37750	37747	37750	37753	37753	37751	37752	37758	37740	37745	37747	37748	37752	37748	37753	37748	37756	37748	37748	37749
UTI89	37074	44563	44554	42986	44570	44554	44560	44603	44562	44575	44583	44604	44574	44564	44573	44559	44573	44572	44573	44598	44574	44574	44546	44569	44571	44569	44571	44574	44570	44571	44568	44571	44573	44574	44571	44572	44578	44560	44564	44568	44569	44572	44569	44574	44569	44577	44569	44569	44570
VNFSH_078_Vietnam	40466	103	93	37777	108	108	46	756	161	114	179	757	111	118	111	105	121	120	117	3089	119	119	599	115	119	113	119	120	114	114	111	114	121	118	119	120	126	109	110	111	112	116	112	118	112	121	112	112	114
VNFSH_080_Vietnam	40462	99	89	37773	104	104	42	752	157	110	175	753	107	114	107	101	117	116	113	3085	115	115	595	111	115	109	115	116	110	110	107	110	117	114	115	116	122	105	106	107	108	112	108	114	108	117	108	108	110
VNFSH_082_Vietnam	40462	99	89	37773	104	104	42	752	157	110	175	753	107	114	107	101	117	116	113	3085	115	115	595	111	115	109	115	116	110	110	107	110	117	114	115	116	122	105	106	107	108	112	108	114	108	117	108	108	110
VNFSH_156_Vietnam	40497	139	129	37808	144	144	82	792	197	150	215	793	147	154	147	141	157	156	153	3125	155	155	635	151	155	149	155	156	150	150	147	150	157	154	155	156	162	145	146	147	148	152	148	154	148	157	148	148	150
VNFSH_174_Vietnam	40472	109	99	37783	114	114	52	762	167	120	185	763	117	124	117	111	127	126	123	3095	125	125	605	121	125	119	125	126	120	120	117	120	127	124	125	126	132	115	116	117	118	122	118	124	118	127	118	118	120
VNFSH_184_Vietnam	40475	113	103	37787	118	118	56	766	171	124	189	767	121	128	121	115	131	130	127	3099	129	129	609	125	129	123	129	130	124	124	121	124	131	128	129	130	136	119	120	121	122	126	122	128	122	131	122	122	124
VNFSH_268_Vietnam	40466	103	93	37777	108	108	46	756	161	114	179	757	111	118	111	105	121	120	117	3087	119	119	599	113	119	113	119	118	114	114	111	114	121	118	119	120	126	107	110	111	112	114	112	118	112	121	112	112	112
VNFSH_270_Vietnam	40464	103	93	37777	108	108	46	756	161	114	179	757	111	118	111	105	121	120	117	3087	119	119	599	113	119	113	119	118	114	114	111	114	121	118	119	120	126	107	110	111	112	114	112	118	112	121	112	112	112
VNFSH_341_Vietnam	40486	129	119	37797	134	134	72	782	187	140	205	783	137	144	137	131	147	146	143	3115	145	145	625	141	145	139	145	146	140	140	137	140	147	144	145	146	152	135	136	137	138	142	138	144	138	147	138	138	140
VNFSH_373_Vietnam	40506	145	135	37815	150	150	88	798	203	156	221	799	153	160	153	147	163	162	159	3131	161	161	641	157	161	155	161	162	156	156	153	156	163	160	161	162	168	151	152	153	154	158	154	160	154	163	154	154	156
VNFSH_379_Vietnam	40473	110	100	37784	115	115	53	763	168	121	186	764	118	125	118	112	128	127	124	3096	126	126	606	122	126	120	126	127	121	121	118	121	128	125	126	127	133	116	117	118	119	123	119	125	119	128	119	119	121
VNLSH_099_Vietnam	40467	104	94	37778	109	109	47	757	162	115	180	758	112	119	112	106	122	121	118	3090	120	120	600	116	120	114	120	121	115	115	112	115	122	119	120	121	127	110	111	112	113	117	113	119	113	122	113	113	115
VNLSH_152_Vietnam	40470	107	97	37781	112	112	50	760	165	118	183	761	115	122	115	109	125	124	121	3093	123	123	603	119	123	117	123	124	118	118	115	118	125	122	123	124	130	113	114	115	116	120	116	122	116	125	116	116	118
VNLSH_177_Vietnam	40470	107	97	37781	112	112	50	760	165	118	183	761	115	122	115	109	125	124	121	3093	123	123	603	119	123	117	123	124	118	118	115	118	125	122	123	124	130	113	114	115	116	120	116	122	116	125	116	116	118
VNLSH_179_Vietnam	40470	107	97	37781	112	112	50	760	165	118	183	761	115	122	115	109	125	124	121	3093	123	123	603	119	123	117	123	124	118	118	115	118	125	122	123	124	130	113	114	115	116	120	116	122	116	125	116	116	118
VNLSH_189_Vietnam	40467	104	94	37778	109	109	47	757	162	115	180	758	112	119	112	106	122	121	118	3090	120	120	600	116	120	114	120	121	115	115	112	115	122	119	120	121	127	110	111	112	113	117	113	119	113	122	113	113	115
VNLSH_199_Vietnam	40467	104	94	37778	109	109	47	757	162	115	180	758	112	119	112	106	122	121	118	3090	120	120	600	116	120	114	120	121	115	115	112	115	122	119	120	121	127	110	111	112	113	117	113	119	113	122	113	113	115
[truncated: 388 more columns]

## Sheet: Fig1B_bestsnp_snpdists
Datset 1. SNP Distance calculation between Sf6 (Figure 1B)
Genomes		02_1860	02_6068	04_6462	05_5218	05_7131	05_8715	06_1067	07_2097	08_2607	08_654	09_4492	09_5290	09_5569	09_9072	1000014_VIDA	1000317_VIDA	1000337_VIDA	1001264_VIDA	1001365_VIDA	10013_Vietnam	1001515_VIDA	1001546_VIDA	1001737_VIDA	1001743_VIDA	1001896_VIDA	1002027_VIDA	1002106_VIDA	1002257_VIDA	1002324_VIDA	1002470_VIDA	1002529_VIDA	1002612_VIDA	1002680_VIDA	1002713_VIDA	100272	1002764_VIDA	1002848_VIDA	1003117_VIDA	1003140_VIDA	1003167_VIDA	10032551_4a_VIDA	1003291_VIDA	1003302_VIDA	1003322_VIDA	1003347_VIDA	1003384_VIDA	1003480_VIDA	1003489_VIDA
	Clade	Sf6_VII	Sf6_VII	Sf6_VII	Sf6_VII	Sf6_V	N/A	Sf6_IV	Sf6_VII	Sf6_IV	N/A	Sf6_VII	Sf6_VII	Sf6_VII	Sf6_VII	Sf6_VII	Sf6_VII	Sf6_VII	Sf6_VII	Sf6_VII	Sf6_III	Sf6_VII	Sf6_VII	Sf6_VII	Sf6_VII	Sf6_VII	Sf6_VII	Sf6_VII	Sf6_VII	Sf6_VII	Sf6_VII	Sf6_VII	Sf6_VII	Sf6_VII	Sf6_VII	Sf6_VII	Sf6_VII	Sf6_VII	Sf6_VII	Sf6_VII	Sf6_VII	Sf6_VII	Sf6_VII	Sf6_VII	Sf6_VII	Sf6_VII	Sf6_VII	Sf6_VII	Sf6_VII
02_1860	Sf6_VII	0	60	70	175	183	1154	270	93	290	1156	74	187	72	168	189	188	178	183	183	982	176	187	175	187	184	176	182	179	182	191	187	187	188	194	168	176	183	180	178	180	185	183	192	183	183	180	175	176
02_6068	Sf6_VII	60	0	62	163	171	1140	258	79	276	1144	66	173	68	154	177	176	166	171	171	970	164	175	163	175	172	164	170	167	170	179	175	175	176	182	156	164	171	168	166	168	173	171	180	171	171	168	163	164
04_6462	Sf6_VII	70	62	0	181	189	1158	276	97	294	1160	76	191	78	172	195	194	184	189	189	988	182	193	181	193	190	182	188	185	188	197	193	193	194	200	174	182	189	186	184	186	191	189	198	189	189	186	181	182
05_5218	Sf6_VII	175	163	181	0	200	1171	289	188	305	1173	185	38	183	103	126	125	115	120	120	999	113	124	112	124	121	113	119	156	119	128	164	124	125	131	105	113	160	157	115	157	162	160	129	160	160	117	112	113
05_7131	Sf6_V	183	171	189	200	0	1165	285	196	303	1167	193	212	191	193	214	213	203	208	208	993	201	212	200	212	209	201	207	204	207	216	212	212	213	219	193	201	208	205	203	205	210	208	217	208	208	205	200	201
05_8715	N/A	1154	1140	1158	1171	1165	0	1176	1159	1192	14	1162	1181	1162	1162	1185	1184	1174	1179	1179	1145	1172	1183	1171	1183	1180	1172	1178	1175	1178	1187	1183	1183	1184	1190	1164	1172	1179	1176	1174	1176	1181	1179	1188	1179	1179	1176	1171	1172
06_1067	Sf6_IV	270	258	276	289	285	1176	0	285	96	1178	280	303	280	282	305	304	294	299	299	1004	292	303	291	303	300	292	298	295	298	307	303	303	304	310	284	292	299	296	294	296	301	299	308	299	299	296	291	292
07_2097	Sf6_VII	93	79	97	188	196	1159	285	0	303	1169	101	198	101	179	202	201	191	196	196	993	189	200	188	200	197	189	195	192	195	204	200	200	201	207	181	189	196	193	191	193	198	196	205	196	196	193	188	189
08_2607	Sf6_IV	290	276	294	305	303	1192	96	303	0	1196	298	319	300	298	323	322	312	317	317	1021	310	321	309	321	318	310	316	313	316	325	321	321	322	328	302	310	317	314	312	314	319	317	326	317	317	314	309	310
08_654	N/A	1156	1144	1160	1173	1167	14	1178	1169	1196	0	1166	1185	1164	1166	1187	1186	1176	1181	1181	1147	1174	1185	1173	1185	1182	1174	1180	1177	1180	1189	1185	1185	1186	1192	1166	1174	1181	1178	1176	1178	1183	1181	1190	1181	1181	1178	1173	1174
09_4492	Sf6_VII	74	66	76	185	193	1162	280	101	298	1166	0	195	48	176	199	198	188	193	193	992	186	197	185	197	194	186	192	187	192	201	195	197	198	204	178	186	191	188	188	188	193	191	202	191	191	190	185	186
09_5290	Sf6_VII	187	173	191	38	212	1181	303	198	319	1185	195	0	195	115	138	137	127	132	132	1011	125	136	124	136	133	125	131	168	131	140	176	136	137	143	117	125	172	169	127	169	174	172	141	172	172	129	124	125
09_5569	Sf6_VII	72	68	78	183	191	1162	280	101	300	1164	48	195	0	176	197	196	186	191	191	990	184	195	183	195	192	184	190	187	190	199	195	195	196	202	176	184	191	188	186	188	193	191	200	191	191	188	183	184
09_9072	Sf6_VII	168	154	172	103	193	1162	282	179	298	1166	176	115	176	0	59	58	46	33	33	992	44	57	43	57	36	44	42	149	42	61	157	57	58	64	26	18	153	150	46	150	155	153	34	153	153	32	17	18
1000014_VIDA	Sf6_VII	189	177	195	126	214	1185	305	202	323	1187	199	138	197	59	0	1	69	74	74	1013	67	10	66	10	75	67	73	170	73	14	178	10	11	17	59	67	174	171	69	171	176	174	83	174	174	71	66	67
1000317_VIDA	Sf6_VII	188	176	194	125	213	1184	304	201	322	1186	198	137	196	58	1	0	68	73	73	1012	66	9	65	9	74	66	72	169	72	13	177	9	10	16	58	66	173	170	68	170	175	173	82	173	173	70	65	66
1000337_VIDA	Sf6_VII	178	166	184	115	203	1174	294	191	312	1176	188	127	186	46	69	68	0	61	61	1002	14	67	7	67	62	8	60	159	60	71	167	67	68	74	46	54	163	160	10	160	165	163	70	163	163	58	53	54
1001264_VIDA	Sf6_VII	183	171	189	120	208	1179	299	196	317	1181	193	132	191	33	74	73	61	0	0	1007	59	72	58	72	51	59	57	164	57	76	172	72	73	79	41	41	168	165	61	165	170	168	57	168	168	35	40	41
1001365_VIDA	Sf6_VII	183	171	189	120	208	1179	299	196	317	1181	193	132	191	33	74	73	61	0	0	1007	59	72	58	72	51	59	57	164	57	76	172	72	73	79	41	41	168	165	61	165	170	168	57	168	168	35	40	41
10013_Vietnam	Sf6_III	982	970	988	999	993	1145	1004	993	1021	1147	992	1011	990	992	1013	1012	1002	1007	1007	0	1000	1011	999	1011	1008	1000	1006	1001	1006	1015	1009	1011	1012	1018	992	1000	1005	1002	1002	1002	1007	1005	1016	1005	1005	1004	999	1000
1001515_VIDA	Sf6_VII	176	164	182	113	201	1172	292	189	310	1174	186	125	184	44	67	66	14	59	59	1000	0	65	11	65	60	12	58	157	58	69	165	65	66	72	44	52	161	158	14	158	163	161	68	161	161	56	51	52
1001546_VIDA	Sf6_VII	187	175	193	124	212	1183	303	200	321	1185	197	136	195	57	10	9	67	72	72	1011	65	0	64	0	73	65	71	168	71	6	176	0	1	9	57	65	172	169	67	169	174	172	81	172	172	69	64	65
1001737_VIDA	Sf6_VII	175	163	181	112	200	1171	291	188	309	1173	185	124	183	43	66	65	7	58	58	999	11	64	0	64	59	1	57	156	57	68	164	64	65	71	43	51	160	157	3	157	162	160	67	160	160	55	50	51
1001743_VIDA	Sf6_VII	187	175	193	124	212	1183	303	200	321	1185	197	136	195	57	10	9	67	72	72	1011	65	0	64	0	73	65	71	168	71	6	176	0	1	9	57	65	172	169	67	169	174	172	81	172	172	69	64	65
1001896_VIDA	Sf6_VII	184	172	190	121	209	1180	300	197	318	1182	194	133	192	36	75	74	62	51	51	1008	60	73	59	73	0	60	58	165	58	77	173	73	74	80	42	44	169	166	62	166	171	169	60	169	169	48	43	44
1002027_VIDA	Sf6_VII	176	164	182	113	201	1172	292	189	310	1174	186	125	184	44	67	66	8	59	59	1000	12	65	1	65	60	0	58	157	58	69	165	65	66	72	44	52	161	158	4	158	163	161	68	161	161	56	51	52
1002106_VIDA	Sf6_VII	182	170	188	119	207	1178	298	195	316	1180	192	131	190	42	73	72	60	57	57	1006	58	71	57	71	58	58	0	163	2	75	171	71	72	78	42	50	167	164	60	164	169	167	66	167	167	54	49	50
1002257_VIDA	Sf6_VII	179	167	185	156	204	1175	295	192	313	1177	187	168	187	149	170	169	159	164	164	1001	157	168	156	168	165	157	163	0	163	172	38	168	169	175	149	157	26	7	159	7	36	26	173	26	26	161	156	157
1002324_VIDA	Sf6_VII	182	170	188	119	207	1178	298	195	316	1180	192	131	190	42	73	72	60	57	57	1006	58	71	57	71	58	58	2	163	0	75	171	71	72	78	42	50	167	164	60	164	169	167	66	167	167	54	49	50
1002470_VIDA	Sf6_VII	191	179	197	128	216	1187	307	204	325	1189	201	140	199	61	14	13	71	76	76	1015	69	6	68	6	77	69	75	172	75	0	180	6	7	11	61	69	176	173	71	173	178	176	85	176	176	73	68	69
1002529_VIDA	Sf6_VII	187	175	193	164	212	1183	303	200	321	1185	195	176	195	157	178	177	167	172	172	1009	165	176	164	176	173	165	171	38	171	180	0	176	177	183	157	165	42	39	167	39	4	42	181	42	42	169	164	165
1002612_VIDA	Sf6_VII	187	175	193	124	212	1183	303	200	321	1185	197	136	195	57	10	9	67	72	72	1011	65	0	64	0	73	65	71	168	71	6	176	0	1	9	57	65	172	169	67	169	174	172	81	172	172	69	64	65
1002680_VIDA	Sf6_VII	188	176	194	125	213	1184	304	201	322	1186	198	137	196	58	11	10	68	73	73	1012	66	1	65	1	74	66	72	169	72	7	177	1	0	10	58	66	173	170	68	170	175	173	82	173	173	70	65	66
1002713_VIDA	Sf6_VII	194	182	200	131	219	1190	310	207	328	1192	204	143	202	64	17	16	74	79	79	1018	72	9	71	9	80	72	78	175	78	11	183	9	10	0	64	72	179	176	74	176	181	179	88	179	179	76	71	72
100272	Sf6_VII	168	156	174	105	193	1164	284	181	302	1166	178	117	176	26	59	58	46	41	41	992	44	57	43	57	42	44	42	149	42	61	157	57	58	64	0	34	153	150	46	150	155	153	50	153	153	38	33	34
1002764_VIDA	Sf6_VII	176	164	182	113	201	1172	292	189	310	1174	186	125	184	18	67	66	54	41	41	1000	52	65	51	65	44	52	50	157	50	69	165	65	66	72	34	0	161	158	54	158	163	161	42	161	161	40	3	4
1002848_VIDA	Sf6_VII	183	171	189	160	208	1179	299	196	317	1181	191	172	191	153	174	173	163	168	168	1005	161	172	160	172	169	161	167	26	167	176	42	172	173	179	153	161	0	27	163	27	40	2	177	2	2	165	160	161
1003117_VIDA	Sf6_VII	180	168	186	157	205	1176	296	193	314	1178	188	169	188	150	171	170	160	165	165	1002	158	169	157	169	166	158	164	7	164	173	39	169	170	176	150	158	27	0	160	0	37	27	174	27	27	162	157	158
1003140_VIDA	Sf6_VII	178	166	184	115	203	1174	294	191	312	1176	188	127	186	46	69	68	10	61	61	1002	14	67	3	67	62	4	60	159	60	71	167	67	68	74	46	54	163	160	0	160	165	163	70	163	163	58	53	54
1003167_VIDA	Sf6_VII	180	168	186	157	205	1176	296	193	314	1178	188	169	188	150	171	170	160	165	165	1002	158	169	157	169	166	158	164	7	164	173	39	169	170	176	150	158	27	0	160	0	37	27	174	27	27	162	157	158
10032551_4a_VIDA	Sf6_VII	185	173	191	162	210	1181	301	198	319	1183	193	174	193	155	176	175	165	170	170	1007	163	174	162	174	171	163	169	36	169	178	4	174	175	181	155	163	40	37	165	37	0	40	179	40	40	167	162	163
1003291_VIDA	Sf6_VII	183	171	189	160	208	1179	299	196	317	1181	191	172	191	153	174	173	163	168	168	1005	161	172	160	172	169	161	167	26	167	176	42	172	173	179	153	161	2	27	163	27	40	0	177	0	0	165	160	161
1003302_VIDA	Sf6_VII	192	180	198	129	217	1188	308	205	326	1190	202	141	200	34	83	82	70	57	57	1016	68	81	67	81	60	68	66	173	66	85	181	81	82	88	50	42	177	174	70	174	179	177	0	177	177	56	41	42
1003322_VIDA	Sf6_VII	183	171	189	160	208	1179	299	196	317	1181	191	172	191	153	174	173	163	168	168	1005	161	172	160	172	169	161	167	26	167	176	42	172	173	179	153	161	2	27	163	27	40	0	177	0	0	165	160	161
1003347_VIDA	Sf6_VII	183	171	189	160	208	1179	299	196	317	1181	191	172	191	153	174	173	163	168	168	1005	161	172	160	172	169	161	167	26	167	176	42	172	173	179	153	161	2	27	163	27	40	0	177	0	0	165	160	161
1003384_VIDA	Sf6_VII	180	168	186	117	205	1176	296	193	314	1178	190	129	188	32	71	70	58	35	35	1004	56	69	55	69	48	56	54	161	54	73	169	69	70	76	38	40	165	162	58	162	167	165	56	165	165	0	39	40
1003480_VIDA	Sf6_VII	175	163	181	112	200	1171	291	188	309	1173	185	124	183	17	66	65	53	40	40	999	51	64	50	64	43	51	49	156	49	68	164	64	65	71	33	3	160	157	53	157	162	160	41	160	160	39	0	3
1003489_VIDA	Sf6_VII	176	164	182	113	201	1172	292	189	310	1174	186	125	184	18	67	66	54	41	41	1000	52	65	51	65	44	52	50	157	50	69	165	65	66	72	34	4	161	158	54	158	163	161	42	161	161	40	3	0
1003833_VIDA	Sf6_VII	210	198	216	147	235	1206	326	223	344	1208	220	159	218	62	101	100	88	77	77	1034	86	99	85	99	78	86	84	191	84	103	199	99	100	106	68	70	195	192	88	192	197	195	86	195	195	74	69	70
1003843_VIDA	Sf6_VII	180	168	186	157	205	1176	296	193	314	1178	188	169	188	150	171	170	160	165	165	1002	158	169	157	169	166	158	164	23	164	173	39	169	170	176	150	158	17	24	160	24	37	17	174	17	17	162	157	158
1003942_VIDA	Sf6_VII	179	167	185	116	204	1175	295	192	313	1177	189	128	187	31	70	69	57	46	46	1003	55	68	54	68	47	55	53	160	53	72	168	68	69	75	37	39	164	161	57	161	166	164	55	164	164	43	38	39
1004038_VIDA	Sf6_VII	175	163	181	112	200	1171	291	188	309	1173	185	124	183	33	66	65	53	48	48	999	51	64	50	64	49	51	49	156	49	68	164	64	65	71	33	41	160	157	53	157	162	160	57	160	160	45	40	41
1004072_VIDA	Sf6_VII	190	178	196	127	215	1186	306	203	324	1188	200	139	198	48	81	80	68	63	63	1014	66	79	65	79	64	66	64	171	64	83	179	79	80	86	48	56	175	172	68	172	177	175	72	175	175	60	55	56
100490	Sf6_VII	170	158	176	107	195	1166	286	183	304	1168	180	119	178	28	61	60	48	43	43	994	46	59	45	59	44	46	44	151	44	63	159	59	60	66	8	36	155	152	48	152	157	155	52	155	155	40	35	36
100512	Sf6_VII	167	155	173	104	192	1163	283	180	301	1165	177	116	175	25	58	57	45	40	40	991	43	56	42	56	41	43	41	148	41	60	156	56	57	63	1	33	152	149	45	149	154	152	49	152	152	37	32	33
100515_I	Sf6_VII	177	165	183	114	202	1173	293	190	311	1175	187	126	185	29	68	67	55	44	44	1001	53	66	52	66	41	53	51	158	51	70	166	66	67	73	35	37	162	159	55	159	164	162	53	162	162	41	36	37
100537_complete	Sf6_VII	170	158	176	107	195	1166	286	183	304	1168	180	119	178	28	61	60	48	43	43	994	46	59	45	59	44	46	44	151	44	63	159	59	60	66	4	36	155	152	48	152	157	155	52	155	155	40	35	36
100724	Sf6_VII	171	159	177	108	196	1167	287	184	305	1169	181	120	179	23	62	61	49	38	38	995	47	60	46	60	35	47	45	152	45	64	160	60	61	67	29	31	156	153	49	153	158	156	47	156	156	35	30	31
102002	Sf6_VII	172	160	178	109	197	1168	288	185	306	1170	182	121	180	24	63	62	50	39	39	996	48	61	47	61	36	48	46	153	46	65	161	61	62	68	30	32	157	154	50	154	159	157	48	157	157	36	31	32
102309	Sf6_VII	167	155	173	104	192	1163	283	180	301	1165	177	116	175	27	58	57	45	42	42	991	43	56	42	56	43	43	31	148	31	60	156	56	57	63	27	35	152	149	45	149	154	152	51	152	152	39	34	35
102476	Sf6_VII	177	165	183	114	202	1173	293	190	311	1175	187	126	185	35	68	67	55	50	50	1001	53	66	52	66	51	53	51	158	51	70	166	66	67	73	35	43	162	159	55	159	164	162	59	162	162	47	42	43
102491	Sf6_VII	176	164	182	113	201	1172	292	189	310	1174	186	125	184	34	67	66	54	49	49	1000	52	65	51	65	50	52	50	157	50	69	165	65	66	72	32	42	161	158	54	158	163	161	58	161	161	46	41	42
102609	Sf6_VII	176	164	182	113	201	1172	292	189	310	1174	186	125	184	34	67	66	54	49	49	1000	52	65	51	65	50	52	50	157	50	69	165	65	66	72	30	42	161	158	54	158	163	161	58	161	161	46	41	42
102664	Sf6_VII	170	158	176	147	195	1166	286	183	304	1168	180	159	178	140	161	160	150	155	155	994	148	159	147	159	156	148	154	111	154	163	119	159	160	166	140	148	115	112	150	112	117	115	164	115	115	152	147	148
102751_complete	Sf6_VII	188	176	194	205	213	1183	304	201	322	1185	198	217	196	198	219	218	208	213	213	1011	206	217	205	217	214	206	212	209	212	221	217	217	218	224	198	206	213	210	208	210	215	213	222	213	213	210	205	206
103265	Sf6_VII	172	160	178	109	197	1168	288	185	306	1170	182	121	180	30	63	62	50	45	45	996	48	61	47	61	46	48	46	153	46	65	161	61	62	68	30	38	157	154	50	154	159	157	54	157	157	42	37	38
103367	Sf6_VII	169	157	175	106	194	1165	285	182	303	1167	179	118	177	27	60	59	47	42	42	993	45	58	44	58	43	45	43	150	43	62	158	58	59	65	27	35	154	151	47	151	156	154	51	154	154	39	34	35
103578	Sf6_VII	171	159	177	108	196	1167	287	184	305	1169	181	120	179	29	62	61	49	44	44	995	47	60	46	60	45	47	45	152	45	64	160	60	61	67	29	37	156	153	49	153	158	156	53	156	156	41	36	37
10398_Vietnam	Sf6_III	994	980	998	1009	1005	1157	1012	1005	1029	1159	1002	1023	1002	1002	1025	1024	1014	1019	1019	18	1012	1023	1011	1023	1020	1012	1018	1013	1018	1027	1021	1023	1024	1030	1004	1012	1017	1014	1014	1014	1019	1017	1028	1017	1017	1016	1011	1012
202236	Sf6_VII	170	158	176	107	195	1166	286	183	304	1168	180	119	178	38	61	60	40	53	53	994	38	59	37	59	54	38	52	151	52	63	159	59	60	66	38	46	155	152	40	152	157	155	62	155	155	50	45	46
202260	Sf6_VII	182	170	188	61	207	1178	298	195	316	1180	192	73	190	112	133	132	122	127	127	1006	120	131	119	131	128	120	126	163	126	135	171	131	132	138	112	120	167	164	122	164	169	167	136	167	167	124	119	120
204161	Sf6_VII	173	161	179	110	198	1169	289	186	307	1171	183	122	181	41	64	63	37	56	56	997	35	62	34	62	57	35	55	154	55	66	162	62	63	69	41	49	158	155	37	155	160	158	65	158	158	53	48	49
28_79	Sf6_VII	98	86	104	119	127	1098	218	111	236	1100	108	131	106	112	133	132	122	127	127	926	120	131	119	131	126	120	126	123	126	135	131	131	132	138	112	120	127	124	122	124	129	127	136	127	127	124	119	120
300039	Sf6_VII	162	150	168	179	185	1156	276	175	294	1158	172	191	170	172	193	192	182	187	187	984	180	191	179	191	188	180	186	183	186	195	191	191	192	198	172	180	187	184	182	184	189	187	196	187	187	184	179	180
3000644_VIDA	Sf6_IV	291	281	299	310	304	1195	109	306	127	1197	303	322	301	303	324	323	313	318	318	1023	311	322	310	322	319	311	317	314	317	326	322	322	323	329	303	311	318	315	313	315	320	318	327	318	318	315	310	311
3001008_VIDA	Sf6_IV	285	275	293	304	298	1189	103	300	121	1191	297	316	295	297	318	317	307	312	312	1017	305	316	304	316	313	305	311	308	311	320	316	316	317	323	297	305	312	309	307	309	314	312	321	312	312	309	304	305
3001395_VIDA	Sf6_IV	319	309	327	338	332	1223	137	334	155	1225	331	350	329	331	352	351	341	346	346	1051	339	350	338	350	347	339	345	342	345	354	350	350	351	357	331	339	346	343	341	343	348	346	355	346	346	343	338	339
300220	Sf6_VII	160	148	166	177	183	1154	274	173	292	1156	170	189	168	170	191	190	180	185	185	982	178	189	177	189	186	178	184	181	184	193	189	189	190	196	170	178	185	182	180	182	187	185	194	185	185	182	177	178
3002501_VIDA	Sf6_IV	286	276	294	305	299	1190	104	301	122	1192	298	317	296	298	319	318	308	313	313	1018	306	317	305	317	314	306	312	309	312	321	317	317	318	324	298	306	313	310	308	310	315	313	322	313	313	310	305	306
3002801_VIDA	Sf6_IV	293	283	301	312	306	1197	111	308	129	1199	305	324	303	305	326	325	315	320	320	1025	313	324	312	324	321	313	319	316	319	328	324	324	325	331	305	313	320	317	315	317	322	320	329	320	320	317	312	313
3002810_VIDA	Sf6_IV	292	282	300	311	305	1196	110	307	128	1198	304	323	302	304	325	324	314	319	319	1022	312	323	311	323	320	312	318	315	318	327	323	323	324	330	304	312	319	316	314	316	321	319	328	319	319	316	311	312
3003214_VIDA	Sf6_IV	295	285	303	314	308	1197	113	310	131	1199	307	326	305	307	328	327	317	322	322	1027	315	326	314	326	323	315	321	318	321	330	326	326	327	333	307	315	322	319	317	319	324	322	331	322	322	319	314	315
3003220_VIDA	Sf6_IV	295	285	303	314	308	1197	113	310	131	1199	307	326	305	307	328	327	317	322	322	1027	315	326	314	326	323	315	321	318	321	330	326	326	327	333	307	315	322	319	317	319	324	322	331	322	322	319	314	315
3003460_VIDA	Sf6_IV	284	274	292	303	297	1188	102	299	120	1190	296	315	294	296	317	316	306	311	311	1016	304	315	303	315	312	304	310	307	310	319	315	315	316	322	296	304	311	308	306	308	313	311	320	311	311	308	303	304
3003461_VIDA	Sf6_IV	284	274	292	303	297	1188	102	299	120	1190	296	315	294	296	317	316	306	311	311	1016	304	315	303	315	312	304	310	307	310	319	315	315	316	322	296	304	311	308	306	308	313	311	320	311	311	308	303	304
3003672_VIDA	Sf6_IV	285	275	293	304	298	1189	103	300	121	1191	297	316	295	297	318	317	307	312	312	1017	305	316	304	316	313	305	311	308	311	320	316	316	317	323	297	305	312	309	307	309	314	312	321	312	312	309	304	305
3003692_VIDA	Sf6_IV	285	275	293	304	298	1189	103	300	121	1191	297	316	295	297	318	317	307	312	312	1017	305	316	304	316	313	305	311	308	311	320	316	316	317	323	297	305	312	309	307	309	314	312	321	312	312	309	304	305
3003851_VIDA	Sf6_IV	288	278	296	307	301	1192	106	303	124	1194	300	319	298	300	321	320	310	315	315	1020	308	319	307	319	316	308	314	311	314	323	319	319	320	326	300	308	315	312	310	312	317	315	324	315	315	312	307	308
3003879_VIDA	Sf6_IV	296	286	304	315	309	1200	114	311	132	1202	308	327	306	308	329	328	318	323	323	1028	316	327	315	327	324	316	322	319	322	331	327	327	328	334	308	316	323	320	318	320	325	323	332	323	323	320	315	316
3003901_VIDA	Sf6_IV	295	285	303	314	308	1199	113	310	131	1201	307	326	305	307	328	327	317	322	322	1027	315	326	314	326	323	315	321	318	321	330	326	326	327	333	307	315	322	319	317	319	324	322	331	322	322	319	314	315
3004038_VIDA	Sf6_IV	302	292	310	321	315	1206	120	317	138	1208	314	333	312	314	335	334	324	329	329	1034	322	333	321	333	330	322	328	325	328	337	333	333	334	340	314	322	329	326	324	326	331	329	338	329	329	326	321	322
3004862_VIDA	Sf6_IV	295	285	303	314	308	1199	113	310	131	1201	307	326	305	307	328	327	317	322	322	1027	315	326	314	326	323	315	321	318	321	330	326	326	327	333	307	315	322	319	317	319	324	322	331	322	322	319	314	315
3005141_VIDA	Sf6_IV	318	308	326	337	331	1222	136	333	154	1224	330	349	328	330	351	350	340	345	345	1050	338	349	337	349	346	338	344	341	344	353	349	349	350	356	330	338	345	342	340	342	347	345	354	345	345	342	337	338
3005202_VIDA	Sf6_IV	295	285	303	314	308	1200	114	310	132	1202	307	326	305	307	328	327	317	322	322	1028	315	326	314	326	323	315	321	318	321	330	326	326	327	333	307	315	322	319	317	319	324	322	331	322	322	319	314	315
300730	Sf6_VII	183	173	191	202	208	1179	297	198	315	1181	195	214	193	195	216	215	205	210	210	1007	203	214	202	214	211	203	209	206	209	218	214	214	215	221	195	203	210	207	205	207	212	210	219	210	210	207	202	203
303291	Sf6_IV	269	259	277	288	282	1173	63	284	97	1175	281	300	279	281	302	301	291	296	296	1001	289	300	288	300	297	289	295	292	295	304	300	300	301	307	281	289	296	293	291	293	298	296	305	296	296	293	288	289
400566	Sf6_IV	277	267	285	296	290	1181	95	292	113	1183	289	308	287	289	310	309	299	304	304	1009	297	308	296	308	305	297	303	300	303	312	308	308	309	315	289	297	304	301	299	301	306	304	313	304	304	301	296	297
400603	Sf6_IV	281	271	289	300	294	1185	99	296	117	1187	293	312	291	293	314	313	303	308	308	1013	301	312	300	312	309	301	307	304	307	316	312	312	313	319	293	301	308	305	303	305	310	308	317	308	308	305	300	301
400613	Sf6_IV	265	255	273	284	278	1169	51	280	93	1171	277	296	275	277	298	297	287	292	292	997	285	296	284	296	293	285	291	288	291	300	296	296	297	303	277	285	292	289	287	289	294	292	301	292	292	289	284	285
400822	Sf6_IV	258	248	266	277	271	1162	52	273	86	1164	270	289	268	270	291	290	280	285	285	990	278	289	277	289	286	278	284	281	284	293	289	289	290	296	270	278	285	282	280	282	287	285	294	285	285	282	277	278
400834	Sf6_IV	270	260	278	289	283	1174	88	285	106	1176	282	301	280	282	303	302	292	297	297	1002	290	301	289	301	298	290	296	293	296	305	301	301	302	308	282	290	297	294	292	294	299	297	306	297	297	294	289	290
400862_II	Sf6_IV	279	269	287	298	292	1183	97	294	115	1185	291	310	289	291	312	311	301	306	306	1011	299	310	298	310	307	299	305	302	305	314	310	310	311	317	291	299	306	303	301	303	308	306	315	306	306	303	298	299
400891	Sf6_IV	273	263	281	292	286	1177	91	288	109	1179	285	304	283	285	306	305	295	300	300	1005	293	304	292	304	301	293	299	296	299	308	304	304	305	311	285	293	300	297	295	297	302	300	309	300	300	297	292	293
400910	Sf6_IV	283	273	291	302	296	1187	101	298	119	1189	295	314	293	295	316	315	305	310	310	1015	303	314	302	314	311	303	309	306	309	318	314	314	315	321	295	303	310	307	305	307	312	310	319	310	310	307	302	303
400918	Sf6_IV	278	268	286	297	291	1182	96	293	114	1184	290	309	288	290	311	310	300	305	305	1010	298	309	297	309	306	298	304	301	304	313	309	309	310	316	290	298	305	302	300	302	307	305	314	305	305	302	297	298
401016	Sf6_IV	286	276	294	305	299	1190	104	301	122	1192	298	317	296	298	319	318	308	313	313	1016	306	317	305	317	314	306	312	309	312	321	317	317	318	324	298	306	313	310	308	310	315	313	322	313	313	310	305	306
401192_complete	Sf6_IV	281	271	289	300	294	1185	99	296	117	1187	293	312	291	293	314	313	303	308	308	1013	301	312	300	312	309	301	307	304	307	316	312	312	313	319	293	301	308	305	303	305	310	308	317	308	308	305	300	301
401259_I	Sf6_IV	284	274	292	303	297	1188	102	299	120	1190	296	315	294	296	317	316	306	311	311	1016	304	315	303	315	312	304	310	307	310	319	315	315	316	322	296	304	311	308	306	308	313	311	320	311	311	308	303	304
401434	Sf6_IV	280	270	288	299	293	1184	98	295	116	1186	292	311	290	292	313	312	302	307	307	1012	300	311	299	311	308	300	306	303	306	315	311	311	312	318	292	300	307	304	302	304	309	307	316	307	307	304	299	300
401528	Sf6_IV	285	275	293	304	298	1189	103	300	121	1191	297	316	295	297	318	317	307	312	312	1017	305	316	304	316	313	305	311	308	311	320	316	316	317	323	297	305	312	309	307	309	314	312	321	312	312	309	304	305
402001	Sf6_IV	283	273	291	302	296	1187	99	298	119	1189	295	314	293	295	316	315	305	310	310	1015	303	314	302	314	311	303	309	306	309	318	314	314	315	321	295	303	310	307	305	307	312	310	319	310	310	307	302	303
402200	Sf6_IV	277	267	285	296	290	1181	95	292	113	1183	289	308	287	289	310	309	299	304	304	1009	297	308	296	308	305	297	303	300	303	312	308	308	309	315	289	297	304	301	299	301	306	304	313	304	304	301	296	297
402573	Sf6_IV	270	260	278	289	283	1174	58	285	98	1176	282	301	280	282	303	302	292	297	297	1002	290	301	289	301	298	290	296	293	296	305	301	301	302	308	282	290	297	294	292	294	299	297	306	297	297	294	289	290
403044	Sf6_IV	267	257	275	286	280	1171	55	282	95	1173	279	298	277	279	300	299	289	294	294	999	287	298	286	298	295	287	293	290	293	302	298	298	299	305	279	287	294	291	289	291	296	294	303	294	294	291	286	287
403127_complete	Sf6_IV	284	274	292	303	297	1188	102	299	120	1190	296	315	294	296	317	316	306	311	311	1016	304	315	303	315	312	304	310	307	310	319	315	315	316	322	296	304	311	308	306	308	313	311	320	311	311	308	303	304
403153	Sf6_IV	282	272	290	301	295	1186	76	297	110	1188	294	313	292	294	315	314	304	309	309	1014	302	313	301	313	310	302	308	305	308	317	313	313	314	320	294	302	309	306	304	306	311	309	318	309	309	306	301	302
403192	Sf6_IV	289	279	297	308	302	1193	105	304	125	1195	301	320	299	301	322	321	311	316	316	1021	309	320	308	320	317	309	315	312	315	324	320	320	321	327	301	309	316	313	311	313	318	316	325	316	316	313	308	309
403380	Sf6_IV	289	279	297	308	302	1193	107	304	125	1195	301	320	299	301	322	321	311	316	316	1021	309	320	308	320	317	309	315	312	315	324	320	320	321	327	301	309	316	313	311	313	318	316	325	316	316	313	308	309
403405	Sf6_IV	285	275	293	304	298	1189	103	300	121	1191	297	316	295	297	318	317	307	312	312	1017	305	316	304	316	313	305	311	308	311	320	316	316	317	323	297	305	312	309	307	309	314	312	321	312	312	309	304	305
403477	Sf6_IV	296	286	304	315	309	1200	114	311	132	1202	308	327	306	308	329	328	318	323	323	1028	316	327	315	327	324	316	322	319	322	331	327	327	328	334	308	316	323	320	318	320	325	323	332	323	323	320	315	316
403670	Sf6_IV	285	275	293	304	298	1189	103	300	121	1191	297	316	295	297	318	317	307	312	312	1017	305	316	304	316	313	305	311	308	311	320	316	316	317	323	297	305	312	309	307	309	314	312	321	312	312	309	304	305
403723	Sf6_IV	271	261	279	290	284	1175	65	286	99	1177	283	302	281	283	304	303	293	298	298	1003	291	302	290	302	299	291	297	294	297	306	302	302	303	309	283	291	298	295	293	295	300	298	307	298	298	295	290	291
403926	Sf6_IV	281	271	289	300	294	1185	99	296	117	1187	293	312	291	293	314	313	303	308	308	1013	301	312	300	312	309	301	307	304	307	316	312	312	313	319	293	301	308	305	303	305	310	308	317	308	308	305	300	301
500067	Sf6_V	193	181	199	210	116	1175	295	206	313	1177	203	222	201	203	224	223	213	218	218	1003	211	222	210	222	219	211	217	214	217	226	222	222	223	229	203	211	218	215	213	215	220	218	227	218	218	215	210	211
500068	Sf6_V	193	181	199	210	116	1175	295	206	313	1177	203	222	201	203	224	223	213	218	218	1003	211	222	210	222	219	211	217	214	217	226	222	222	223	229	203	211	218	215	213	215	220	218	227	218	218	215	210	211
503436	Sf6_V	192	180	198	209	115	1174	294	205	312	1176	202	221	200	202	223	222	212	217	217	1002	210	221	209	221	218	210	216	213	216	225	221	221	222	228	202	210	217	214	212	214	219	217	226	217	217	214	209	210
503640	Sf6_V	191	179	197	208	114	1173	293	204	311	1175	201	220	199	201	222	221	211	216	216	1001	209	220	208	220	217	209	215	212	215	224	220	220	221	227	201	209	216	213	211	213	218	216	225	216	216	213	208	209
503816	Sf6_V	186	174	192	203	109	1168	288	199	306	1170	196	215	194	196	217	216	206	211	211	996	204	215	203	215	212	204	210	207	210	219	215	215	216	222	196	204	211	208	206	208	213	211	220	211	211	208	203	204
600006_complete	Sf6_VI	194	182	200	211	205	1176	296	207	314	1178	204	223	202	204	225	224	214	219	219	1004	212	223	211	223	220	212	218	215	218	227	223	223	224	230	204	212	219	216	214	216	221	219	228	219	219	216	211	212
600008	Sf6_VI	203	191	209	220	214	1185	305	216	323	1187	213	232	211	213	234	233	223	228	228	1013	221	232	220	232	229	221	227	224	227	236	232	232	233	239	213	221	228	225	223	225	230	228	237	228	228	225	220	221
600169	Sf6_VI	188	176	194	205	199	1170	290	201	308	1172	198	217	196	198	219	218	208	213	213	998	206	217	205	217	214	206	212	209	212	221	217	217	218	224	198	206	213	210	208	210	215	213	222	213	213	210	205	206
600406	Sf6_VI	194	182	200	211	205	1176	296	207	314	1178	204	223	202	204	225	224	214	219	219	1004	212	223	211	223	220	212	218	215	218	227	223	223	224	230	204	212	219	216	214	216	221	219	228	219	219	216	211	212
600480	Sf6_VI	205	193	211	222	216	1187	306	218	325	1189	215	234	213	215	236	235	225	230	230	1015	223	234	222	234	231	223	229	226	229	238	234	234	235	241	215	223	230	227	225	227	232	230	239	230	230	227	222	223
600557	Sf6_VI	195	183	201	212	206	1177	297	208	315	1179	205	224	203	205	226	225	215	220	220	1005	213	224	212	224	221	213	219	216	219	228	224	224	225	231	205	213	220	217	215	217	222	220	229	220	220	217	212	213
600652	Sf6_VI	225	213	231	242	236	1207	327	238	345	1209	235	254	233	235	256	255	243	250	250	1035	243	254	242	254	251	243	249	246	249	258	254	254	255	261	235	243	250	247	245	247	252	250	259	250	250	247	242	243
600673	Sf6_VI	195	183	201	212	206	1177	297	208	315	1179	205	224	203	205	226	225	215	220	220	1005	213	224	212	224	221	213	219	216	219	228	224	224	225	231	205	213	220	217	215	217	222	220	229	220	220	217	212	213
600674	Sf6_VI	189	177	195	206	200	1171	291	202	309	1173	199	218	197	199	220	219	209	214	214	999	207	218	206	218	215	207	213	210	213	222	218	218	219	225	199	207	214	211	209	211	216	214	223	214	214	211	206	207
600675	Sf6_VI	190	178	196	207	201	1172	292	203	310	1174	200	219	198	200	221	220	210	215	215	1000	208	219	207	219	216	208	214	211	214	223	219	219	220	226	200	208	215	212	210	212	217	215	224	215	215	212	207	208
600785	Sf6_VI	217	205	223	234	228	1199	319	230	337	1201	227	246	225	227	248	247	237	242	242	1027	235	246	234	246	243	235	241	238	241	250	246	246	247	253	227	235	242	239	237	239	244	242	251	242	242	239	234	235
600832	Sf6_VI	195	183	201	212	206	1177	297	208	315	1179	205	224	203	205	226	225	215	220	220	1005	213	224	212	224	221	213	219	216	219	228	224	224	225	231	205	213	220	217	215	217	222	220	229	220	220	217	212	213
600858	Sf6_VI	203	191	209	220	214	1185	305	216	323	1187	213	232	211	213	234	233	223	228	228	1013	221	232	220	232	229	221	227	224	227	236	232	232	233	239	213	221	228	225	223	225	230	228	237	228	228	225	220	221
600939	Sf6_VI	198	186	204	215	209	1180	300	211	318	1182	208	227	206	208	229	228	218	223	223	1008	216	227	215	227	224	216	222	219	222	231	227	227	228	234	208	216	223	220	218	220	225	223	232	223	223	220	215	216
601078	Sf6_VI	195	183	201	212	206	1177	297	208	315	1179	205	224	203	205	226	225	215	220	220	1005	213	224	212	224	221	213	219	216	219	228	224	224	225	231	205	213	220	217	215	217	222	220	229	220	220	217	212	213
601208	Sf6_VI	197	185	203	214	208	1179	299	210	317	1181	207	226	205	207	228	227	217	222	222	1007	215	226	214	226	223	215	221	218	221	230	226	226	227	233	207	215	222	219	217	219	224	222	231	222	222	219	214	215
602035	Sf6_VI	193	181	199	210	204	1175	295	206	313	1177	203	222	201	203	224	223	213	218	218	1003	211	222	210	222	219	211	217	214	217	226	222	222	223	229	203	211	218	215	213	215	220	218	227	218	218	215	210	211
602174	Sf6_VI	200	188	206	217	211	1182	302	213	320	1184	210	229	208	210	231	230	220	225	225	1010	218	229	217	229	226	218	224	221	224	233	229	229	230	236	210	218	225	222	220	222	227	225	234	225	225	222	217	218
602390	Sf6_VI	192	180	198	209	203	1174	294	205	312	1176	202	221	200	202	223	222	212	217	217	1002	210	221	209	221	218	210	216	213	216	225	221	221	222	228	202	210	217	214	212	214	219	217	226	217	217	214	209	210
602434	Sf6_VI	193	181	199	210	204	1175	295	206	313	1177	203	222	201	203	224	223	213	218	218	1003	211	222	210	222	219	211	217	214	217	226	222	222	223	229	203	211	218	215	213	215	220	218	227	218	218	215	210	211
602660	Sf6_VI	207	195	213	224	218	1189	309	220	327	1191	217	236	215	217	238	237	227	232	232	1017	225	236	224	236	233	225	231	228	231	240	236	236	237	243	217	225	232	229	227	229	234	232	241	232	232	229	224	225
602684	Sf6_VI	200	188	206	217	211	1182	302	213	320	1184	210	229	208	210	231	230	220	225	225	1010	218	229	217	229	226	218	224	221	224	233	229	229	230	236	210	218	225	222	220	222	227	225	234	225	225	222	217	218
602687	Sf6_VI	196	184	202	213	207	1178	298	209	316	1180	206	225	204	206	227	226	216	221	221	1006	214	225	213	225	222	214	220	217	220	229	225	225	226	232	206	214	221	218	216	218	223	221	230	221	221	218	213	214
602819_II	Sf6_VI	193	181	199	210	204	1175	295	206	313	1177	203	222	201	203	224	223	213	218	218	1003	211	222	210	222	219	211	217	214	217	226	222	222	223	229	203	211	218	215	213	215	220	218	227	218	218	215	210	211
602850	Sf6_VI	200	188	206	217	211	1182	302	213	320	1184	210	229	208	210	231	230	220	225	225	1010	218	229	217	229	226	218	224	221	224	233	229	229	230	236	210	218	225	222	220	222	227	225	234	225	225	222	217	218
602857	Sf6_VI	201	189	207	218	212	1183	303	214	321	1185	211	230	209	211	232	231	221	226	226	1011	219	230	218	230	227	219	225	222	225	234	230	230	231	237	211	219	226	223	221	223	228	226	235	226	226	223	218	219
602899_I	Sf6_VI	190	178	196	207	201	1172	292	203	310	1174	200	219	198	200	221	220	210	215	215	1000	208	219	207	219	216	208	214	211	214	223	219	219	220	226	200	208	215	212	210	212	217	215	224	215	215	212	207	208
602999	Sf6_VI	198	186	204	215	209	1180	300	211	318	1182	208	227	206	208	229	228	218	223	223	1008	216	227	215	227	224	216	222	219	222	231	227	227	228	234	208	216	223	220	218	220	225	223	232	223	223	220	215	216
603021	Sf6_VI	199	187	205	216	210	1181	301	212	319	1183	209	228	207	209	230	229	219	224	224	1009	217	228	216	228	225	217	223	220	223	232	228	228	229	235	209	217	224	221	219	221	226	224	233	224	224	221	216	217
603041	Sf6_VI	210	198	216	227	221	1192	312	223	330	1194	220	239	218	220	241	240	230	235	235	1020	228	239	227	239	236	228	234	231	234	243	239	239	240	246	220	228	235	232	230	232	237	235	244	235	235	232	227	228
603092	Sf6_VI	197	185	203	214	208	1179	299	210	317	1181	207	226	205	207	228	227	217	222	222	1007	215	226	214	226	223	215	221	218	221	230	226	226	227	233	207	215	222	219	217	219	224	222	231	222	222	219	214	215
603101_4a	Sf6_VI	201	189	207	218	212	1183	303	214	321	1185	211	230	209	211	232	231	221	226	226	1011	219	230	218	230	227	219	225	222	225	234	230	230	231	237	211	219	226	223	221	223	228	226	235	226	226	223	218	219
603179	Sf6_VI	201	189	207	218	212	1183	303	214	321	1185	211	230	209	211	232	231	221	226	226	1011	219	230	218	230	227	219	225	222	225	234	230	230	231	237	211	219	226	223	221	223	228	226	235	226	226	223	218	219
603260_II	Sf6_VI	193	181	199	210	204	1175	295	206	313	1177	203	222	201	203	224	223	213	218	218	1003	211	222	210	222	219	211	217	214	217	226	222	222	223	229	203	211	218	215	213	215	220	218	227	218	218	215	210	211
603345	Sf6_VI	203	191	209	220	214	1185	305	216	323	1187	213	232	211	213	234	233	223	228	228	1012	221	232	220	232	229	221	227	224	227	236	232	232	233	239	213	221	228	225	223	225	230	228	237	228	228	225	220	221
603636	Sf6_VI	200	188	206	217	211	1182	302	213	320	1184	210	229	208	210	231	230	220	225	225	1010	218	229	217	229	226	218	224	221	224	233	229	229	230	236	210	218	225	222	220	222	227	225	234	225	225	222	217	218
603683	Sf6_VI	221	209	227	238	232	1203	323	234	341	1205	231	250	229	231	252	251	241	246	246	1031	239	250	238	250	247	239	245	242	245	254	250	250	251	257	231	239	246	243	241	243	248	246	255	246	246	243	238	239
603694	Sf6_VI	197	185	203	214	208	1179	299	210	317	1181	207	226	205	207	228	227	217	222	222	1007	215	226	214	226	223	215	221	218	221	230	226	226	227	233	207	215	222	219	217	219	224	222	231	222	222	219	214	215
603695_II	Sf6_VI	199	187	205	216	210	1181	301	212	319	1183	209	228	207	209	230	229	219	224	224	1009	217	228	216	228	225	217	223	220	223	232	228	228	229	235	209	217	224	221	219	221	226	224	233	224	224	221	216	217
603715	Sf6_VI	198	186	204	215	209	1180	300	211	318	1182	208	227	206	208	229	228	218	223	223	1008	216	227	215	227	224	216	222	219	222	231	227	227	228	234	208	216	223	220	218	220	225	223	232	223	223	220	215	216
603766	Sf6_VI	197	185	203	214	208	1179	299	210	317	1181	207	226	205	207	228	227	217	222	222	1007	215	226	214	226	223	215	221	218	221	230	226	226	227	233	207	215	222	219	217	219	224	222	231	222	222	219	214	215
603804	Sf6_VI	200	188	206	217	211	1182	302	213	320	1184	210	229	208	210	231	230	220	225	225	1010	218	229	217	229	226	218	224	221	224	233	229	229	230	236	210	218	225	222	220	222	227	225	234	225	225	222	217	218
603814	Sf6_VI	206	194	212	223	217	1188	308	219	326	1190	216	235	214	216	237	236	226	231	231	1016	224	235	223	235	232	224	230	227	230	239	235	235	236	242	216	224	231	228	226	228	233	231	240	231	231	228	223	224
603901	Sf6_VI	231	219	237	248	242	1213	333	244	351	1215	241	260	239	241	262	261	251	256	256	1041	249	260	248	260	257	249	255	252	255	264	260	260	261	267	241	249	256	253	251	253	258	256	265	256	256	253	248	249
603922	Sf6_VI	198	186	204	215	209	1180	300	211	318	1182	208	227	206	208	229	228	218	223	223	1008	216	227	215	227	224	216	222	219	222	231	227	227	228	234	208	216	223	220	218	220	225	223	232	223	223	220	215	216
603966	Sf6_VI	197	185	203	214	208	1179	299	210	317	1181	207	226	205	207	228	227	217	222	222	1007	215	226	214	226	223	215	221	218	221	230	226	226	227	233	207	215	222	219	217	219	224	222	231	222	222	219	214	215
604001	Sf6_VI	201	189	207	218	212	1183	303	214	321	1185	211	230	209	211	232	231	221	226	226	1011	219	230	218	230	227	219	225	222	225	234	230	230	231	237	211	219	226	223	221	223	228	226	235	226	226	223	218	219
604006	Sf6_VI	199	187	205	216	210	1181	301	212	319	1183	209	228	207	209	230	229	219	224	224	1009	217	228	216	228	225	217	223	220	223	232	228	228	229	235	209	217	224	221	219	221	226	224	233	224	224	221	216	217
604008	Sf6_VI	198	186	204	215	209	1180	300	211	318	1182	208	227	206	208	229	228	218	223	223	1008	216	227	215	227	224	216	222	219	222	231	227	227	228	234	208	216	223	220	218	220	225	223	232	223	223	220	215	216
604014	Sf6_VI	197	185	203	214	208	1179	299	210	317	1181	207	226	205	207	228	227	217	222	222	1007	215	226	214	226	223	215	221	218	221	230	226	226	227	233	207	215	222	219	217	219	224	222	231	222	222	219	214	215
604015	Sf6_VI	195	183	201	212	206	1177	297	208	315	1179	205	224	203	205	226	225	215	220	220	1005	213	224	212	224	221	213	219	216	219	228	224	224	225	231	205	213	220	217	215	217	222	220	229	220	220	217	212	213
604060	Sf6_VI	199	187	205	216	210	1181	301	212	319	1183	209	228	207	209	230	229	219	224	224	1009	217	228	216	228	225	217	223	220	223	232	228	228	229	235	209	217	224	221	219	221	226	224	233	224	224	221	216	217
604088	Sf6_VI	198	186	204	215	209	1180	300	211	318	1182	208	227	206	208	229	228	218	223	223	1008	216	227	215	227	224	216	222	219	222	231	227	227	228	234	208	216	223	220	218	220	225	223	232	223	223	220	215	216
604193_complete	Sf6_VI	204	192	210	221	215	1186	306	217	324	1188	214	233	212	214	235	234	224	229	229	1014	222	233	221	233	230	222	228	225	228	237	233	233	234	240	214	222	229	226	224	226	231	229	238	229	229	226	221	222
604208	Sf6_VI	198	186	204	215	209	1180	300	211	318	1182	208	227	206	208	229	228	218	223	223	1008	216	227	215	227	224	216	222	219	222	231	227	227	228	234	208	216	223	220	218	220	225	223	232	223	223	220	215	216
604219	Sf6_VI	198	186	204	215	209	1180	300	211	318	1182	208	227	206	208	229	228	218	223	223	1008	216	227	215	227	224	216	222	219	222	231	227	227	228	234	208	216	223	220	218	220	225	223	232	223	223	220	215	216
604286	Sf6_VI	205	193	211	222	216	1187	307	218	325	1189	215	234	213	215	236	235	225	230	230	1015	223	234	222	234	231	223	229	226	229	238	234	234	235	241	215	223	230	227	225	227	232	230	239	230	230	227	222	223
604423	Sf6_VI	198	186	204	215	209	1180	300	211	318	1182	208	227	206	208	229	228	218	223	223	1008	216	227	215	227	224	216	222	219	222	231	227	227	228	234	208	216	223	220	218	220	225	223	232	223	223	220	215	216
604551	Sf6_VI	202	190	208	219	213	1184	304	215	322	1186	212	231	210	212	233	232	222	227	227	1012	220	231	219	231	228	220	226	223	226	235	231	231	232	238	212	220	227	224	222	224	229	227	236	227	227	224	219	220
6_645500	N/A	186	174	192	203	197	1088	156	199	174	1090	196	215	194	196	217	216	206	209	209	916	204	215	203	215	212	204	210	207	210	219	215	215	216	222	196	204	211	208	206	208	213	211	220	211	211	208	203	204
700014	Sf6_V	180	168	186	197	103	1162	282	193	300	1164	190	209	188	190	211	210	200	205	205	990	198	209	197	209	206	198	204	201	204	213	209	209	210	216	190	198	205	202	200	202	207	205	214	205	205	202	197	198
700016	Sf6_V	188	176	194	205	111	1170	290	201	308	1172	198	217	196	198	219	218	208	213	213	998	206	217	205	217	214	206	212	209	212	221	217	217	218	224	198	206	213	210	208	210	215	213	222	213	213	210	205	206
700083	Sf6_V	191	179	197	208	114	1173	293	204	311	1175	201	220	199	201	222	221	211	216	216	1001	209	220	208	220	217	209	215	212	215	224	220	220	221	227	201	209	216	213	211	213	218	216	225	216	216	213	208	209
700277	Sf6_V	184	172	190	201	107	1166	286	197	304	1168	194	213	192	194	215	214	204	209	209	994	202	213	201	213	210	202	208	205	208	217	213	213	214	220	194	202	209	206	204	206	211	209	218	209	209	206	201	202
700302_complete	Sf6_V	182	170	188	199	105	1164	284	195	302	1166	192	211	190	192	213	212	202	207	207	992	200	211	199	211	208	200	206	203	206	215	211	211	212	218	192	200	207	204	202	204	209	207	216	207	207	204	199	200
700381	Sf6_V	194	182	200	211	117	1176	296	207	314	1178	204	223	202	204	225	224	214	219	219	1004	212	223	211	223	220	212	218	215	218	227	223	223	224	230	204	212	219	216	214	216	221	219	228	219	219	216	211	212
700479_I	Sf6_V	173	161	179	190	96	1155	275	186	293	1157	183	202	181	183	204	203	193	198	198	983	191	202	190	202	199	191	197	194	197	206	202	202	203	209	183	191	198	195	193	195	200	198	207	198	198	195	190	191
700482	Sf6_V	183	171	189	200	106	1165	285	196	303	1167	193	212	191	193	214	213	203	208	208	993	201	212	200	212	209	201	207	204	207	216	212	212	213	219	193	201	208	205	203	205	210	208	217	208	208	205	200	201
700548	Sf6_V	186	174	192	203	109	1168	288	199	306	1170	196	215	194	196	217	216	206	211	211	996	204	215	203	215	212	204	210	207	210	219	215	215	216	222	196	204	211	208	206	208	213	211	220	211	211	208	203	204
700750	Sf6_V	223	211	229	240	146	1203	323	236	341	1205	233	252	231	233	254	253	243	248	248	1033	241	252	240	252	249	241	247	244	247	256	252	252	253	259	233	241	248	245	243	245	250	248	257	248	248	245	240	241
700918	Sf6_V	185	173	191	202	108	1167	287	198	305	1169	195	214	193	195	216	215	205	210	210	995	203	214	202	214	211	203	209	206	209	218	214	214	215	221	195	203	210	207	205	207	212	210	219	210	210	207	202	203
702207	Sf6_V	187	175	193	204	110	1169	289	200	307	1171	197	216	195	197	218	217	207	212	212	997	205	216	204	216	213	205	211	208	211	220	216	216	217	223	197	205	212	209	207	209	214	212	221	212	212	209	204	205
702248	Sf6_V	197	185	203	214	120	1179	299	210	317	1181	207	226	205	207	228	227	217	222	222	1007	215	226	214	226	223	215	221	218	221	230	226	226	227	233	207	215	222	219	217	219	224	222	231	222	222	219	214	215
702530	Sf6_V	189	177	195	206	112	1171	289	202	307	1173	199	218	197	199	220	219	209	214	214	999	207	218	206	218	215	207	213	210	213	222	218	218	219	225	199	207	214	211	209	211	216	214	223	214	214	211	206	207
702718	Sf6_V	199	187	205	216	122	1181	301	212	319	1183	209	228	207	209	230	229	219	224	224	1009	217	228	216	228	225	217	223	220	223	232	228	228	229	235	209	217	224	221	219	221	226	224	233	224	224	221	216	217
702822	Sf6_V	185	173	191	202	108	1167	285	198	303	1169	195	214	193	195	216	215	205	210	210	995	203	214	202	214	211	203	209	206	209	218	214	214	215	221	195	203	210	207	205	207	212	210	219	210	210	207	202	203
702865_complete	Sf6_V	185	173	191	202	108	1167	285	198	303	1169	195	214	193	195	216	215	205	210	210	995	203	214	202	214	211	203	209	206	209	218	214	214	215	221	195	203	210	207	205	207	212	210	219	210	210	207	202	203
702938	Sf6_V	181	169	187	198	104	1163	281	194	299	1165	191	210	189	191	212	211	201	206	206	991	199	210	198	210	207	199	205	202	205	214	210	210	211	217	191	199	206	203	201	203	208	206	215	206	206	203	198	199
703121	Sf6_V	182	170	188	199	105	1164	282	195	300	1166	192	211	190	192	213	212	202	207	207	992	200	211	199	211	208	200	206	203	206	215	211	211	212	218	192	200	207	204	202	204	209	207	216	207	207	204	199	200
703122	Sf6_V	182	170	188	199	105	1164	282	195	300	1166	192	211	190	192	213	212	202	207	207	992	200	211	199	211	208	200	206	203	206	215	211	211	212	218	192	200	207	204	202	204	209	207	216	207	207	204	199	200
703177	Sf6_V	183	171	189	200	106	1165	283	196	301	1167	193	212	191	193	214	213	203	208	208	993	201	212	200	212	209	201	207	204	207	216	212	212	213	219	193	201	208	205	203	205	210	208	217	208	208	205	200	201
703213	Sf6_V	186	174	192	203	109	1168	286	199	304	1170	196	215	194	196	217	216	206	211	211	996	204	215	203	215	212	204	210	207	210	219	215	215	216	222	196	204	211	208	206	208	213	211	220	211	211	208	203	204
703277	Sf6_V	180	168	186	197	103	1162	280	193	298	1164	190	209	188	190	211	210	200	205	205	990	198	209	197	209	206	198	204	201	204	213	209	209	210	216	190	198	205	202	200	202	207	205	214	205	205	202	197	198
703280	Sf6_V	182	170	188	199	105	1164	282	195	300	1166	192	211	190	192	213	212	202	207	207	992	200	211	199	211	208	200	206	203	206	215	211	211	212	218	192	200	207	204	202	204	209	207	216	207	207	204	199	200
703363	Sf6_V	179	167	185	196	102	1161	281	192	299	1163	189	208	187	189	210	209	199	204	204	989	197	208	196	208	205	197	203	200	203	212	208	208	209	215	189	197	204	201	199	201	206	204	213	204	204	201	196	197
703427_complete	Sf6_V	195	183	201	212	118	1177	295	208	313	1179	205	224	203	205	226	225	215	220	220	1005	213	224	212	224	221	213	219	216	219	228	224	224	225	231	205	213	220	217	215	217	222	220	229	220	220	217	212	213
703452	Sf6_V	182	170	188	199	105	1164	282	195	300	1166	192	211	190	192	213	212	202	207	207	992	200	211	199	211	208	200	206	203	206	215	211	211	212	218	192	200	207	204	202	204	209	207	216	207	207	204	199	200
703539	Sf6_V	182	170	188	199	105	1164	282	195	300	1166	192	211	190	192	213	212	202	207	207	992	200	211	199	211	208	200	206	203	206	215	211	211	212	218	192	200	207	204	202	204	209	207	216	207	207	204	199	200
703765	Sf6_V	185	173	191	202	108	1167	285	198	303	1169	195	214	193	195	216	215	205	210	210	995	203	214	202	214	211	203	209	206	209	218	214	214	215	221	195	203	210	207	205	207	212	210	219	210	210	207	202	203
Bhutan_Shi_026_Bhutan	Sf6_V	262	250	268	279	185	1242	364	275	382	1244	272	291	270	272	293	292	282	287	287	1070	280	291	279	291	288	280	286	283	286	295	291	291	292	298	272	280	287	284	282	284	289	287	296	287	287	284	279	280
Bhutan_Shi_079_Bhutan	Sf6_V	206	194	212	223	129	1188	308	219	326	1190	216	235	214	216	237	236	226	231	231	1014	224	235	223	235	232	224	230	227	230	239	235	235	236	242	216	224	231	228	226	228	233	231	240	231	231	228	223	224
Bhutan_Shi_083_Bhutan	Sf6_V	206	194	212	223	129	1188	308	219	326	1190	216	235	214	216	237	236	226	231	231	1014	224	235	223	235	232	224	230	227	230	239	235	235	236	242	216	224	231	228	226	228	233	231	240	231	231	228	223	224
Bhutan_Shi_084_Bhutan	Sf6_V	203	191	209	220	126	1185	305	216	323	1187	213	232	211	213	234	233	223	228	228	1013	221	232	220	232	229	221	227	224	227	236	232	232	233	239	213	221	228	225	223	225	230	228	237	228	228	225	220	221
Bhutan_Shi_087_Bhutan	Sf6_V	203	191	209	220	126	1185	305	216	323	1187	213	232	211	213	234	233	223	228	228	1013	221	232	220	232	229	221	227	224	227	236	232	232	233	239	213	221	228	225	223	225	230	228	237	228	228	225	220	221
Bhutan_Shi_097_Bhutan	Sf6_V	210	198	216	227	133	1192	312	223	330	1194	220	239	218	220	241	240	230	235	235	1018	228	239	227	239	236	228	234	231	234	243	239	239	240	246	220	228	235	232	230	232	237	235	244	235	235	232	227	228
Bhutan_Shi_102_Bhutan	Sf6_V	212	200	218	229	135	1194	314	225	332	1196	222	241	220	222	243	242	232	237	237	1020	230	241	229	241	238	230	236	233	236	245	241	241	242	248	222	230	237	234	232	234	239	237	246	237	237	234	229	230
CAM_463_Cambodia	Sf6_V	182	170	188	199	105	1164	284	195	302	1166	192	211	190	192	213	212	202	207	207	990	200	211	199	211	208	200	206	203	206	215	211	211	212	218	192	200	207	204	202	204	209	207	216	207	207	204	199	200
CCH060	Sf6_V	158	146	164	175	169	1094	214	171	232	1096	168	187	166	168	189	188	178	183	183	922	176	187	175	187	184	176	182	179	182	191	187	187	188	194	168	176	183	180	178	180	185	183	192	183	183	180	175	176
CIP_55_19	Sf6_I	885	873	891	902	896	1049	907	896	925	1051	895	914	893	893	916	915	905	908	908	320	903	914	902	914	911	903	909	906	909	918	914	914	915	921	895	901	910	907	905	907	912	910	917	910	910	907	900	901
Cambodia_Shi_17_Cambodia	Sf6_V	175	163	181	192	98	1157	277	188	295	1159	185	204	183	185	206	205	195	200	200	983	193	204	192	204	201	193	199	196	199	208	204	204	205	211	185	193	200	197	195	197	202	200	209	200	200	197	192	193
Cambodia_Shi_19_Cambodia	Sf6_V	175	163	181	192	98	1157	277	188	295	1159	185	204	183	185	206	205	195	200	200	983	193	204	192	204	201	193	199	196	199	208	204	204	205	211	185	193	200	197	195	197	202	200	209	200	200	197	192	193
Cambodia_Shi_21_Cambodia	Sf6_V	175	163	181	192	98	1157	277	188	295	1159	185	204	183	185	206	205	195	200	200	985	193	204	192	204	201	193	199	196	199	208	204	204	205	211	185	193	200	197	195	197	202	200	209	200	200	197	192	193
DE1174_Vietnam	Sf6_V	187	175	193	204	110	1169	289	200	307	1171	197	216	195	197	218	217	207	212	212	997	205	216	204	216	213	205	211	208	211	220	216	216	217	223	197	205	212	209	207	209	214	212	221	212	212	209	204	205
DE1244_Vietnam	Sf6_V	191	177	195	208	114	1171	291	204	309	1173	199	220	199	201	222	221	211	216	216	999	209	220	208	220	217	209	215	212	215	224	220	220	221	227	201	209	216	213	211	213	218	216	225	216	216	213	208	209
DE1252_Vietnam	Sf6_V	181	169	187	198	104	1163	283	194	301	1165	191	210	189	191	212	211	201	206	206	991	199	210	198	210	207	199	205	202	205	214	210	210	211	217	191	199	206	203	201	203	208	206	215	206	206	203	198	199
DMB_SH20134	Sf6_V	154	142	160	171	77	1136	256	167	274	1138	164	183	162	164	185	184	174	179	179	964	172	183	171	183	180	172	178	175	178	187	183	183	184	190	164	172	179	176	174	176	181	179	188	179	179	176	171	172
EG0319_Vietnam	Sf6_V	189	177	195	206	112	1171	291	202	309	1173	199	218	197	199	220	219	209	214	214	997	207	218	206	218	215	207	213	210	213	222	218	218	219	225	199	207	214	211	209	211	216	214	223	214	214	211	206	207
EG0380_Vietnam	Sf6_III	990	976	994	1007	1001	1155	1010	1001	1027	1157	998	1019	998	1000	1021	1020	1010	1015	1015	34	1008	1019	1007	1019	1016	1008	1014	1011	1014	1023	1019	1019	1020	1026	1000	1008	1015	1012	1010	1012	1017	1015	1024	1015	1015	1012	1007	1008
FDAARGOS_714	Sf6_VII	187	175	193	38	212	1183	303	200	321	1185	197	50	195	117	138	137	127	132	132	1011	125	136	124	136	133	125	131	168	131	140	176	136	137	143	117	125	172	169	127	169	174	172	141	172	172	129	124	125
HUE63_Vietnam	Sf6_V	203	191	209	220	126	1185	305	216	323	1187	213	232	211	213	234	233	223	228	228	1013	221	232	220	232	229	221	227	224	227	236	232	232	233	239	213	221	228	225	223	225	230	228	237	228	228	225	220	221
KIEM_Vietnam	Sf6_V	182	170	188	199	105	1164	284	195	302	1166	192	211	190	192	213	212	202	207	207	992	200	211	199	211	208	200	206	203	206	215	211	211	212	218	192	200	207	204	202	204	209	207	216	207	207	204	199	200
MS0010_Vietnam	Sf6_V	164	152	168	179	87	1146	266	177	282	1148	174	193	172	174	195	194	184	189	189	974	182	193	181	193	190	182	188	185	188	197	193	193	194	200	174	182	189	186	184	186	191	189	198	189	189	186	181	182
MS0055_Vietnam	Sf6_V	161	149	167	178	84	1143	263	174	281	1145	171	190	169	171	192	191	181	186	186	971	179	190	178	190	187	179	185	182	185	194	190	190	191	197	171	179	186	183	181	183	188	186	195	186	186	183	178	179
MS0101_Vietnam	Sf6_V	166	154	172	183	89	1148	268	179	286	1150	176	195	174	176	197	196	186	191	191	976	184	195	183	195	192	184	190	187	190	199	195	195	196	202	176	184	191	188	186	188	193	191	200	191	191	188	183	184
MS0131_Vietnam	Sf6_V	160	148	166	177	83	1142	262	173	280	1144	170	189	168	170	191	190	180	185	185	970	178	189	177	189	186	178	184	181	184	193	189	189	190	196	170	178	185	182	180	182	187	185	194	185	185	182	177	178
P1013136_Cambodia	Sf6_V	174	162	180	191	97	1156	276	187	294	1158	184	203	182	184	205	204	194	199	199	984	192	203	191	203	200	192	198	195	198	207	203	203	204	210	184	192	199	196	194	196	201	199	208	199	199	196	191	192
Q0216194_Cambodia	Sf6_V	181	169	187	198	104	1163	283	194	301	1165	191	210	189	191	212	211	201	206	206	989	199	210	198	210	207	199	205	202	205	214	210	210	211	217	191	199	206	203	201	203	208	206	215	206	206	203	198	199
S600717_complete	Sf6_V	200	188	206	217	123	1182	302	213	320	1184	210	229	208	210	231	230	220	225	225	1010	218	229	217	229	226	218	224	221	224	233	229	229	230	236	210	218	225	222	220	222	227	225	234	225	225	222	217	218
S603020_complete	Sf6_VI	192	180	198	209	203	1174	294	205	312	1176	202	221	200	202	223	222	212	217	217	1002	210	221	209	221	218	210	216	213	216	225	221	221	222	228	202	210	217	214	212	214	219	217	226	217	217	214	209	210
S603690_II	Sf6_VI	192	180	198	209	203	1174	294	205	312	1176	202	221	200	202	223	222	212	217	217	1002	210	221	209	221	218	210	216	213	216	225	221	221	222	228	202	210	217	214	212	214	219	217	226	217	217	214	209	210
Sf6_Sh10_3933	Sf6_VII	176	164	182	27	201	1172	292	189	310	1174	186	39	184	106	127	126	116	121	121	1000	114	125	113	125	122	114	120	157	120	129	165	125	126	132	106	114	161	158	116	158	163	161	130	161	161	118	113	114
Sf6_Sh10_5302_1	Sf6_VII	188	176	194	205	213	1183	304	201	322	1185	198	217	196	198	219	218	208	213	213	1011	206	217	205	217	214	206	212	209	212	221	217	217	218	224	198	206	213	210	208	210	215	213	222	213	213	210	205	206
Sf6_Sh10_5302_2	Sf6_VII	187	175	193	204	212	1182	303	200	321	1184	197	216	195	197	218	217	207	212	212	1010	205	216	204	216	213	205	211	208	211	220	216	216	217	223	197	205	212	209	207	209	214	212	221	212	212	209	204	205
Sf6_Sh10_6306	Sf6_V	192	180	198	209	115	1174	294	205	312	1176	202	221	200	202	223	222	212	217	217	1002	210	221	209	221	218	210	216	213	216	225	221	221	222	228	202	210	217	214	212	214	219	217	226	217	217	214	209	210
Sf6_Sh10_6327	N/A	445	433	451	462	454	1183	467	458	485	1185	455	474	453	455	476	475	465	470	470	1005	463	474	462	474	471	463	469	466	469	478	474	474	475	481	455	463	470	467	465	467	472	470	479	470	470	467	462	463
Sf6_Sh10_8537	N/A	174	162	180	191	119	1156	276	187	294	1158	184	203	182	184	205	204	194	199	199	984	192	203	191	203	200	192	198	195	198	207	203	203	204	210	184	192	199	196	194	196	201	199	208	199	199	196	191	192
Sf6_Sh11_10088	N/A	179	167	185	196	124	1161	281	192	299	1163	189	208	187	189	210	209	199	204	204	989	197	208	196	208	205	197	203	200	203	212	208	208	209	215	189	197	204	201	199	201	206	204	213	204	204	201	196	197
THFSH_037_Thailand	Sf6_V	154	142	160	169	77	1136	256	167	274	1138	164	181	162	162	183	182	172	177	177	964	170	181	169	181	178	170	176	175	176	185	183	181	182	188	162	170	179	176	172	176	181	179	186	179	179	174	169	170
THFSH_093_Thailand	Sf6_V	157	145	163	174	80	1139	259	170	277	1141	167	186	165	167	188	187	177	182	182	967	175	186	174	186	183	175	181	178	181	190	186	186	187	193	167	175	182	179	177	179	184	182	191	182	182	179	174	175
THFSH_105_Thailand	Sf6_V	153	141	159	170	76	1135	255	166	273	1137	163	182	161	163	184	183	173	178	178	963	171	182	170	182	179	171	177	174	177	186	182	182	183	189	163	171	178	175	173	175	180	178	187	178	178	175	170	171
THFSH_107_Thailand	Sf6_V	153	141	159	170	76	1135	255	166	273	1137	163	182	161	163	184	183	173	178	178	963	171	182	170	182	179	171	177	174	177	186	182	182	183	189	163	171	178	175	173	175	180	178	187	178	178	175	170	171
THFSH_145_Thailand	Sf6_V	160	148	166	177	83	1142	262	173	280	1144	170	189	168	170	191	190	180	185	185	970	178	189	177	189	186	178	184	181	184	193	189	189	190	196	170	178	185	182	180	182	187	185	194	185	185	182	177	178
THFSH_150_Thailand	Sf6_V	156	144	162	173	79	1138	258	169	276	1140	166	185	164	166	187	186	176	181	181	966	174	185	173	185	182	174	180	177	180	189	185	185	186	192	166	174	181	178	176	178	183	181	190	181	181	178	173	174
THFSH_157_Thailand	Sf6_V	156	144	162	173	79	1138	258	169	276	1140	166	185	164	166	187	186	176	181	181	966	174	185	173	185	182	174	180	177	180	189	185	185	186	192	166	174	181	178	176	178	183	181	190	181	181	178	173	174
THFSH_171_Thailand	Sf6_V	156	144	162	173	79	1138	258	169	276	1140	166	185	164	166	187	186	176	181	181	966	174	185	173	185	182	174	180	177	180	189	185	185	186	192	166	174	181	178	176	178	183	181	190	181	181	178	173	174
THFSH_174_Thailand	Sf6_V	156	144	162	173	79	1138	258	169	276	1140	166	185	164	166	187	186	176	181	181	966	174	185	173	185	182	174	180	177	180	189	185	185	186	192	166	174	181	178	176	178	183	181	190	181	181	178	173	174
THFSH_176_Thailand	Sf6_V	157	145	163	174	80	1139	259	170	277	1141	167	186	165	167	188	187	177	182	182	967	175	186	174	186	183	175	181	178	181	190	186	186	187	193	167	175	182	179	177	179	184	182	191	182	182	179	174	175
THFSH_185_Thailand	Sf6_V	156	144	162	173	79	1138	258	169	276	1140	166	185	164	166	187	186	176	181	181	966	174	185	173	185	182	174	180	177	180	189	185	185	186	192	166	174	181	178	176	178	183	181	190	181	181	178	173	174
THFSH_198_Thailand	Sf6_V	158	146	164	175	81	1140	260	171	278	1142	168	187	166	168	189	188	178	183	183	968	176	187	175	187	184	176	181	179	181	191	187	187	188	194	168	176	183	180	178	180	185	183	192	183	183	180	175	176
THFSH_205_Thailand	Sf6_V	156	144	162	173	79	1138	258	169	276	1140	166	185	164	166	187	186	176	181	181	966	174	185	173	185	182	174	180	177	180	189	185	185	186	192	166	174	181	178	176	178	183	181	190	181	181	178	173	174
THFSH_265_Thailand	Sf6_V	156	144	162	173	79	1138	258	169	276	1140	166	185	164	166	187	186	176	181	181	966	174	185	173	185	182	174	180	177	180	189	185	185	186	192	166	174	181	178	176	178	183	181	190	181	181	178	173	174
THFSH_271_Thailand	Sf6_V	158	146	164	175	81	1140	260	171	278	1142	168	187	166	168	189	188	178	183	183	968	176	187	175	187	184	176	182	179	182	191	187	187	188	194	168	176	183	180	178	180	185	183	192	183	183	180	175	176
THFSH_299_Thailand	Sf6_V	158	146	164	175	81	1140	260	171	278	1142	168	187	166	168	189	188	178	183	183	968	176	187	175	187	184	176	181	179	181	191	187	187	188	194	168	176	183	180	178	180	185	183	192	183	183	180	175	176
THFSH_308_Thailand	Sf6_V	158	146	164	175	81	1140	260	171	278	1142	168	187	166	168	189	188	178	183	183	968	176	187	175	187	184	176	181	179	181	191	187	187	188	194	168	176	183	180	178	180	185	183	192	183	183	180	175	176
THFSH_343_Thailand	Sf6_V	157	145	163	174	80	1137	259	170	277	1139	167	186	165	167	188	187	177	182	182	967	175	186	174	186	183	175	181	178	181	190	186	186	187	193	167	175	182	179	177	179	184	182	191	182	182	179	174	175
THFSH_348_Thailand	Sf6_V	158	146	164	175	81	1140	260	171	278	1142	168	187	166	168	189	188	178	183	183	968	176	187	175	187	184	176	181	179	181	191	187	187	188	194	168	176	183	180	178	180	185	183	192	183	183	180	175	176
THFSH_358_Thailand	Sf6_V	159	147	165	176	82	1141	261	172	279	1143	169	188	167	169	190	189	179	184	184	969	177	188	176	188	185	177	182	180	182	192	188	188	189	195	169	177	184	181	179	181	186	184	193	184	184	181	176	177
THFSH_384_Thailand	Sf6_V	159	147	165	176	82	1141	261	172	279	1143	169	188	167	169	190	189	179	184	184	969	177	188	176	188	185	177	183	180	183	192	188	188	189	195	169	177	184	181	179	181	186	184	193	184	184	181	176	177
THFSH_413_Thailand	Sf6_V	162	150	168	179	85	1144	264	175	282	1146	172	191	170	172	193	192	182	187	187	972	180	191	179	191	188	180	185	183	185	195	191	191	192	198	172	180	187	184	182	184	189	187	196	187	187	184	179	180
THFSH_427_Thailand	Sf6_V	159	147	165	176	82	1141	261	172	279	1143	169	188	167	169	190	189	179	184	184	969	177	188	176	188	185	177	182	180	182	192	188	188	189	195	169	177	184	181	179	181	186	184	193	184	184	181	176	177
THFSH_663_Thailand	Sf6_V	161	149	167	178	84	1143	263	174	281	1145	171	190	169	171	192	191	181	186	186	971	179	190	178	190	187	179	185	182	185	194	190	190	191	197	171	179	186	183	181	183	188	186	195	186	186	183	178	179
THFSH_665_Thailand	Sf6_V	161	149	167	178	84	1143	263	174	281	1145	171	190	169	171	192	191	181	186	186	971	179	190	178	190	187	179	185	182	185	194	190	190	191	197	171	179	186	183	181	183	188	186	195	186	186	183	178	179
THFSH_782_Thailand	Sf6_I	949	937	955	966	960	1113	971	960	989	1115	959	978	957	957	980	979	969	972	972	384	967	978	966	978	975	967	973	970	973	982	978	978	979	985	959	965	974	971	969	971	976	974	981	974	974	971	964	965
THFSH_833_Thailand	Sf6_III	979	967	985	996	990	1142	1001	990	1018	1144	989	1008	987	989	1010	1009	999	1004	1004	51	997	1008	996	1008	1005	997	1003	1000	1003	1012	1008	1008	1009	1015	989	997	1004	1001	999	1001	1006	1004	1013	1004	1004	1001	996	997
THLSH_0013_Thailand	Sf6_V	153	141	159	170	76	1135	255	166	273	1137	163	182	161	163	184	183	173	178	178	963	171	182	170	182	179	171	177	174	177	186	182	182	183	189	163	171	178	175	173	175	180	178	187	178	178	175	170	171
THLSH_0044_Thailand	Sf6_V	153	141	159	170	76	1135	255	166	273	1137	163	182	161	163	184	183	173	178	178	963	171	182	170	182	179	171	177	174	177	186	182	182	183	189	163	171	178	175	173	175	180	178	187	178	178	175	170	171
THLSH_0051_Thailand	Sf6_II	914	902	920	931	925	1078	934	925	952	1080	924	943	922	924	945	944	934	937	937	331	932	943	931	943	940	932	938	935	938	947	943	943	944	950	922	932	939	936	934	936	941	939	948	939	939	934	931	932
THLSH_0053_Thailand	Sf6_V	147	135	153	164	70	1129	249	160	267	1131	157	176	155	157	178	177	167	172	172	957	165	176	164	176	173	165	171	168	171	180	176	176	177	183	157	165	172	169	167	169	174	172	181	172	172	169	164	165
THLSH_0059_Thailand	Sf6_II	914	902	920	931	925	1078	934	925	952	1080	924	943	922	924	945	944	934	937	937	331	932	943	931	943	940	932	938	935	938	947	943	943	944	950	922	932	939	936	934	936	941	939	948	939	939	934	931	932
THLSH_0102_Thailand	Sf6_V	153	141	159	170	76	1135	255	166	273	1137	163	182	161	163	184	183	173	178	178	963	171	182	170	182	179	171	177	174	177	186	182	182	183	189	163	171	178	175	173	175	180	178	187	178	178	175	170	171
THLSH_0104_Thailand	Sf6_V	157	145	163	174	80	1139	259	170	277	1141	167	186	165	167	188	187	177	182	182	967	175	186	174	186	183	175	181	178	181	190	186	186	187	193	167	175	182	179	177	179	184	182	191	182	182	179	174	175
THLSH_0117_Thailand	Sf6_V	147	135	153	164	70	1129	249	160	267	1131	157	176	155	157	178	177	167	172	172	957	165	176	164	176	173	165	171	168	171	180	176	176	177	183	157	165	172	169	167	169	174	172	181	172	172	169	164	165
THLSH_0130_Thailand	Sf6_V	153	141	159	170	76	1135	255	166	273	1137	163	182	161	163	184	183	173	178	178	963	171	182	170	182	179	171	177	174	177	186	182	182	183	189	163	171	178	175	173	175	180	178	187	178	178	175	170	171
THLSH_0273_Thailand	Sf6_V	160	148	166	177	83	1142	262	173	280	1144	170	189	168	170	191	190	180	185	185	970	178	189	177	189	186	178	184	181	184	193	189	189	190	196	170	178	185	182	180	182	187	185	194	185	185	182	177	178
THLSH_0473_Thailand	Sf6_V	152	140	158	169	75	1134	254	165	272	1136	162	181	160	162	183	182	172	177	177	962	170	181	169	181	178	170	176	173	176	185	181	181	182	188	162	170	177	174	172	174	179	177	186	177	177	174	169	170
THLSH_0547_Thailand	Sf6_II	914	902	920	931	925	1078	934	925	952	1080	924	943	922	924	945	944	934	937	937	331	932	943	931	943	940	932	938	935	938	947	943	943	944	950	922	932	939	936	934	936	941	939	948	939	939	934	931	932
THLSH_0549_Thailand	Sf6_V	146	134	152	163	69	1128	248	159	266	1130	156	175	154	156	177	176	166	171	171	956	164	175	163	175	172	164	170	167	170	179	175	175	176	182	156	164	171	168	166	168	173	171	180	171	171	168	163	164
THLSH_0615_Thailand	Sf6_V	146	134	152	163	69	1128	248	159	266	1130	156	175	154	156	177	176	166	171	171	956	164	175	163	175	172	164	170	167	170	179	175	175	176	182	156	164	171	168	166	168	173	171	180	171	171	168	163	164
THLSH_1084_Thailand	Sf6_V	153	141	159	170	76	1135	255	166	273	1137	163	182	161	163	184	183	173	178	178	963	171	182	170	182	179	171	177	174	177	186	182	182	183	189	163	171	178	175	173	175	180	178	187	178	178	175	170	171
THLSH_1204_Thailand	Sf6_V	150	138	156	167	73	1132	252	163	270	1134	160	179	158	160	181	180	170	175	175	960	168	179	167	179	176	168	174	171	174	183	179	179	180	186	160	168	175	172	170	172	177	175	184	175	175	172	167	168
THLSH_1271_Thailand	Sf6_I	945	933	951	962	956	1109	967	956	985	1111	955	974	953	953	976	975	965	968	968	380	963	974	962	974	971	963	969	966	969	978	974	974	975	981	955	961	970	967	965	967	972	970	977	970	970	967	960	961
THLSH_1280_Thailand	Sf6_III	971	959	977	988	982	1134	993	982	1010	1136	981	1000	979	981	1002	1001	991	996	996	39	989	1000	988	1000	997	989	995	992	995	1004	1000	1000	1001	1007	981	989	996	993	991	993	998	996	1005	996	996	993	988	989
THLSH_1299_Thailand	Sf6_I	945	933	951	962	956	1109	967	956	985	1111	955	974	953	953	976	975	965	968	968	380	963	974	962	974	971	963	969	966	969	978	974	974	975	981	955	961	970	967	965	967	972	970	977	970	970	967	960	961
THLSH_1368_Thailand	Sf6_V	147	135	153	164	70	1129	249	160	267	1131	157	176	155	157	178	177	167	172	172	957	165	176	164	176	173	165	171	168	171	180	176	176	177	183	157	165	172	169	167	169	174	172	181	172	172	169	164	165
THLSH_1460_Thailand	Sf6_III	945	933	951	962	956	1107	967	956	984	1109	955	974	953	955	976	975	965	970	970	68	963	974	962	974	971	963	969	966	969	978	974	974	975	981	955	963	970	967	965	967	972	970	979	970	970	967	962	963
THLSH_1480_Thailand	Sf6_III	945	933	951	962	956	1107	967	956	984	1109	955	974	953	955	976	975	965	970	970	68	963	974	962	974	971	963	969	966	969	978	974	974	975	981	955	963	970	967	965	967	972	970	979	970	970	967	962	963
THLSH_1548_Thailand	Sf6_III	944	932	950	961	955	1106	966	955	983	1108	954	973	952	954	975	974	964	969	969	67	962	973	961	973	970	962	968	965	968	977	973	973	974	980	954	962	969	966	964	966	971	969	978	969	969	966	961	962
THLSH_1577_Thailand	Sf6_V	148	136	154	165	71	1130	250	161	268	1132	158	177	156	158	177	176	168	173	173	958	166	175	165	175	174	166	172	169	172	179	177	175	176	182	158	166	173	170	168	170	175	173	182	173	173	170	165	166
THLSH_1593_Thailand	Sf6_V	147	135	153	164	70	1129	249	160	267	1131	157	176	155	157	176	175	167	172	172	957	165	174	164	174	173	165	171	168	171	178	176	174	175	181	157	165	172	169	167	169	174	172	181	172	172	169	164	165
THLSH_1596_Thailand	Sf6_V	147	135	153	164	70	1129	249	160	267	1131	157	176	155	157	176	175	167	172	172	957	165	174	164	174	173	165	171	168	171	178	176	174	175	181	157	165	172	169	167	169	174	172	181	172	172	169	164	165
VNFSH_078_Vietnam	Sf6_V	164	152	170	181	87	1146	266	177	284	1148	174	193	172	174	195	194	184	189	189	974	182	193	181	193	190	182	188	185	188	197	193	193	194	200	174	182	189	186	184	186	191	189	198	189	189	186	181	182
VNFSH_080_Vietnam	Sf6_V	157	145	163	174	80	1139	259	170	277	1141	167	186	165	167	188	187	177	182	182	967	175	186	174	186	183	175	181	178	181	190	186	186	187	193	167	175	182	179	177	179	184	182	191	182	182	179	174	175
VNFSH_082_Vietnam	Sf6_V	157	145	163	174	80	1139	259	170	277	1141	167	186	165	167	188	187	177	182	182	967	175	186	174	186	183	175	181	178	181	190	186	186	187	193	167	175	182	179	177	179	184	182	191	182	182	179	174	175
VNFSH_156_Vietnam	Sf6_V	209	197	215	226	132	1191	311	222	329	1193	219	238	217	219	240	239	229	234	234	1019	227	238	226	238	235	227	233	230	233	242	238	238	239	245	219	227	234	231	229	231	236	234	243	234	234	231	226	227
VNFSH_174_Vietnam	Sf6_V	171	159	177	188	94	1153	273	184	291	1155	181	200	179	181	202	201	191	196	196	981	189	200	188	200	197	189	195	192	195	204	200	200	201	207	181	189	196	193	191	193	198	196	205	196	196	193	188	189
VNFSH_184_Vietnam	Sf6_V	175	163	181	192	98	1157	277	188	295	1159	185	204	183	185	206	205	195	200	200	985	193	204	192	204	201	193	199	196	199	208	204	204	205	211	185	193	200	197	195	197	202	200	209	200	200	197	192	193
VNFSH_268_Vietnam	Sf6_V	164	152	170	181	87	1146	266	177	284	1148	174	193	172	174	195	194	184	189	189	974	182	193	181	193	190	182	188	185	188	197	193	193	194	200	174	182	189	186	184	186	191	189	198	189	189	186	181	182
VNFSH_270_Vietnam	Sf6_V	162	150	168	179	85	1144	264	175	282	1146	172	191	170	172	193	192	182	187	187	972	180	191	179	191	188	180	186	183	186	195	191	191	192	198	172	180	187	184	182	184	189	187	196	187	187	184	179	180
VNFSH_341_Vietnam	Sf6_V	199	187	205	216	124	1181	301	212	319	1183	209	228	207	209	230	229	219	224	224	1009	217	228	216	228	225	217	223	220	223	232	228	228	229	235	209	217	224	221	219	221	226	224	233	224	224	221	216	217
VNFSH_373_Vietnam	Sf6_V	220	208	226	237	143	1202	322	233	340	1204	230	249	228	230	251	250	240	245	245	1030	238	249	237	249	246	238	244	241	244	253	249	249	250	256	230	238	245	242	240	242	247	245	254	245	245	242	237	238
VNFSH_379_Vietnam	Sf6_V	174	162	180	191	97	1156	276	187	294	1158	184	203	182	184	205	204	194	199	199	984	192	203	191	203	200	192	198	195	198	207	203	203	204	210	184	192	199	196	194	196	201	199	208	199	199	196	191	192
VNLSH_099_Vietnam	Sf6_V	161	149	167	178	84	1143	263	174	281	1145	171	190	169	171	192	191	181	186	186	971	179	190	178	190	187	179	185	182	185	194	190	190	191	197	171	179	186	183	181	183	188	186	195	186	186	183	178	179
VNLSH_152_Vietnam	Sf6_V	168	156	174	185	91	1150	270	181	288	1152	178	197	176	178	199	198	188	193	193	978	186	197	185	197	194	186	192	189	192	201	197	197	198	204	178	186	193	190	188	190	195	193	202	193	193	190	185	186
VNLSH_177_Vietnam	Sf6_V	169	157	175	186	92	1151	271	182	289	1153	179	198	177	179	200	199	189	194	194	979	187	198	186	198	195	187	193	190	193	202	198	198	199	205	179	187	194	191	189	191	196	194	203	194	194	191	186	187
VNLSH_179_Vietnam	Sf6_V	168	156	174	185	91	1150	270	181	288	1152	178	197	176	178	199	198	188	193	193	978	186	197	185	197	194	186	192	189	192	201	197	197	198	204	178	186	193	190	188	190	195	193	202	193	193	190	185	186
VNLSH_189_Vietnam	Sf6_V	161	149	167	178	84	1143	263	174	281	1145	171	190	169	171	192	191	181	186	186	971	179	190	178	190	187	179	185	182	185	194	190	190	191	197	171	179	186	183	181	183	188	186	195	186	186	183	178	179
VNLSH_199_Vietnam	Sf6_V	161	149	167	178	84	1143	263	174	281	1145	171	190	169	171	192	191	181	186	186	971	179	190	178	190	187	179	185	182	185	194	190	190	191	197	171	179	186	183	181	183	188	186	195	186	186	183	178	179
[truncated: 277 more columns]

## Sheet: Fig1B_BAPS
Datset 1. BAPS for Sf6 genomes, Figure 1B
Genome	level 1	level 2
Reference	1	1
02_1860	1	1
02_6068	1	1
04_6462	1	1
05_5218	1	2
07_2097	1	1
09_4492	1	1
09_5290	1	2
09_5569	1	1
09_9072	1	2
1000014_VIDA	1	2
1000317_VIDA	1	2
1000337_VIDA	1	2
1001264_VIDA	1	2
1001365_VIDA	1	2
1001515_VIDA	1	2
1001546_VIDA	1	2
1001737_VIDA	1	2
1001743_VIDA	1	2
1001896_VIDA	1	2
1002027_VIDA	1	2
1002106_VIDA	1	2
1002257_VIDA	1	3
1002324_VIDA	1	2
1002470_VIDA	1	2
1002529_VIDA	1	3
1002612_VIDA	1	2
1002680_VIDA	1	2
1002713_VIDA	1	2
100272	1	2
1002764_VIDA	1	2
1002848_VIDA	1	3
1003117_VIDA	1	3
1003140_VIDA	1	2
1003167_VIDA	1	3
10032551_4a_VIDA	1	3
1003291_VIDA	1	3
1003302_VIDA	1	2
1003322_VIDA	1	3
1003347_VIDA	1	3
1003384_VIDA	1	2
1003480_VIDA	1	2
1003489_VIDA	1	2
1003833_VIDA	1	2
1003843_VIDA	1	3
1003942_VIDA	1	2
1004038_VIDA	1	2
1004072_VIDA	1	2
100490	1	2
100512	1	2
100515_I	1	2
100537_complete	1	2
100724	1	2
102002	1	2
102309	1	2
102476	1	2
102491	1	2
102609	1	2
102664	1	3
102751_complete	1	1
103265	1	2
103367	1	2
103578	1	2
202236	1	2
202260	1	2
204161	1	2
28_79	1	1
300039	1	1
300220	1	1
300730	1	1
6_645500	1	1
CCH060	1	1
FDAARGOS_714	1	2
Sf6_Sh10_3933	1	2
Sf6_Sh10_5302_1	1	1
Sf6_Sh10_5302_2	1	1
Sf6_Sh10_6327	1	1
05_7131	2	4
500067	2	5
500068	2	5
503436	2	5
503640	2	5
503816	2	4
700014	2	6
700016	2	6
700083	2	6
700277	2	6
700302_complete	2	6
700381	2	6
700479_I	2	6
700482	2	6
700548	2	6
700750	2	7
700918	2	6
702207	2	6
702248	2	6
702530	2	7
702718	2	6
702822	2	7
702865_complete	2	7
702938	2	7
703121	2	7
703122	2	7
703177	2	7
703213	2	7
703277	2	7
703280	2	7
703363	2	6
703427_complete	2	7
703452	2	7
703539	2	7
703765	2	7
Bhutan_Shi_026_Bhutan	2	4
Bhutan_Shi_079_Bhutan	2	5
Bhutan_Shi_083_Bhutan	2	5
Bhutan_Shi_084_Bhutan	2	5
Bhutan_Shi_087_Bhutan	2	5
Bhutan_Shi_097_Bhutan	2	5
Bhutan_Shi_102_Bhutan	2	5
CAM_463_Cambodia	2	8
Cambodia_Shi_17_Cambodia	2	8
Cambodia_Shi_19_Cambodia	2	8
Cambodia_Shi_21_Cambodia	2	8
DE1174_Vietnam	2	8
DE1244_Vietnam	2	8
DE1252_Vietnam	2	8
DMB_SH20134	2	4
EG0319_Vietnam	2	8
HUE63_Vietnam	2	8
KIEM_Vietnam	2	8
MS0010_Vietnam	2	8
MS0055_Vietnam	2	8
MS0101_Vietnam	2	8
MS0131_Vietnam	2	8
P1013136_Cambodia	2	8
Q0216194_Cambodia	2	8
S600717_complete	2	4
Sf6_Sh10_6306	2	5
Sf6_Sh10_8537	2	6
Sf6_Sh11_10088	2	6
THFSH_037_Thailand	2	4
THFSH_093_Thailand	2	4
THFSH_105_Thailand	2	4
THFSH_107_Thailand	2	4
THFSH_145_Thailand	2	4
THFSH_150_Thailand	2	4
THFSH_157_Thailand	2	4
THFSH_171_Thailand	2	4
THFSH_174_Thailand	2	4
THFSH_176_Thailand	2	4
THFSH_185_Thailand	2	4
THFSH_198_Thailand	2	4
THFSH_205_Thailand	2	4
THFSH_265_Thailand	2	4
THFSH_271_Thailand	2	4
THFSH_299_Thailand	2	4
THFSH_308_Thailand	2	4
THFSH_343_Thailand	2	4
THFSH_348_Thailand	2	4
THFSH_358_Thailand	2	4
THFSH_384_Thailand	2	4
THFSH_413_Thailand	2	4
THFSH_427_Thailand	2	4
THFSH_663_Thailand	2	4
THFSH_665_Thailand	2	4
THLSH_0013_Thailand	2	4
THLSH_0044_Thailand	2	4
THLSH_0053_Thailand	2	4
THLSH_0102_Thailand	2	4
THLSH_0104_Thailand	2	4
THLSH_0117_Thailand	2	4
THLSH_0130_Thailand	2	4
THLSH_0273_Thailand	2	4
THLSH_0473_Thailand	2	4
THLSH_0549_Thailand	2	4
THLSH_0615_Thailand	2	4
THLSH_1084_Thailand	2	4
THLSH_1204_Thailand	2	4
THLSH_1368_Thailand	2	4
THLSH_1577_Thailand	2	4
THLSH_1593_Thailand	2	4
THLSH_1596_Thailand	2	4
VNFSH_078_Vietnam	2	8
VNFSH_080_Vietnam	2	8
VNFSH_082_Vietnam	2	8
VNFSH_156_Vietnam	2	8
VNFSH_174_Vietnam	2	8
VNFSH_184_Vietnam	2	8
VNFSH_268_Vietnam	2	8
VNFSH_270_Vietnam	2	8
VNFSH_341_Vietnam	2	8
VNFSH_373_Vietnam	2	8
VNFSH_379_Vietnam	2	8
VNLSH_099_Vietnam	2	8
VNLSH_152_Vietnam	2	8
VNLSH_177_Vietnam	2	8
VNLSH_179_Vietnam	2	8
VNLSH_189_Vietnam	2	8
VNLSH_199_Vietnam	2	8
05_8715	3	9
08_654	3	9
06_1067	4	10
08_2607	4	10
3000644_VIDA	4	11
3001008_VIDA	4	11
3001395_VIDA	4	11
3002501_VIDA	4	12
3002801_VIDA	4	13
3002810_VIDA	4	11
3003214_VIDA	4	13
3003220_VIDA	4	13
3003460_VIDA	4	11
3003461_VIDA	4	11
3003672_VIDA	4	11
3003692_VIDA	4	11
3003851_VIDA	4	11
3003879_VIDA	4	11
3003901_VIDA	4	12
3004038_VIDA	4	11
3004862_VIDA	4	13
3005141_VIDA	4	11
3005202_VIDA	4	11
303291	4	10
400566	4	12
400603	4	11
400613	4	10
400822	4	10
400834	4	12
400862_II	4	12
400891	4	11
400910	4	11
400918	4	12
401016	4	11
401192_complete	4	11
401259_I	4	12
401434	4	12
401528	4	11
402001	4	11
402200	4	12
402573	4	10
403044	4	10
403127_complete	4	11
403153	4	10
403192	4	11
403380	4	11
403405	4	12
403477	4	12
403670	4	12
403723	4	10
403926	4	11
10013_Vietnam	5	14
10398_Vietnam	5	14
CIP_55_19	5	15
EG0380_Vietnam	5	14
THFSH_782_Thailand	5	15
THFSH_833_Thailand	5	14
THLSH_0051_Thailand	5	16
THLSH_0059_Thailand	5	16
THLSH_0547_Thailand	5	16
THLSH_1271_Thailand	5	15
THLSH_1280_Thailand	5	14
THLSH_1299_Thailand	5	15
THLSH_1460_Thailand	5	14
THLSH_1480_Thailand	5	14
THLSH_1548_Thailand	5	14
600006_complete	6	17
600008	6	17
600169	6	17
600406	6	18
600480	6	17
600557	6	17
600652	6	17
600673	6	17
600674	6	17
600675	6	17
600785	6	17
600832	6	17
600858	6	18
600939	6	18
601078	6	17
601208	6	19
602035	6	17
602174	6	19
602390	6	18
602434	6	18
602660	6	19
602684	6	17
602687	6	17
602819_II	6	18
602850	6	19
602857	6	19
602899_I	6	18
602999	6	18
603021	6	17
603041	6	19
603092	6	18
603101_4a	6	19
603179	6	19
603260_II	6	17
603345	6	17
603636	6	17
603683	6	18
603694	6	18
603695_II	6	18
603715	6	18
603766	6	18
603804	6	18
603814	6	18
603901	6	18
603922	6	18
603966	6	18
604001	6	18
604006	6	18
604008	6	18
604014	6	18
604015	6	18
604060	6	18
604088	6	18
604193_complete	6	18
604208	6	18
604219	6	18
604286	6	19
604423	6	18
604551	6	18
S603020_complete	6	17
S603690_II	6	18

## Sheet: S. flexneri Sf6 strains
Dataset 1. S. flexneri serotype 6 strain list
Isolate	Description	Geographic location	Continent	Year (YYYY)	Sf6 Phylogroup	pINVf	Accession No.	Source
100272	Sf6	The Gambia	Africa	2008	Sf6_VII	+	ERR6004661	bGEMS
100490	Sf6	The Gambia	Africa	2008	Sf6_VII	+	ERR6004666	bGEMS
100512	Sf6	The Gambia	Africa	2008	Sf6_VII	+	ERR6004667	bGEMS
100537	Sf6	The Gambia	Africa	2008	Sf6_VII	+	CP160649, CP160650	bGEMS
100724	Sf6	The Gambia	Africa	2008	Sf6_VII	+	ERR6004872	bGEMS
102002	Sf6	The Gambia	Africa	2009	Sf6_VII	+	ERR6004880	bGEMS
102309	Sf6	The Gambia	Africa	2009	Sf6_VII	+	SRR3237965	bGEMS
102476	Sf6	The Gambia	Africa	2009	Sf6_VII	+	ERR6005087	bGEMS
102491	Sf6	The Gambia	Africa	2009	Sf6_VII	+	ERR6005083	bGEMS
102609	Sf6	The Gambia	Africa	2009	Sf6_VII	+	ERR6005093	bGEMS
102664	Sf6	The Gambia	Africa	2009	Sf6_VII	+	ERR6005091	bGEMS
102751	Sf6	The Gambia	Africa	2009	Sf6_VII	+	CP160651, CP160652, CP160653, CP160654, CP160655	bGEMS
103265	Sf6	The Gambia	Africa	2010	Sf6_VII	+	ERR6005279	bGEMS
103367	Sf6	The Gambia	Africa	2010	Sf6_VII	+	ERR6005290	bGEMS
103578	Sf6	The Gambia	Africa	2010	Sf6_VII	+	ERR6005355	bGEMS
202236	Sf6	Mali	Africa	2009	Sf6_VII	+	ERR6005253	bGEMS
202260	Sf6	Mali	Africa	2009	Sf6_VII	+	ERR6005254	bGEMS
204161	Sf6	Mali	Africa	2010	Sf6_VII	+	ERR6005259	bGEMS
300039	Sf6	Mozambique	Africa	2008	Sf6_VII	+	ERR6004704	bGEMS
300220	Sf6	Mozambique	Africa	2008	Sf6_VII	+	ERR6004711	bGEMS
300730	Sf6	Mozambique	Africa	2008	Sf6_VII	+	ERR6004706	bGEMS
303291	Sf6	Mozambique	Africa	2010	Sf6_IV	+	ERR6005352	bGEMS
400566	Sf6	Kenya	Africa	2008	Sf6_IV	+	ERR6004680	bGEMS
400603	Sf6	Kenya	Africa	2008	Sf6_IV	+	ERR6004681	bGEMS
400613	Sf6	Kenya	Africa	2008	Sf6_IV	+	ERR6004687	bGEMS
400822	Sf6	Kenya	Africa	2008	Sf6_IV	+	ERR6004685	bGEMS
400834	Sf6	Kenya	Africa	2008	Sf6_IV	+	ERR6004690	bGEMS
400891	Sf6	Kenya	Africa	2008	Sf6_IV	+	ERR6004686	bGEMS
400910	Sf6	Kenya	Africa	2008	Sf6_IV	+	ERR6005134	bGEMS
400918	Sf6	Kenya	Africa	2008	Sf6_IV	+	ERR6004682	bGEMS
401016	Sf6	Kenya	Africa	2008	Sf6_IV	+	ERR6004696	bGEMS
401192	Sf6	Kenya	Africa	2008	Sf6_IV	+	CP160647, CP160648	bGEMS
401434	Sf6	Kenya	Africa	2008	Sf6_IV	+	ERR6004697	bGEMS
401528	Sf6	Kenya	Africa	2008	Sf6_IV	+	ERR6004917	bGEMS
402001	Sf6	Kenya	Africa	2009	Sf6_IV	+	ERR6005272	bGEMS
402200	Sf6	Kenya	Africa	2009	Sf6_IV	+	ERR6004931	bGEMS
402573	Sf6	Kenya	Africa	2009	Sf6_IV	+	ERR6005120	bGEMS
403044	Sf6	Kenya	Africa	2010	Sf6_IV	+	ERR6005124	bGEMS
403127	Sf6	Kenya	Africa	2010	Sf6_IV	+	CP160645, CP160646	bGEMS
403153	Sf6	Kenya	Africa	2010	Sf6_IV	+	ERR6005133	bGEMS
403192	Sf6	Kenya	Africa	2010	Sf6_IV	+	ERR6005136	bGEMS
403380	Sf6	Kenya	Africa	2010	Sf6_IV	+	ERR6005266	bGEMS
403405	Sf6	Kenya	Africa	2010	Sf6_IV	+	ERR6005265	bGEMS
403477	Sf6	Kenya	Africa	2010	Sf6_IV	+	ERR6005262	bGEMS
403670	Sf6	Kenya	Africa	2010	Sf6_IV	+	ERR6005384	bGEMS
403723	Sf6	Kenya	Africa	2010	Sf6_IV	+	ERR6005382	bGEMS
403926	Sf6	Kenya	Africa	2011	Sf6_IV	+	ERR6005385	bGEMS
500067	Sf6	India	Asia	2007	Sf6_V	+	ERR6004615	bGEMS
500068	Sf6	India	Asia	2007	Sf6_V	+	ERR6004620	bGEMS
503436	Sf6	India	Asia	2008	Sf6_V	+	ERR6005062	bGEMS
503640	Sf6	India	Asia	2008	Sf6_V	+	ERR6005068	bGEMS
503816	Sf6	India	Asia	2008	Sf6_V	+	ERR6005072	bGEMS
600006	Sf6	Bangladesh	Asia	2008	Sf6_VI	+	CP162053, CP162054, CP162055, CP162056, CP162057, CP162058	bGEMS
600008	Sf6	Bangladesh	Asia	2008	Sf6_VI	+	ERR6004556	bGEMS
600169	Sf6	Bangladesh	Asia	2008	Sf6_VI	+	ERR6004576	bGEMS
600406	Sf6	Bangladesh	Asia	2008	Sf6_VI	+	ERR6004736	bGEMS
600480	Sf6	Bangladesh	Asia	2008	Sf6_VI	+	ERR6004753	bGEMS
600557	Sf6	Bangladesh	Asia	2008	Sf6_VI	+	ERR6004775	bGEMS
600652	Sf6	Bangladesh	Asia	2008	Sf6_VI	+	ERR6004790	bGEMS
600673	Sf6	Bangladesh	Asia	2008	Sf6_VI	-	ERR6004798	bGEMS
600674	Sf6	Bangladesh	Asia	2008	Sf6_VI	+	ERR6004799	bGEMS
600675	Sf6	Bangladesh	Asia	2008	Sf6_VI	+	ERR6004784	bGEMS
600717	Sf6	Bangladesh	Asia	2008	Sf6_VI	+	CP162048, CP162049, CP162050, CP162051, CP162052	bGEMS
600785	Sf6	Bangladesh	Asia	2008	Sf6_VI	+	ERR6004814	bGEMS
600832	Sf6	Bangladesh	Asia	2008	Sf6_VI	+	ERR6004818	bGEMS
600858	Sf6	Bangladesh	Asia	2008	Sf6_VI	-	ERR6004819	bGEMS
600939	Sf6	Bangladesh	Asia	2008	Sf6_VI	+	ERR6004825	bGEMS
601078	Sf6	Bangladesh	Asia	2008	Sf6_VI	+	ERR6004845	bGEMS
601208	Sf6	Bangladesh	Asia	2008	Sf6_VI	+	ERR6004858	bGEMS
602035	Sf6	Bangladesh	Asia	2009	Sf6_VI	+	ERR6004721	bGEMS
602174	Sf6	Bangladesh	Asia	2009	Sf6_VI	+	ERR6004940	bGEMS
602390	Sf6	Bangladesh	Asia	2009	Sf6_VI	-	ERR6004970	bGEMS
602434	Sf6	Bangladesh	Asia	2009	Sf6_VI	+	ERR6004972	bGEMS
602660	Sf6	Bangladesh	Asia	2009	Sf6_VI	+	ERR6004999	bGEMS
602684	Sf6	Bangladesh	Asia	2009	Sf6_VI	+	ERR6005000	bGEMS
602687	Sf6	Bangladesh	Asia	2009	Sf6_VI	+	ERR6004997	bGEMS
602850	Sf6	Bangladesh	Asia	2009	Sf6_VI	+	ERR6005013	bGEMS
602857	Sf6	Bangladesh	Asia	2009	Sf6_VI	+	ERR6005017	bGEMS
602999	Sf6	Bangladesh	Asia	2009	Sf6_VI	+	ERR6005029	bGEMS
603020	Sf6	Bangladesh	Asia	2009	Sf6_VI	+	CP162042, CP162043, CP162044, CP162045, CP162046, CP162047	bGEMS
603021	Sf6	Bangladesh	Asia	2009	Sf6_VI	+	ERR6005033	bGEMS
603041	Sf6	Bangladesh	Asia	2009	Sf6_VI	+	ERR6005038	bGEMS
603092	Sf6	Bangladesh	Asia	2009	Sf6_VI	+	ERR6005042	bGEMS
603179	Sf6	Bangladesh	Asia	2009	Sf6_VI	+	ERR6005044	bGEMS
603345	Sf6	Bangladesh	Asia	2009	Sf6_VI	+	ERR6005169	bGEMS
603636	Sf6	Bangladesh	Asia	2010	Sf6_VI	+	ERR6005185	bGEMS
603683	Sf6	Bangladesh	Asia	2010	Sf6_VI	+	ERR6005189	bGEMS
603694	Sf6	Bangladesh	Asia	2010	Sf6_VI	+	ERR6005193	bGEMS
603715	Sf6	Bangladesh	Asia	2010	Sf6_VI	+	ERR6005191	bGEMS
603766	Sf6	Bangladesh	Asia	2010	Sf6_VI	+	ERR6005389	bGEMS
603804	Sf6	Bangladesh	Asia	2010	Sf6_VI	+	ERR6005208	bGEMS
603814	Sf6	Bangladesh	Asia	2010	Sf6_VI	+	ERR6005205	bGEMS
603901	Sf6	Bangladesh	Asia	2010	Sf6_VI	+	ERR6005219	bGEMS
603922	Sf6	Bangladesh	Asia	2010	Sf6_VI	+	ERR6005221	bGEMS
603966	Sf6	Bangladesh	Asia	2010	Sf6_VI	+	ERR6005224	bGEMS
604001	Sf6	Bangladesh	Asia	2010	Sf6_VI	+	ERR6005227	bGEMS
604006	Sf6	Bangladesh	Asia	2010	Sf6_VI	+	ERR6005229	bGEMS
604008	Sf6	Bangladesh	Asia	2010	Sf6_VI	+	ERR6005230	bGEMS
604014	Sf6	Bangladesh	Asia	2010	Sf6_VI	+	ERR6005314	bGEMS
604015	Sf6	Bangladesh	Asia	2010	Sf6_VI	+	ERR6005315	bGEMS
604060	Sf6	Bangladesh	Asia	2010	Sf6_VI	+	ERR6005320	bGEMS
604088	Sf6	Bangladesh	Asia	2010	Sf6_VI	+	ERR6005316	bGEMS
604208	Sf6	Bangladesh	Asia	2010	Sf6_VI	+	ERR6005330	bGEMS
604219	Sf6	Bangladesh	Asia	2010	Sf6_VI	+	ERR6005331	bGEMS
604286	Sf6	Bangladesh	Asia	2010	Sf6_VI	+	ERR6005333	bGEMS
604423	Sf6	Bangladesh	Asia	2010	Sf6_VI	+	ERR6005342	bGEMS
604551	Sf6	Bangladesh	Asia	2010	Sf6_VI	+	ERR6005348	bGEMS
700014	Sf6	Pakistan	Asia	2008	Sf6_V	+	ERR6004635	bGEMS
700016	Sf6	Pakistan	Asia	2008	Sf6_V	+	ERR6004631	bGEMS
700083	Sf6	Pakistan	Asia	2008	Sf6_V	+	ERR6004650	bGEMS
700277	Sf6	Pakistan	Asia	2008	Sf6_V	+	ERR6004638	bGEMS
700381	Sf6	Pakistan	Asia	2008	Sf6_V	+	ERR6004637	bGEMS
700482	Sf6	Pakistan	Asia	2008	Sf6_V	+	ERR6004636	bGEMS
700548	Sf6	Pakistan	Asia	2008	Sf6_V	+	ERR6004649	bGEMS
700750	Sf6	Pakistan	Asia	2008	Sf6_V	-	ERR6004895	bGEMS
700918	Sf6	Pakistan	Asia	2009	Sf6_V	+	ERR6004904	bGEMS
702207	Sf6	Pakistan	Asia	2009	Sf6_V	+	ERR6005137	bGEMS
702248	Sf6	Pakistan	Asia	2009	Sf6_V	+	ERR6005138	bGEMS
702530	Sf6	Pakistan	Asia	2009	Sf6_V	+	ERR6005141	bGEMS
702718	Sf6	Pakistan	Asia	2009	Sf6_V	+	ERR6005146	bGEMS
702822	Sf6	Pakistan	Asia	2009	Sf6_V	+	ERR6005149	bGEMS
702938	Sf6	Pakistan	Asia	2010	Sf6_V	+	ERR6005148	bGEMS
703121	Sf6	Pakistan	Asia	2010	Sf6_V	+	ERR6005295	bGEMS
703122	Sf6	Pakistan	Asia	2010	Sf6_V	+	ERR6005296	bGEMS
703177	Sf6	Pakistan	Asia	2010	Sf6_V	+	ERR6005166	bGEMS
703213	Sf6	Pakistan	Asia	2010	Sf6_V	+	ERR6005165	bGEMS
703277	Sf6	Pakistan	Asia	2010	Sf6_V	+	ERR6005298	bGEMS
703280	Sf6	Pakistan	Asia	2010	Sf6_V	+	ERR6005297	bGEMS
703363	Sf6	Pakistan	Asia	2010	Sf6_V	+	ERR6005304	bGEMS
703452	Sf6	Pakistan	Asia	2010	Sf6_V	+	ERR6005299	bGEMS
703539	Sf6	Pakistan	Asia	2010	Sf6_V	+	ERR6005303	bGEMS
703765	Sf6	Pakistan	Asia	2010	Sf6_V	+	ERR6005360	bGEMS
10013 Vietnam	Sf6	Vietnam	Asia	2009	Sf6_III	+	ERR049133	dMai NT et al.
100515 I	Sf6	The Gambia	Africa	2008	Sf6_VII	+	ERR6004668	bGEMS
10398 Vietnam	Sf6	Vietnam	Asia	2010	Sf6_III	+	ERR047310	dMai NT et al.
400862 II	Sf6	Kenya	Africa	2008	Sf6_IV	+	ERR6004678	bGEMS
401259 I	Sf6	Kenya	Africa	2008	Sf6_IV	+	ERR6004699	bGEMS
g64.5500	Sf6	N/A	N/A	N/A	N/A	+	GCA_002949515.1	Genbank
602819 II	Sf6	Bangladesh	Asia	2009	Sf6_VI	+	ERR6005011	bGEMS
602899 I	Sf6	Bangladesh	Asia	2009	Sf6_VI	+	ERR6005014	bGEMS
603260 II	Sf6	Bangladesh	Asia	2009	Sf6_VI	+	ERR6005060	bGEMS
603695 II	Sf6	Bangladesh	Asia	2010	Sf6_VI	+	ERR6005195	bGEMS
700479 I	Sf6	Pakistan	Asia	2008	Sf6_V	+	ERR6004639	bGEMS
Bhutan Shi 026 Bhutan	Sf6	Bhutan	Asia	2011	Sf6_V	+	ERR591155	dMai NT et al.
Bhutan Shi 079 Bhutan	Sf6	Bhutan	Asia	2013	Sf6_V	+	ERR591201	dMai NT et al.
Bhutan Shi 083 Bhutan	Sf6	Bhutan	Asia	2013	Sf6_V	+	ERR591205	dMai NT et al.
Bhutan Shi 084 Bhutan	Sf6	Bhutan	Asia	2013	Sf6_V	+	ERR591206	dMai NT et al.
Bhutan Shi 087 Bhutan	Sf6	Bhutan	Asia	2013	Sf6_V	+	ERR591208	dMai NT et al.
Bhutan Shi 097 Bhutan	Sf6	Bhutan	Asia	2013	Sf6_V	+	ERR591217	dMai NT et al.
Bhutan Shi 102 Bhutan	Sf6	Bhutan	Asia	2013	Sf6_V	+	ERR586844	dMai NT et al.
CAM 463 Cambodia	Sf6	Cambodia	Asia	2007	Sf6_V	+	ERR592439	dMai NT et al.
Cambodia Shi 17 Cambodia	Sf6	Cambodia	Asia	2005	Sf6_V	+	ERR591119	dMai NT et al.
Cambodia Shi 19 Cambodia	Sf6	Cambodia	Asia	2005	Sf6_V	+	ERR591121	dMai NT et al.
Cambodia Shi 21 Cambodia	Sf6	Cambodia	Asia	2005	Sf6_V	+	ERR591123	dMai NT et al.
gCCH060	Sf6	USA*	North America	N/A	Sf6_V	+	CP099865, CP099866, CP09867	Genbank
DE1174 Vietnam	Sf6	Vietnam	Asia	2002	Sf6_V	+	ERR047377	dMai NT et al.
DE1244 Vietnam	Sf6	Vietnam	Asia	2002	Sf6_V	+	ERR047380	dMai NT et al.
DE1252 Vietnam	Sf6	Vietnam	Asia	2002	Sf6_V	+	ERR047381	dMai NT et al.
EG0319 Vietnam	Sf6	Vietnam	Asia	2006	Sf6_V	+	ERR047398	dMai NT et al.
FDAARGOS_714	Sf6	Nigeria	Africa	N/A	Sf6_VII	+	GCA_002950215.1	Genbank
EG0380 Vietnam	Sf6	Vietnam	Asia	2007	Sf6_III	+	ERR047400	dMai NT et al.
HUE63 Vietnam	Sf6	Vietnam	Asia	2010	Sf6_V	+	ERR047233	dMai NT et al.
KIEM Vietnam	Sf6	Vietnam	Asia	2008	Sf6_V	+	ERR047287	dMai NT et al.
MS0010 Vietnam	Sf6	Vietnam	Asia	1995	Sf6_V	+	ERR047291	dMai NT et al.
MS0055 Vietnam	Sf6	Vietnam	Asia	1995	Sf6_V	+	ERR047308	dMai NT et al.
MS0101 Vietnam	Sf6	Vietnam	Asia	1996	Sf6_V	-	ERR048242	dMai NT et al.
MS0131 Vietnam	Sf6	Vietnam	Asia	1996	Sf6_V	+	ERR048249	dMai NT et al.
P1013136 Cambodia	Sf6	Cambodia	Asia	2005	Sf6_V	+	ERR592296	dMai NT et al.
Q0216194 Cambodia	Sf6	Cambodia	Asia	2006	Sf6_V	+	ERR592292	dMai NT et al.
S603690 II	Sf6	Bangladesh	Asia	2010	Sf6_VI	+	ERR6005192	bGEMS
S604193	Sf6	Bangladesh	Asia	2010	Sf6_VI	+	CP162059, CP162060, CP162061, CP162062, CP162063, CP162064, CP162065	bGEMS
S700302	Sf6	Pakistan	Asia	2008	Sf6_V	+	CP162073, CP162074, CP162075, CP162076, CP162077, CP162078, CP162079	bGEMS
S702865	Sf6	Pakistan	Asia	2009	Sf6_V	+	CP162066, CP162067, CP162068, CP162069, CP162070, CP162071, CP162072	bGEMS
S703427	Sf6	Pakistan	Asia	2010	Sf6_V	+	CP162080, CP162081, CP162082, CP162083, CP162084, CP162085	bGEMS
THFSH 037 Thailand	Sf6	Thailand	Asia	1993	Sf6_V	+	ERR591926	dMai NT et al.
THFSH 093 Thailand	Sf6	Thailand	Asia	1993	Sf6_V	+	ERR591950	dMai NT et al.
THFSH 105 Thailand	Sf6	Thailand	Asia	1993	Sf6_V	+	ERR591954	dMai NT et al.
THFSH 107 Thailand	Sf6	Thailand	Asia	1993	Sf6_V	+	ERR591955	dMai NT et al.
THFSH 145 Thailand	Sf6	Thailand	Asia	1994	Sf6_V	+	ERR591966	dMai NT et al.
THFSH 150 Thailand	Sf6	Thailand	Asia	1994	Sf6_V	+	ERR591969	dMai NT et al.
THFSH 157 Thailand	Sf6	Thailand	Asia	1994	Sf6_V	+	ERR591970	dMai NT et al.
THFSH 171 Thailand	Sf6	Thailand	Asia	1994	Sf6_V	+	ERR591977	dMai NT et al.
THFSH 174 Thailand	Sf6	Thailand	Asia	1994	Sf6_V	+	ERR591978	dMai NT et al.
THFSH 176 Thailand	Sf6	Thailand	Asia	1994	Sf6_V	+	ERR591980	dMai NT et al.
THFSH 185 Thailand	Sf6	Thailand	Asia	1994	Sf6_V	+	ERR591976	dMai NT et al.
THFSH 198 Thailand	Sf6	Thailand	Asia	1994	Sf6_V	+	ERR591985	dMai NT et al.
THFSH 205 Thailand	Sf6	Thailand	Asia	1994	Sf6_V	+	ERR591987	dMai NT et al.
THFSH 265 Thailand	Sf6	Thailand	Asia	1994	Sf6_V	+	ERR592000	dMai NT et al.
THFSH 271 Thailand	Sf6	Thailand	Asia	1994	Sf6_V	+	ERR592001	dMai NT et al.
THFSH 299 Thailand	Sf6	Thailand	Asia	1994	Sf6_V	+	ERR592008	dMai NT et al.
THFSH 308 Thailand	Sf6	Thailand	Asia	1994	Sf6_V	+	ERR592011	dMai NT et al.
THFSH 343 Thailand	Sf6	Thailand	Asia	1994	Sf6_V	+	ERR591401	dMai NT et al.
THFSH 348 Thailand	Sf6	Thailand	Asia	1994	Sf6_V	+	ERR592017	dMai NT et al.
THFSH 358 Thailand	Sf6	Thailand	Asia	1994	Sf6_V	+	ERR591403	dMai NT et al.
THFSH 384 Thailand	Sf6	Thailand	Asia	1994	Sf6_V	+	ERR592026	dMai NT et al.
THFSH 413 Thailand	Sf6	Thailand	Asia	1994	Sf6_V	+	ERR592034	dMai NT et al.
THFSH 427 Thailand	Sf6	Thailand	Asia	1994	Sf6_V	+	ERR592037	dMai NT et al.
THFSH 663 Thailand	Sf6	Thailand	Asia	1996	Sf6_V	+	ERR592112	dMai NT et al.
THFSH 665 Thailand	Sf6	Thailand	Asia	1996	Sf6_V	+	ERR592114	dMai NT et al.
THFSH 782 Thailand	Sf6	Thailand	Asia	2001	Sf6_I	+	ERR592193	dMai NT et al.
THFSH 833 Thailand	Sf6	Thailand	Asia	2005	Sf6_III	+	ERR592233	dMai NT et al.
THLSH 0013 Thailand	Sf6	Thailand	Asia	1989	Sf6_V	+	ERR591690	dMai NT et al.
THLSH 0044 Thailand	Sf6	Thailand	Asia	1989	Sf6_V	+	ERR591691	dMai NT et al.
THLSH 0051 Thailand	Sf6	Thailand	Asia	1989	Sf6_II	+	ERR591705	dMai NT et al.
THLSH 0053 Thailand	Sf6	Thailand	Asia	1989	Sf6_V	+	ERR591708	dMai NT et al.
THLSH 0059 Thailand	Sf6	Thailand	Asia	1989	Sf6_II	+	ERR591709	dMai NT et al.
THLSH 0102 Thailand	Sf6	Thailand	Asia	1989	Sf6_V	+	ERR591688	dMai NT et al.
THLSH 0104 Thailand	Sf6	Thailand	Asia	1990	Sf6_V	+	ERR591759	dMai NT et al.
THLSH 0117 Thailand	Sf6	Thailand	Asia	1989	Sf6_V	+	ERR591710	dMai NT et al.
THLSH 0130 Thailand	Sf6	Thailand	Asia	1989	Sf6_V	+	ERR591689	dMai NT et al.
THLSH 0273 Thailand	Sf6	Thailand	Asia	1990	Sf6_V	+	ERR591784	dMai NT et al.
THLSH 0473 Thailand	Sf6	Thailand	Asia	1990	Sf6_V	+	ERR591753	dMai NT et al.
THLSH 0547 Thailand	Sf6	Thailand	Asia	1989	Sf6_II	+	ERR591713	dMai NT et al.
THLSH 0549 Thailand	Sf6	Thailand	Asia	1989	Sf6_V	+	ERR591714	dMai NT et al.
THLSH 0615 Thailand	Sf6	Thailand	Asia	1990	Sf6_V	+	ERR591768	dMai NT et al.
THLSH 1084 Thailand	Sf6	Thailand	Asia	1990	Sf6_V	+	ERR591733	dMai NT et al.
THLSH 1204 Thailand	Sf6	Thailand	Asia	1990	Sf6_V	+	ERR591743	dMai NT et al.
THLSH 1271 Thailand	Sf6	Thailand	Asia	2000	Sf6_I	-	ERR592178	dMai NT et al.
THLSH 1280 Thailand	Sf6	Thailand	Asia	2000	Sf6_III	+	ERR592186	dMai NT et al.
THLSH 1299 Thailand	Sf6	Thailand	Asia	1999	Sf6_I	+	ERR592166	dMai NT et al.
THLSH 1368 Thailand	Sf6	Thailand	Asia	1991	Sf6_V	+	ERR591805	dMai NT et al.
THLSH 1460 Thailand	Sf6	Thailand	Asia	1987	Sf6_III	+	ERR591633	dMai NT et al.
THLSH 1480 Thailand	Sf6	Thailand	Asia	1987	Sf6_III	+	ERR591636	dMai NT et al.
THLSH 1548 Thailand	Sf6	Thailand	Asia	1987	Sf6_III	+	ERR591383	dMai NT et al.
THLSH 1577 Thailand	Sf6	Thailand	Asia	1991	Sf6_V	+	ERR591817	dMai NT et al.
THLSH 1593 Thailand	Sf6	Thailand	Asia	1991	Sf6_V	+	ERR591821	dMai NT et al.
THLSH 1596 Thailand	Sf6	Thailand	Asia	1991	Sf6_V	+	ERR591824	dMai NT et al.
VNFSH 078 Vietnam	Sf6	Vietnam	Asia	1996	Sf6_V	+	ERR591237	dMai NT et al.
VNFSH 080 Vietnam	Sf6	Vietnam	Asia	1996	Sf6_V	+	ERR591240	dMai NT et al.
VNFSH 082 Vietnam	Sf6	Vietnam	Asia	1996	Sf6_V	+	ERR591241	dMai NT et al.
VNFSH 156 Vietnam	Sf6	Vietnam	Asia	2002	Sf6_V	+	ERR591276	dMai NT et al.
VNFSH 174 Vietnam	Sf6	Vietnam	Asia	2002	Sf6_V	-	ERR591278	dMai NT et al.
VNFSH 184 Vietnam	Sf6	Vietnam	Asia	2002	Sf6_V	+	ERR591036	dMai NT et al.
VNFSH 268 Vietnam	Sf6	Vietnam	Asia	2004	Sf6_V	+	ERR591072	dMai NT et al.
VNFSH 270 Vietnam	Sf6	Vietnam	Asia	2004	Sf6_V	+	ERR591074	dMai NT et al.
VNFSH 341 Vietnam	Sf6	Vietnam	Asia	2004	Sf6_V	+	ERR591249	dMai NT et al.
VNFSH 373 Vietnam	Sf6	Vietnam	Asia	2009	Sf6_V	+	ERR591299	dMai NT et al.
VNFSH 379 Vietnam	Sf6	Vietnam	Asia	2009	Sf6_V	+	ERR591301	dMai NT et al.
VNLSH 099 Vietnam	Sf6	Vietnam	Asia	1999	Sf6_V	+	ERR590949	dMai NT et al.
VNLSH 152 Vietnam	Sf6	Vietnam	Asia	1999	Sf6_V	+	ERR590937	dMai NT et al.
VNLSH 177 Vietnam	Sf6	Vietnam	Asia	1999	Sf6_V	+	ERR590936	dMai NT et al.
VNLSH 179 Vietnam	Sf6	Vietnam	Asia	1999	Sf6_V	+	ERR586865	dMai NT et al.
VNLSH 189 Vietnam	Sf6	Vietnam	Asia	1998	Sf6_V	+	ERR590911	dMai NT et al.
VNLSH 199 Vietnam	Sf6	Vietnam	Asia	1998	Sf6_V	+	ERR590912	dMai NT et al.
1000014	Sf6	The Gambia	Africa	2015	Sf6_VII	+	ERR12363599	cVIDA
1000317	Sf6	The Gambia	Africa	2015	Sf6_VII	+	ERR12363618	cVIDA
1000337	Sf6	The Gambia	Africa	2015	Sf6_VII	+	ERR12363620	cVIDA
1001264	Sf6	The Gambia	Africa	2016	Sf6_VII	+	ERR12363675	cVIDA
1001365	Sf6	The Gambia	Africa	2016	Sf6_VII	+	ERR12363676	cVIDA
1001515	Sf6	The Gambia	Africa	2016	Sf6_VII	+	ERR12363687	cVIDA
1001546	Sf6	The Gambia	Africa	2016	Sf6_VII	+	ERR12363689	cVIDA
1001737	Sf6	The Gambia	Africa	2016	Sf6_VII	+	ERR12363702	cVIDA
1001743	Sf6	The Gambia	Africa	2016	Sf6_VII	+	ERR12363703	cVIDA
1001896	Sf6	The Gambia	Africa	2016	Sf6_VII	-	ERR12363710	cVIDA
1002027	Sf6	The Gambia	Africa	2016	Sf6_VII	+	ERR12363716	cVIDA
1002106	Sf6	The Gambia	Africa	2016	Sf6_VII	+	ERR12363721	cVIDA
1002257	Sf6	The Gambia	Africa	2016	Sf6_VII	+	ERR12363727	cVIDA
1002324	Sf6	The Gambia	Africa	2016	Sf6_VII	+	ERR12363733	cVIDA
1002470	Sf6	The Gambia	Africa	2017	Sf6_VII	+	ERR12363740	cVIDA
1002529	Sf6	The Gambia	Africa	2017	Sf6_VII	+	ERR12363742	cVIDA
1002612	Sf6	The Gambia	Africa	2017	Sf6_VII	+	ERR12363743	cVIDA
1002680	Sf6	The Gambia	Africa	2017	Sf6_VII	-	ERR12363746	cVIDA
1002713	Sf6	The Gambia	Africa	2017	Sf6_VII	+	ERR12363748	cVIDA
1002764	Sf6	The Gambia	Africa	2017	Sf6_VII	+	ERR12363750	cVIDA
1002848	Sf6	The Gambia	Africa	2017	Sf6_VII	+	ERR12363753	cVIDA
1003117	Sf6	The Gambia	Africa	2017	Sf6_VII	+	ERR12363758	cVIDA
1003140	Sf6	The Gambia	Africa	2017	Sf6_VII	+	ERR12363759	cVIDA
1003167	Sf6	The Gambia	Africa	2017	Sf6_VII	+	ERR12363760	cVIDA
1003291	Sf6	The Gambia	Africa	2017	Sf6_VII	+	ERR12363768	cVIDA
1003302	Sf6	The Gambia	Africa	2017	Sf6_VII	+	ERR12363769	cVIDA
1003322	Sf6	The Gambia	Africa	2017	Sf6_VII	+	ERR12363772	cVIDA
1003347	Sf6	The Gambia	Africa	2017	Sf6_VII	+	ERR12363774	cVIDA
1003384	Sf6	The Gambia	Africa	2017	Sf6_VII	+	ERR12363777	cVIDA
1003480	Sf6	The Gambia	Africa	2017	Sf6_VII	+	ERR12363780	cVIDA
1003489	Sf6	The Gambia	Africa	2017	Sf6_VII	+	ERR12363782	cVIDA
1003833	Sf6	The Gambia	Africa	2018	Sf6_VII	+	ERR12363795	cVIDA
1003843	Sf6	The Gambia	Africa	2018	Sf6_VII	+	ERR12363796	cVIDA
1003942	Sf6	The Gambia	Africa	2018	Sf6_VII	+	ERR12363797	cVIDA
1004038	Sf6	The Gambia	Africa	2018	Sf6_VII	+	ERR12363799	cVIDA
1004072	Sf6	The Gambia	Africa	2018	Sf6_VII	+	ERR12363804	cVIDA
3000644	Sf6	Kenya	Africa	2016	Sf6_IV	+	ERR12363828	cVIDA
3001008	Sf6	Kenya	Africa	2016	Sf6_IV	+	ERR12363845	cVIDA
3001395	Sf6	Kenya	Africa	2016	Sf6_IV	+	ERR12363849	cVIDA
3002501	Sf6	Kenya	Africa	2016	Sf6_IV	+	ERR12363861	cVIDA
3002801	Sf6	Kenya	Africa	2016	Sf6_IV	+	ERR12363878	cVIDA
3002810	Sf6	Kenya	Africa	2017	Sf6_IV	+	ERR12363880	cVIDA
3003214	Sf6	Kenya	Africa	2017	Sf6_IV	+	ERR12363898	cVIDA
3003220	Sf6	Kenya	Africa	2017	Sf6_IV	+	ERR12363899	cVIDA
3003460	Sf6	Kenya	Africa	2017	Sf6_IV	+	ERR12363913	cVIDA
3003461	Sf6	Kenya	Africa	2017	Sf6_IV	+	ERR12363914	cVIDA
3003672	Sf6	Kenya	Africa	2017	Sf6_IV	+	ERR12363923	cVIDA
3003692	Sf6	Kenya	Africa	2017	Sf6_IV	+	ERR12363925	cVIDA
3003851	Sf6	Kenya	Africa	2017	Sf6_IV	+	ERR12363933	cVIDA
3003879	Sf6	Kenya	Africa	2017	Sf6_IV	+	ERR12363936	cVIDA
3003901	Sf6	Kenya	Africa	2017	Sf6_IV	+	ERR12363937	cVIDA
3004038	Sf6	Kenya	Africa	2018	Sf6_IV	+	ERR12363942	cVIDA
3004862	Sf6	Kenya	Africa	2018	Sf6_IV	+	ERR12363952	cVIDA
3005141	Sf6	Kenya	Africa	2018	Sf6_IV	+	ERR12363956	cVIDA
3005202	Sf6	Kenya	Africa	2018	Sf6_IV	+	ERR12363957	cVIDA
10032551	Sf4a	The Gambia	Africa	2017	Sf6_VII	+	ERR12363765	cVIDA
603101	Sf4a	Bangladesh	Asia	2008	Sf6_VI	+	ERR6005043	bGEMS
02_1860	6 var boydii 88	Mauritania	Africa	2002	Sf6_VII	+	ERR042798	eEnterobase
02_6068	6 var boydii 88	Morocco	Africa	2002	Sf6_VII	+	ERR042800	eEnterobase
04_6462	Sf6 (biovar Boyd 88)	Tunisia	Africa	2004	Sf6_VII	+	ERR042808	eEnterobase
05_5218	6 var boydii 88	Togo	Africa	2005	Sf6_VII	+	ERR042817	eEnterobase
05_7131	6 var boydii 88	Mayotte	Africa	2005	Sf6_V	+	ERR042820	eEnterobase
05_8715	6 var Manchester	Madagascar	Africa	2005	N/A	+	ERR042823	eEnterobase
06_1067	6 var Hertfordshire	Democratic Republic of the Congo	Africa	2006	Sf6_IV	+	ERR042826	eEnterobase
07_2097	6 var Hertfordshire	Morocco	Africa	2007	Sf6_VII	+	ERR042834	eEnterobase
08_2607	6 var Hertfordshire	Central African Republic	Africa	2008	Sf6_IV	-	ERR042847	eEnterobase
08_654	6 var Manchester	Madagascar	Africa	2008	N/A	+	ERR042844	eEnterobase
09_4492	6 var boydii 88	Tunisia	Africa	2009	Sf6_VII	+	ERR042856	eEnterobase
09_5290	6 var boydii 88	Mali	Africa	2009	Sf6_VII	+	ERR042857	eEnterobase
09_5569	6 var boydii 88	Algeria	Africa	2009	Sf6_VII	+	ERR042589	eEnterobase
09_9072	6 var boydii 88	Senegal	Arica	2009	Sf6_VII	+	ERR042862	eEnterobase
g28.79	6 var boydii 88	France	Europe	1979	Sf6_VII	+	ERR832484	eEnterobase
CIP 55.19	6 var Hertfordshire	Vietnam	Asia	1953	Sf6_I	+	ERR832455	eEnterobase
DMB SH20134	Sf6	Somalia	Africa	1993	Sf6_V	-	SRR1811625	eEnterobase
Sf6_Sh10.3933	Sf6	Nigeria	Africa	2010	Sf6_VII	+	ERR477382	eEnterobase
Sf6_Sh10.5302_1	Sf6	Madagascar	Africa	2010	Sf6_VII	+	ERR477381	eEnterobase
Sf6_Sh10.5302_2	Sf6	Madagascar	Africa	2010	Sf6_VII	+	SRR3146324	eEnterobase
Sf6_Sh10.6306	Sf6	India	Asia	2010	Sf6_V	+	ERR477384	eEnterobase
gSf6_Sh10.6237	Sf6	Mexico	North America	2010	N/A	+	ERR477385	eEnterobase
gSf6_Sh10.8537	Sf6	Eygpt	Africa	2010	N/A	+	ERR477383	eEnterobase
gSf6_Sh11.10088	Sf6	France	Europe	2011	N/A	+	ERR127045	eEnterobase
a300732	Sf6	Mozambique	Asia	2008	N/A	N/A	ERR6004713	bGEMS
a702844	Sf6	Pakistan	Asia	2009	N/A	N/A	ERR6005150	bGEMS
a600996	Sf6	Bangladesh	Asia	2008	N/A	N/A	ERR6004833	bGEMS
a602377	Sf6	Bangladesh	Asia	2009	N/A	N/A	ERR6004966	bGEMS
a1000972	Sf2a	The Gambia	Africa	2015	N/A	N/A	ERR12363657	cVIDA
a500482	Sf2a	India	Asia	2008	N/A	N/A	ERR6004884	bGEMS
aS603651	Sf6	Bangladesh	Asia	2010	N/A	N/A	ERR6005186	bGEMS
aThe following isolates were ommitted from analyses; isolates do not group with Sf6 are either typed improperly or have undergone serotype switching. bGEMS; Global Enteric Multicenter Study Isolate (3) cVIDA; Vaccines Impact on Diarrhea in Africa (9) dMai NT et al, Asia Sf6 comparison paper (17) eEnterobase isolates (19, 20)
fThe pINV was considered intact if the mxi-spa-ipa loci, virB, and virF were present with BSR > 0.80
gStrains did not group with defined sub-clades and/or are from non-LMIC.

## Sheet: Non-Sf6 strains
Dataset 1. non-Sf6 S. flexneri genome strain list
Isolate	Serotype	S. flexneri PG	pINVa	Accession No.
5.63	1a	PG1	-	ERS093677
262.78	1a	PG1	-	ERS093700
Sh07-3008	1a	PG1	-	ERS025936
439	1a	PG3	-	GCA_0022401225.1
670	1a	PG3	+	GCA_002240135.1
600002	1a	PG1	+	ERR6004552
600018	1a	PG1	-	ERR6004557
509/60	1b	PG1	-	ERS088061
K-10302	1b	PG1	+	ERS157622
KP-15	1b	PG1	-	ERS157813
Sh08-2354	1b	PG1	-	ERS025947
100669	1b	PG1	+	ERR6004866
100842	1b	PG1	+	ERR6004876
102070	1b	PG1	-	ERR6004882
102241	1b	PG1	-	ERR6005080
102349	1b	PG1	-	ERR6005084
102431	1b	PG1	+	ERR6005086
102499	1b	PG1	+	ERR6005088
102533	1b	PG1	+	ERR6005090
102759	1b	PG1	+	ERR6005100
102824	1b	PG1	-	ERR6005101
103229	1b	PG1	-	ERR6005274
103294	1b	PG1	+	ERR6005286
103339	1b	PG1	-	ERR6005283
103489	1b	PG1	+	ERR6005294
103558	1b	PG1	-	ERR6005280
103596	1b	PG1	-	ERR6004509
103612	1b	PG1	+	ERR6005356
103619	1b	PG1	-	ERR6005354
103625	1b	PG1	+	ERR6005408
103651	1b	PG1	+	ERR6005357
200194	1b	PG0	-	ERR6004676
200204	1b	PG1	-	ERR6004674
200923	1b	PG3	+	ERR6005242
201355	1b	PG1	-	ERR6005245
201692	1b	PG1	-	ERR6005247
202130	1b	PG1	-	ERR6005251
203168	1b	PG1	-	ERR6005250
203534	1b	PG1	-	ERR6005258
203977	1b	PG1	-	ERR6005353
204584	1b	PG1	+	ERR6005407
302123	1b	PG1	-	ERR6005392
302663	1b	PG1	-	ERR6004836
303146	1b	PG1	-	ERR6005311
303287	1b	PG1	+	ERR6005351
400576	1b	PG1	-	ERR6004683
400828	1b	PG1	+	ERR6004688
401000	1b	PG1	+	ERR6004692
401001	1b	PG1	-	ERR6004693
401368	1b	PG1	-	ERR6004914
401640	1b	PG1	-	ERR6004915
401649	1b	PG1	-	ERR6004916
401674	1b	PG1	-	ERR6005271
401781	1b	PG1	-	ERR6004918
402046	1b	PG1	-	ERR6004924
402311	1b	PG1	+	ERR6005135
402357	1b	PG1	-	ERR6005115
402429	1b	PG1	+	ERR6005116
402441	1b	PG1	+	ERR6004930
403048	1b	PG1	+	ERR6005125
403057	1b	PG1	-	ERR6005132
504032	1b	PG1	-	ERR6005077
600026	1b	PG1	-	ERR6004561
600108	1b	PG1	-	ERR6004572
600190	1b	PG1	-	ERR6004570
600213	1b	PG1	-	ERR6004580
600221	1b	PG1	-	ERR6004582
600239	1b	PG1	+	ERR6004584
600305	1b	PG1	-	ERR6004597
600322	1b	PG1	-	ERR6004601
600390	1b	PG1	+	ERR6004732
600463	1b	PG1	+	ERR6004750
600505	1b	PG1	+	ERR6004760
600518	1b	PG1	+	ERR6004762
600520	1b	PG1	+	ERR6004764
600589	1b	PG1	+	ERR6004779
600679	1b	PG1	+	ERR6004788
600701	1b	PG1	-	ERR6004800
600906	1b	PG1	-	ERR6004822
600941	1b	PG1	-	ERR6004826
600982	1b	PG1	+	ERR6004830
601030	1b	PG1	+	ERR6004838
601161	1b	PG1	+	ERR6004854
602014	1b	PG1	-	ERR6004718
602521	1b	PG1	-	ERR6004981
602685	1b	PG1	-	ERR6005001
602914	1b	PG1	-	ERR6005023
602925	1b	PG1	-	ERR6005059
602927	1b	PG1	+	ERR6005025
603026	1b	PG1	-	ERR6005034
603435	1b	PG3	+	ERR6005387
603569	1b	PG1	+	ERR6005388
603801	1b	PG1	+	ERR6005207
702033	1b	PG1	-	ERR6004908
702230	1b	PG1	-	ERR6004911
702387	1b	PG1	-	ERR6005139
702540	1b	PG1	-	ERR6005143
702690	1b	PG1	-	ERR6005140
702705	1b	PG1	-	ERR6005144
702752	1b	PG1	-	ERR6005147
702831	1b	PG1	-	ERR6005155
703499	1b	PG1	-	ERR6005305
703705	1b	PG1	-	ERR6005364
703724	1b	PG1	-	ERR6005310
703761	1b	PG1	-	ERR6005371
703819	1b	PG1	-	ERR6005361
703930	1b	PG1	-	ERR6005378
401063_II	1b	PG1	-	ERR6004700
600555_II	1b	PG1	-	ERR6004774
K-2535	1c	PG1	-	ERS157767
K-9590	1c	PG1	-	ERS157816
Sh09-1985	1c	PG1	-	ERS025954
MS-341	1cv	PG1	+	ERS157773
3.59	2a	PG3	-	ERS093675
410370	2a	PG3	+	ERS087989
G1663	2a	PG3	+	GCA_001021855.1
301	2a	PG3	+	GCA_000006925.2
ATCC 29903	2a	PG3	-	GCA_002950215.1/ERS093673
2457T	2a	PG3	+	CP100044, CP100045, CP100046, CP100047, CP100048
IB0712	2a	PG3	-	ERS033355
981	2a	PG3	-	GCA_001580175.1
100015	2a	PG3		ERR6004654
100040	2a	PG3	-	ERR6004655
100060	2a	PG3	+	ERR6004656
100093	2a	PG3	-	ERR6004657
100183	2a	PG3	+	ERR6004632
100206	2a	PG3	+	ERR6004658
100234	2a	PG3	+	ERR6004660
100345	2a	PG3	+	ERR6004662
100367	2a	PG3	+	ERR6004665
100547	2a	PG3	+	ERR6004670
100697	2a	PG3	+	ERR6004867
100706	2a	PG3	+	ERR6004869
100709	2a	PG3	+	ERR6004870
100716	2a	PG3	+	ERR6004871
100753	2a	PG3	+	ERR6004873
100831	2a	PG3	+	ERR6004874
100835	2a	PG3	+	ERR6004875
100855	2a	PG3	+	ERR6004878
100868	2a	PG3	-	ERR6004879
102017	2a	PG3	+	ERR6004881
102263	2a	PG3	+	ERR6005081
102295	2a	PG3	+	ERR6005082
102395	2a	PG3	+	ERR6005085
102574	2a	PG3	+	ERR6005094
102592	2a	PG3	+	ERR6005096
102763	2a	PG3	+	ERR6005097
102820	2a	PG3	+	ERR6005098
102854	2a	PG3	+	ERR6005099
102860	2a	PG3	+	ERR6005102
102933	2a	PG3	+	ERR6005104
102979	2a	PG3	+	ERR6005107
102982	2a	PG3	+	ERR6005109
102997	2a	PG3	+	ERR6005111
103198	2a	PG3	+	ERR6005114
103218	2a	PG3	+	ERR6005108
103268	2a	PG3	+	ERR6005275
103295	2a	PG3	+	ERR6005282
103369	2a	PG3	-	ERR6005284
103413	2a	PG3	+	ERR6005287
103435	2a	PG3	+	ERR6005289
103437	2a	PG3	+	ERR6005291
103446	2a	PG3	+	ERR6005292
103708	2a	PG3	+	ERR6005358
200046	2a	PG3	+	ERR6004672
200071	2a	PG3	-	ERR6004675
201152	2a	PG3	+	ERR6005243
201203	2a	PG3	-	ERR6005244
202156	2a	PG3	+	ERR6005252
203032	2a	PG3	+	ERR6005256
300013	2a	PG3	+	ERR6004703
300020	2a	PG3	+	ERR6004932
300035	2a	PG3	+	ERR6004937
300101	2a	PG3	+	ERR6004705
300107	2a	PG3	+	ERR6004707
300111	2a	PG3	+	ERR6004708
300117	2a	PG3	+	ERR6004709
300119	2a	PG3	+	ERR6004710
300244	2a	PG3	+	ERR6004712
302524	2a	PG3	+	ERR6005391
302672	2a	PG3	+	ERR6004935
303061	2a	PG3	+	ERR6005406
303226	2a	PG3	+	ERR6005313
400877	2a	PG3	+	ERR6004694
401652	2a	PG3	+	ERR6005270
402257	2a	PG3	+	ERR6004926
402739	2a	PG3	+	ERR6005118
403417	2a	PG3	+	ERR6005264
500019	2a	PG3	+	ERR6004616
500042	2a	PG3	+	ERR6004618
500062	2a	PG3	+	ERR6004619
500229	2a	PG3	+	ERR6004624
500241	2a	PG3	+	ERR6004625
500249	2a	PG3	+	ERR6004621
500405	2a	PG3	+	ERR6004629
500410	2a	PG3	+	ERR6004630
500470	2a	PG3	+	ERR6004883
500497	2a	PG3	+	ERR6004885
500580	2a	PG3	+	ERR6004886
500678	2a	PG3	+	ERR6004887
500682	2a	PG3	+	ERR6004888
500846	2a	PG3	+	ERR6004890
503004	2a	PG3	+	ERR6004892
503010	2a	PG3	+	ERR6004893
503414	2a	PG3	+	ERR6005061
503487	2a	PG3	+	ERR6005066
503608	2a	PG3	+	ERR6005065
503614	2a	PG3	+	ERR6005069
503676	2a	PG3	+	ERR6005067
503897	2a	PG3	+	ERR6005232
504053	2a	PG3	+	ERR6005070
504174	2a	PG3	+	ERR6005064
504193	2a	PG3	+	ERR6005071
504275	2a	PG3	+	ERR6005236
600004	2a	PG3	+	ERR6004554
600056	2a	PG3	+	ERR6004565
600058	2a	PG3	+	ERR6004566
600174	2a	PG3	+	ERR6004577
600206	2a	PG3	+	ERR6004579
600241	2a	PG3	+	ERR6004585
600257	2a	PG3	+	ERR6004590
600285	2a	PG3	-	ERR6004594
600296	2a	PG3	-	ERR6004595
600325	2a	PG3	+	ERR6004602
600340	2a	PG3	+	ERR6004606
600341	2a	PG3	+	ERR6004598
600357	2a	PG3	+	ERR6004612
600366	2a	PG3	+	ERR6004614
600369	2a	PG3	+	ERR6005057
600370	2a	PG3	+	ERR6005058
600381	2a	PG3	+	ERR6004729
600393	2a	PG3	+	ERR6004734
600409	2a	PG3	+	ERR6004737
600427	2a	PG3	+	ERR6004741
600430	2a	PG3	+	ERR6004743
600433	2a	PG3	+	ERR6004745
600446	2a	PG3	+	ERR6004751
600490	2a	PG3	+	ERR6004754
600497	2a	PG3	+	ERR6004755
600500	2a	PG3	+	ERR6004756
600502	2a	PG3	+	ERR6004757
600503	2a	PG3	+	ERR6004758
600519	2a	PG3	+	ERR6004763
600521	2a	PG3	+	ERR6004765
600538	2a	PG3	+	ERR6004769
600579	2a	PG3	+	ERR6004780
600592	2a	PG3	+	ERR6004781
600610	2a	PG3	+	ERR6004789
600617	2a	PG3	+	ERR6004791
600622	2a	PG3	+	ERR6004795
600649	2a	PG3	+	ERR6004785
600650	2a	PG3	+	ERR6004787
600726	2a	PG3	+	ERR6004806
600749	2a	PG3	+	ERR6004809
600775	2a	PG3	+	ERR6004812
600794	2a	PG3	+	ERR6004816
600891	2a	PG3	+	ERR6004821
600987	2a	PG3	+	ERR6004831
601046	2a	PG3	+	ERR6004840
601076	2a	PG3	+	ERR6004844
601111	2a	PG3	+	ERR6004848
601132	2a	PG3	+	ERR6004849
601166	2a	PG3	-	ERR6004855
601226	2a	PG3	+	ERR6004859
601250	2a	PG3	+	ERR6004861
601257	2a	PG3	+	ERR6004862
601269	2a	PG3	+	ERR6004864
602017	2a	PG3	+	ERR6004719
602028	2a	PG3	+	ERR6004720
602054	2a	PG3	+	ERR6004723
602062	2a	PG3	+	ERR6004724
602119	2a	PG3	+	ERR6004727
602184	2a	PG3	+	ERR6004941
602205	2a	PG3	+	ERR6004943
602219	2a	PG3	+	ERR6004938
602280	2a	PG3	-	ERR6004951
602295	2a	PG3	+	ERR6004955
602296	2a	PG3	-	ERR6004956
602303	2a	PG3	+	ERR6004957
602327	2a	PG3	+	ERR6004958
602354	2a	PG3	+	ERR6004964
602383	2a	PG3	-	ERR6004969
602418	2a	PG3	+	ERR6004973
602458	2a	PG3	+	ERR6004978
602491	2a	PG3	-	ERR6004980
602509	2a	PG3	+	ERR6004975
602542	2a	PG3	+	ERR6004988
602562	2a	PG3	+	ERR6004990
602597	2a	PG3	+	ERR6004993
602606	2a	PG3	+	ERR6004995
602614	2a	PG3	+	ERR6004991
602626	2a	PG3	+	ERR6004996
602714	2a	PG3	+	ERR6005006
602755	2a	PG3	+	ERR6005004
602774	2a	PG3	-	ERR6005008
602913	2a	PG3	-	ERR6005022
603040	2a	PG3	+	ERR6005037
603076	2a	PG3	+	ERR6005039
603113	2a	PG3	+	ERR6005046
603114	2a	PG3	+	ERR6005047
603219	2a	PG3	+	ERR6005050
603327	2a	PG3	+	ERR6005053
603358	2a	PG3	-	ERR6005168
603422	2a	PG3	+	ERR6005173
603430	2a	PG3	+	ERR6005174
603476	2a	PG3	+	ERR6005177
603663	2a	PG3	+	ERR6005188
603705	2a	PG3	+	ERR6005198
603706	2a	PG3	+	ERR6005199
603720	2a	PG3	+	ERR6005200
603749	2a	PG3	+	ERR6005202
603765	2a	PG3	+	ERR6005204
603870	2a	PG3	+	ERR6005215
603973	2a	PG3	+	ERR6005225
603990	2a	PG3	+	ERR6005226
604053	2a	PG3	+	ERR6005317
604058	2a	PG3	+	ERR6005319
604083	2a	PG3	+	ERR6005324
604151	2a	PG3	+	ERR6005325
604233	2a	PG3	+	ERR6005332
604281	2a	PG3	+	ERR6005326
604378	2a	PG3	+	ERR6005339
604416	2a	PG3	+	ERR6005341
604434	2a	PG3	+	ERR6005343
604548	2a	PG3	+	ERR6005347
700091	2a	PG3	+	ERR6004643
700201	2a	PG3	+	ERR6004642
700241	2a	PG3	+	ERR6004644
700492	2a	PG3	+	ERR6004646
700506	2a	PG3	+	ERR6004647
700546	2a	PG3	+	ERR6004651
700712	2a	PG3	+	ERR6004899
700812	2a	PG3	+	ERR6004903
702019	2a	PG3	+	ERR6004906
702096	2a	PG3	+	ERR6004907
702167	2a	PG3	+	ERR6004909
702711	2a	PG3	+	ERR6005145
702824	2a	PG3	+	ERR6005151
702881	2a	PG3	-	ERR6005152
703001	2a	PG3	+	ERR6005156
703087	2a	PG3	-	ERR6005157
703097	2a	PG3	+	ERR6005161
703439	2a	PG3	+	ERR6005302
703548	2a	PG3	+	ERR6005306
703714	2a	PG3	+	ERR6005308
703875	2a	PG3	+	ERR6005367
704000	2a	PG3	-	ERR6005370
704259	2a	PG3	+	ERR6005381
103552_II	2a	PG3	+	ERR6005288
300225_II	2a	PG3	-	ERR6004934
602535_I	2a	PG3	+	ERR6004984
602536_I	2a	PG3	+	ERR6004986
603321_I	2a	PG3	+	ERR6005055
603759_I	2a	PG3	+	ERR6005203
603885_I	2a	PG3	+	ERR6005216
179-89	2b	PG1	-	ERS093703
Sh09-1522	2b	PG1	-	ERS025953
K-373	2b	PG3	+	ERS157663
Sh04-2878	2b	PG3	+	ERS025907
103015	2b	PG3	+	ERR6005112
103163	2b	PG3	+	ERR6005113
103288	2b	PG3	+	ERR6005276
103303	2b	PG3	+	ERR6005277
200200	2b	PG3	+	ERR6005398
200294	2b	PG3	+	ERR6004677
201232	2b	PG3	+	ERR6005239
202113	2b	PG3	+	ERR6005249
400565	2b	PG3	+	ERR6004679
401357	2b	PG3	+	ERR6004913
401393	2b	PG3	+	ERR6004912
402716	2b	PG3	+	ERR6005119
402866	2b	PG3	+	ERR6005122
403070	2b	PG3	+	ERR6005273
600020	2b	PG3	+	ERR6004558
600023	2b	PG3	+	ERR6004559
600025	2b	PG3	+	ERR6004560
600036	2b	PG3	+	ERR6004553
600040	2b	PG3	+	ERR6004562
600078	2b	PG3	+	ERR6004568
600082	2b	PG3	+	ERR6004569
600106	2b	PG3	+	ERR6004571
600117	2b	PG3	+	ERR6004573
600143	2b	PG3	+	ERR6004574
600144	2b	PG3	+	ERR6004575
600247	2b	PG3	+	ERR6004578
600253	2b	PG3	+	ERR6004587
600255	2b	PG3	+	ERR6004589
600267	2b	PG3	+	ERR6004591
600276	2b	PG3	+	ERR6004592
600281	2b	PG3	-	ERR6004593
600301	2b	PG3	+	ERR6004588
600334	2b	PG3	+	ERR6004603
600335	2b	PG3	+	ERR6004604
600336	2b	PG3	+	ERR6004605
600350	2b	PG3	+	ERR6004607
600351	2b	PG3	+	ERR6004609
600352	2b	PG3	+	ERR6004610
600356	2b	PG3	+	ERR6004611
600364	2b	PG3	+	ERR6004613
600377	2b	PG3	+	ERR6004608
600388	2b	PG3	+	ERR6004731
600392	2b	PG3	+	ERR6004733
600403	2b	PG3	+	ERR6004735
600410	2b	PG3	+	ERR6004738
600413	2b	PG3	+	ERR6004739
600423	2b	PG3	+	ERR6004740
600429	2b	PG3	+	ERR6004742
600434	2b	PG3	+	ERR6004746
600435	2b	PG3	+	ERR6004747
600440	2b	PG3	+	ERR6004748
600455	2b	PG3	+	ERR6004749
600504	2b	PG3	+	ERR6004759
600516	2b	PG3	+	ERR6004761
600539	2b	PG3	+	ERR6004770
600540	2b	PG3	+	ERR6004771
600554	2b	PG3	+	ERR6004773
600620	2b	PG3	+	ERR6004793
600676	2b	PG3	+	ERR6004786
600702	2b	PG3	+	ERR6004801
600721	2b	PG3	+	ERR6004803
600739	2b	PG3	+	ERR6004808
600772	2b	PG3	+	ERR6004811
600776	2b	PG3	+	ERR6004813
600793	2b	PG3	+	ERR6004815
600818	2b	PG3	+	ERR6004817
600866	2b	PG3	+	ERR6004820
600919	2b	PG3	+	ERR6004824
600945	2b	PG3	+	ERR6004827
600958	2b	PG3	+	ERR6004828
600960	2b	PG3	-	ERR6004829
600988	2b	PG3	+	ERR6004832
601012	2b	PG3	+	ERR6004834
601022	2b	PG3	+	ERR6004836
601027	2b	PG3	+	ERR6004837
601151	2b	PG3	+	ERR6004851
601176	2b	PG3	+	ERR6004856
601230	2b	PG3	+	ERR6004860
601297	2b	PG3	+	ERR6004716
602218	2b	PG3	+	ERR6004944
602248	2b	PG3	+	ERR6004949
602262	2b	PG3	+	ERR6004950
602281	2b	PG3	+	ERR6004945
602282	2b	PG3	+	ERR6004953
602312	2b	PG3	+	ERR6004952
602347	2b	PG3	+	ERR6004963
602361	2b	PG3	+	ERR6004965
602379	2b	PG3	+	ERR6004968
602397	2b	PG3	+	ERR6004971
602442	2b	PG3	+	ERR6004976
602454	2b	PG3	+	ERR6004977
602601	2b	PG3	+	ERR6004994
602686	2b	PG3	+	ERR6005002
602719	2b	PG3	+	ERR6005007
602877	2b	PG3	+	ERR6005019
602907	2b	PG3	+	ERR6005021
602921	2b	PG3	+	ERR6005024
602979	2b	PG3	+	ERR6005027
603047	2b	PG3	+	ERR6005031
603245	2b	PG3	+	ERR6005051
603251	2b	PG3	+	ERR6005052
603451	2b	PG3	+	ERR6005176
603554	2b	PG3	+	ERR6005179
603560	2b	PG3	-	ERR6005181
603625	2b	PG3	+	ERR6005184
603662	2b	PG3	+	ERR6005187
603696	2b	PG3	+	ERR6005196
603787	2b	PG3	+	ERR6005206
603851	2b	PG3	+	ERR6005210
603854	2b	PG3	+	ERR6005211
603855	2b	PG3	+	ERR6005212
603867	2b	PG3	+	ERR6005214
603913	2b	PG3	+	ERR6005220
604073	2b	PG3	+	ERR6005321
604074	2b	PG3	+	ERR6005322
604075	2b	PG3	+	ERR6005323
604181	2b	PG3	+	ERR6005327
604361	2b	PG3	+	ERR6005336
604369	2b	PG3	+	ERR6005337
602339_I	2b	PG3	+	ERR6004961
602535_II	2b	PG3	+	ERR6004985
602536_II	2b	PG3	+	ERR6004987
603695_I	2b	PG3	+	ERR6005194
600724_I	3a	PG2	+	ERR6004804
428777	3a	PG2	+	ERS088021
K-10248	3a	PG2	+	ERS157670
K-734	3a	PG2	+	ERS157674
Sh09-4409	3a	PG2	+	ERS025956
NCDC 2825-H	3a	PG4	-	ERS093705
Sh08-0350	3a	PG4	+	ERS025944
J17B	3a	PG4	+	CP100042, CP100043
100704	3a	PG2	+	ERR6004868
100848	3a	PG1	+	ERR6004877
102493	3a	PG2	+	ERR6005089
102926	3a	PG2	+	ERR6005103
102996	3a	PG2	+	ERR6005110
103333	3a	PG2	+	ERR6005281
200181	3a	PG2	+	ERR6004673
202274	3a	PG2	+	ERR6005255
204210	3a	PG2	+	ERR6005261
300209	3a	PG2	+	ERR6004933
300501	3a	PG2	+	ERR6005399
400868	3a	PG2	+	ERR6004691
402061	3a	PG2	+	ERR6004925
402123	3a	PG2	+	ERR6004927
402192	3a	PG2	+	ERR6004920
402229	3a	PG2	+	ERR6004928
402709	3a	PG2	+	ERR6005117
403130	3a	PG2	+	ERR6005127
403176	3a	PG2	+	ERR6005126
403184	3a	PG2	+	ERR6005128
403305	3a	PG2	+	ERR6005397
403331	3a	PG2	+	ERR6005131
403367	3a	PG2	+	ERR6005268
403488	3a	PG2	+	ERR6005263
403587	3a	PG2	+	ERR6005269
403703	3a	PG2	+	ERR6005383
500081	3a	PG2	+	ERR6004622
500242	3a	PG2	+	ERR6004626
500290	3a	PG2	+	ERR6004628
500615	3a	PG2	+	ERR6004889
501003	3a	PG2	+	ERR6004891
503108	3a	PG2	+	ERR6004894
503888	3a	PG2	+	ERR6005075
504056	3a	PG2	+	ERR6005076
504221	3a	PG2	+	ERR6005233
504435	3a	PG2	+	ERR6005235
504520	3a	PG2	+	ERR6005074
504622	3a	PG2	+	ERR6005237
504653	3a	PG2	+	ERR6005238
504987	3a	PG2	+	ERR6005234
600216	3a	PG2	+	ERR6004581
600226	3a	PG2	+	ERR6004583
600320	3a	PG2	+	ERR6004600
600432	3a	PG2	+	ERR6004744
600529	3a	PG2	+	ERR6004766
600537	3a	PG2	+	ERR6004768
600558	3a	PG2	+	ERR6004776
600571	3a	PG2	+	ERR6004777
600644	3a	PG2	+	ERR6004782
600646	3a	PG2	+	ERR6004783
600662	3a	PG2	+	ERR6004796
600687	3a	PG2	+	ERR6004792
600689	3a	PG2	-	ERR6004794
600757	3a	PG2	+	ERR6004810
601036	3a	PG2	+	ERR6004839
601087	3a	PG2	+	ERR6004846
601091	3a	PG2	+	ERR6004847
601142	3a	PG2	+	ERR6004850
601156	3a	PG2	+	ERR6004852
601160	3a	PG2	+	ERR6004853
601187	3a	PG2	+	ERR6004857
601267	3a	PG2	+	ERR6004863
602063	3a	PG2	+	ERR6004725
602141	3a	PG2	+	ERR6004728
602191	3a	PG2	+	ERR6004942
602336	3a	PG2	+	ERR6004960
602367	3a	PG2	+	ERR6004959
602560	3a	PG2	+	ERR6004989
602596	3a	PG2	+	ERR6004992
602644	3a	PG2	+	ERR6004998
602693	3a	PG2	+	ERR6005003
602706	3a	PG2	+	ERR6005005
602784	3a	PG2	+	ERR6005009
602826	3a	PG2	-	ERR6005012
602856	3a	PG2	+	ERR6005016
602872	3a	PG2	+	ERR6005018
602935	3a	PG2	+	ERR6005020
602962	3a	PG2	+	ERR6005026
602985	3a	PG2	+	ERR6005028
603079	3a	PG2	+	ERR6005040
603091	3a	PG2	+	ERR6005041
603109	3a	PG2	+	ERR6005045
603403	3a	PG2	+	ERR6005170
603503	3a	PG2	+	ERR6005178
603608	3a	PG2	+	ERR6005183
603642	3a	PG2	+	ERR6005180
603781	3a	PG2	+	ERR6005201
603859	3a	PG2	+	ERR6005213
604000	3a	PG2	+	ERR6005222
604003	3a	PG2	+	ERR6005228
604056	3a	PG2	-	ERR6005318
604340	3a	PG2	+	ERR6005335
604397	3a	PG2	+	ERR6005340
604534	3a	PG2	+	ERR6005346
604554	3a	PG2	+	ERR6005349
700245	3a	PG2	+	ERR6004641
700284	3a	PG2	+	ERR6004640
700738	3a	PG2	+	ERR6004898
700753	3a	PG2	+	ERR6004896
702102	3a	PG2	+	ERR6004910
702761	3a	PG2	+	ERR6005312
703054	3a	PG2	+	ERR6005159
703055	3a	PG2	+	ERR6005160
703463	3a	PG2	+	ERR6005301
703569	3a	PG2	+	ERR6005307
703963	3a	PG2	+	ERR6005374
704099	3a	PG2	+	ERR6005380
704148	3a	PG2	+	ERR6005376
602819_I	3a	PG2	+	ERR6005010
603260_I	3a	PG2	+	ERR6005049
603446_I	3a	PG2	+	ERR6005175
300052	3a	PG2	+	ERR6004702
401931	3a	PG2	+	ERR6004921
603337	3b	PG2	+	ERR6005056
IB4229	4a	PG7	+	ERS033385
Sh06-1976	4a	PG7	+	ERS025928
200185	4a	PG6	+	ERR6004671
400924	4a	PG1	+	ERR6005403
401559	4a	PG1	-	ERR6005402
402059	4a	PG1	+	ERR6005404
402389	4a	PG1	+	ERR6005405
403436	4a	PG1	+	ERR6005129
500277	4a	PG7	+	ERR6004627
504261	4a	PG1	-	ERR6005231
504644	4a	PG7	+	ERR6005240
600043	4a	PG7	-	ERR6004564
600086	4a	PG7	+	ERR6004563
600911	4a	PG7	+	ERR6004823
601057	4a	PG7	-	ERR6004841
601060	4a	PG7	-	ERR6004843
601279	4a	PG7	-	ERR6004865
601296	4a	PG7	+	ERR6004715
602220	4a	PG7	+	ERR6004946
602221	4a	PG7	+	ERR6004947
602223	4a	PG7	+	ERR6004948
602855	4a	PG7	+	ERR6005015
603355	4a	PG7	+	ERR6005394
603368	4a	PG7	+	ERR6005395
603815	4a	PG7	+	ERR6005390
700868	4a	PG1	+	ERR6004900
702013	4a	PG1	+	ERR6004902
702958	4a	PG1	-	ERR6005158
703272	4a	PG1	-	ERR6005164
703693	4a	PG1	-	ERR6005363
703767	4a	PG1	-	ERR6005359
703800	4a	PG1	+	ERR6005368
703881	4a	PG1	-	ERR6005369
703889	4a	PG1	-	ERR6005372
703894	4a	PG1	-	ERR6005373
704135	4a	PG1	-	ERR6005379
700922	4a	PG1	-	ERR6004901
703873	4a	PG1	-	ERR6005366
K-9108	4av	PG1	+	ERS157823
Sh05-1382	4av	PG1	-	ERS025913
IB2494	4av	PG7	+	ERS033364
34/53	4b	PG1	-	ERS088069
NCDC 1862-71	4b	PG1	-	ERS093692
CIP 52-24	4bv	PG4	-	ERS093707
IB1651	4bv	PG4	-	ERS033311
1602	4c	PG3	+	GCA_002240075.1
1205	4c	PG3	+	GCA_001579965.1
NCDC 1170-74	5a	PG3	-	ERS093697
192/51	5a	PG5	-	ERS088071
74-1170	5a	PG3	+	GCA_002950255.1
CIP 67-61	5a	PG5	+	ERS093681
13-55	5b	PG5	-	ERS088070
IB1665	5b	PG5	-	ERS033325
NCTC 9728	5b	PG5	-	GCA_002950335.1
600242	5b	PG3	+	ERR6004586
600316	5b	PG3	+	ERR6004599
601238	5b	PG3	+	ERR6005401
603698	5b	PG3	+	ERR6005197
100852	7a	PG3	+	ERR6005078
400940	7a	PG1	+	ERR6004919
401555	7a	PG1	+	ERR6005396
401932	7a	PG1	-	ERR6004922
402041	7a	PG1	+	ERR6004923
402347	7a	PG1	-	ERR6004929
403142	7a	PG1	-	ERR6005130
500201	7a	PG1	+	ERR6004623
503771	7a	PG1	-	ERR6005063
504008	7a	PG1	+	ERR6005073
505942	7a	PG1	+	ERR6005350
600385	7a	PG1	+	ERR6004730
600471	7a	PG1	+	ERR6004752
601016	7a	PG1	+	ERR6004835
602293	7a	PG1	-	ERR6004954
602342	7a	PG1	-	ERR6004962
602378	7a	PG1	+	ERR6004967
602528	7a	PG1	-	ERR6004983
603030	7a	PG1	+	ERR6005035
603039	7a	PG1	+	ERR6005036
604462	7a	PG1	+	ERR6005344
700131	7a	PG1	-	ERR6004633
700360	7a	PG1	+	ERR6004645
700678	7a	PG1	-	ERR6004897
702839	7a	PG1	-	ERR6005153
703669	7a	PG1	-	ERR6005309
703756	7a	PG1	+	ERR6005362
703986	7a	PG1	-	ERR6005375
94-3007	7b	PG1	+	GCA_002741635.1
2002017	Fxv	PG3	+	GCA_000022245.1
FDAARGOS_74	N/A	PG2	+	GCA_000783835.2
89-141	N/A	PG6	+	GCS_002946695.1
NCDC 9768	X	PG1	-	ERS093711
IB0036	X	PG3	+	ERS033372
Sh07-5876	X	PG3	+	ERS025940
531/61	X	PG4	-	ERS088074
IB1773	X	PG7	+	ERS033384
100231	X	PG3	+	ERR6004659
100301	X	PG3	+	ERR6004663
100321	X	PG3	+	ERR6004664
102844	X	PG3	+	ERR6005095
103315	X	PG3	-	ERR6005278
202052	X	PG3	+	ERR6005248
203270	X	PG3	+	ERR6005257
302122	X	PG3	+	ERR6005393
302229	X	PG3	+	ERR6004939
102760_I	X	PG3	+	ERR6005106
102075	X (E1037)	PG6	+	ERR6005079
Sh08-1372	Xv	PG3	+	ERS025946
Sh09-6999	Xv	PG3	+	ERS025962
103552_I	Y	PG3	+	ERR6005293
Sh06-8628	Y	PG1	+	ERS025932
IB1757	Y	PG3	+	ERS033382
Sh05-4557	Y	PG3	-	ERS025917
K-9165	Y	PG6	+	ERS157764
MS-228(a)	Y	PG6	+	ERS157757
IB0017	Y	PG7	+	ERS033369
IB1709	Y	PG7	+	ERS033360
93-3063	Y	PG1	+	GCA_002949575.1
600062	Y	PG3	+	ERR6004567
603183	Y	PG6	-	ERR6005048
600514	Y	PG7	+	ERR6005400
IVI-77/AR3444	Yv	PG6	+	ERS157774
K-9144(b)	Yv	PG6	+	ERS157772
IB1716	Yv	PG7	+	ERS033380
Sh07-5519	Yv	PG7	+	ERS025939
aThe pINV was considered intact if the mxi-spa-ipa loci, virB, and virF were present with BSR > 0.80

## Sheet: E. coli and other Shigella 
Dataset 1. Other E. coli and Shigella spp. references for phylogenetic comparisons.
Isolate	Description	E. coli Phylogroup	Accession No.
BL21	lab adapted	A	NC_012947.1
ATCC 8739	lab adapted	A	NC_010468.1
53638	EIEC	A	AAKB00000000.2
H10407	ETEC	A	GCA_000210475.1
K12 str. MG1655	commensal	A	NC_000913.3
HS	commensal	A	NC_009800.1
IAI1	fecal isolate	B1	NC_011741.1
55989	EAEC	B1	NC_011748.1
11368	EHEC	B1	NC_013361.1
11128	EHEC	B1	NC_013364.1
B171	tEPEC	B1	AAJX00000000.2
E110019	aEPEC	B1	AAJW00000000.2
E24377A	ETEC	B1	NC_009801.1
B7A	ETEC	B1	AAJT00000000.2
C227-11	STEC/EAEC	B1	GCA_000986765.1
S. boydii 3083-94	Shigella	B1	GCA_000020185.1
S. sonnei 046	Shigella	B1	GCA_000092525.1
SE11	commensal	B1	GCA_000010385.1
536	UPEC/ExPEC	B2	NC_008253.1
S88	ExPEC/NMEC	B2	NC_011742.1
UTI89	UPEC/ExPEC	B2	NC_007946.1
CFT073	UPEC/ExPEC	B2	AE014075.1
E2348/69	tEPEC	B2	NC_011601.1
ED1a	commensal	B2	CU928162.2
APEC O1	APEC	B2	GCF_000014855.1
APEC 789	APEC	C	CP010315
APEC 078	APEC	C	CP004009
UMN026	UPEC/ExPEC	D	NC_011751.1
042	EAEC	D	GCA_000027125.1
EDL933	EHEC	E	GCA_000006665.1
Sakai	EHEC	E	GCA_000008865.1
CB9615	EPEC	E	NC_013941.1
S. dysenteriae 197	Shigella	E	GCA_000012005.1
SMS_3_5	environmental	F	CP000970.1
IAI39	UPEC/ExPEC	F	NC_011750.1
200177	commensal	G	JAAPEA000000000
700491	commensal	G	JAASSXC000000000
