# Supplementary material for: Characterization of Shigella flexneri serotype 6 strains from geographically diverse low- and middle-income countries
Source: mBio. 2024 Dec 10;16(1):e02210-24. doi: 10.1128/mbio.02210-24 (PMC11708030; doi:10.1128/mbio.02210-24)
Supplement: Data set 2 — Scoary-only analyses. [file mbio.02210-24-s0002.xlsx]

## Sheet: Scoary - Sf6 vs non-Sf6
Dataset 2. Scoary comparison Sf6 vs. non-Sf6 isolates
Genes present in >80% of Sf6 isolates and missing from >80% of non-Sf6 isolates
Gene	Non-unique Gene name	Annotation	Present in - Sf6	Present in - nonSf6	Absent in - Sf6	Absent in - nonSf6	Bonferroni_p	Benjamini_H_p
epsE_3		Type II secretion system protein E	325	0	0	728	1.7815914232061568e-277	1.8953100246874008e-279
epsF_2		Type II secretion system protein F	325	0	0	728	1.7815914232061568e-277	1.8953100246874008e-279
gnu		N-acetyl-alpha-D-glucosaminyl-diphospho-ditrans,octacis-undecaprenol 4-epimerase	325	0	0	728	1.7815914232061568e-277	1.8953100246874008e-279
group_12102	srlR_4	Glucitol operon repressor	325	0	0	728	1.7815914232061568e-277	1.8953100246874008e-279
epsG		Type II secretion system protein G	325	0	0	728	1.7815914232061568e-277	1.8953100246874008e-279
epsH		hypothetical protein	325	0	0	728	1.7815914232061568e-277	1.8953100246874008e-279
epsM		Type II secretion system protein M	325	0	0	728	1.7815914232061568e-277	1.8953100246874008e-279
group_12474		hypothetical protein	325	0	0	728	1.7815914232061568e-277	1.8953100246874008e-279
pemI		Antitoxin PemI	325	0	0	728	1.7815914232061568e-277	1.8953100246874008e-279
group_12476	pemK	Endoribonuclease PemK	325	0	0	728	1.7815914232061568e-277	1.8953100246874008e-279
group_12491		hypothetical protein	325	0	0	728	1.7815914232061568e-277	1.8953100246874008e-279
rfaL		O-antigen ligase	325	0	0	728	1.7815914232061568e-277	1.8953100246874008e-279
dmlA		D-malate dehydrogenase [decarboxylating]	325	0	0	728	1.7815914232061568e-277	1.8953100246874008e-279
htrC		Heat shock protein C	325	0	0	728	1.7815914232061568e-277	1.8953100246874008e-279
group_12573		hypothetical protein	325	0	0	728	1.7815914232061568e-277	1.8953100246874008e-279
group_12574		hypothetical protein	325	0	0	728	1.7815914232061568e-277	1.8953100246874008e-279
group_12601	wzzB	Chain length determinant protein	325	0	0	728	1.7815914232061568e-277	1.8953100246874008e-279
rhmT		Inner membrane transport protein RhmT	325	0	0	728	1.7815914232061568e-277	1.8953100246874008e-279
fljB		Phase 2 flagellin	325	0	0	728	1.7815914232061568e-277	1.8953100246874008e-279
lpxG		UDP-2,3-diacylglucosamine pyrophosphatase LpxG	325	0	0	728	1.7815914232061568e-277	1.8953100246874008e-279
gspD2_2		Secretin GspD 2	325	0	0	728	1.7815914232061568e-277	1.8953100246874008e-279
gspD2_1		Secretin GspD 2	325	0	0	728	1.7815914232061568e-277	1.8953100246874008e-279
epsE_2		Type II secretion system protein E	325	0	0	728	1.7815914232061568e-277	1.8953100246874008e-279
group_14154		hypothetical protein	325	0	0	728	1.7815914232061568e-277	1.8953100246874008e-279
xcpW		Type II secretion system protein J	325	0	0	728	1.7815914232061568e-277	1.8953100246874008e-279
gspK		Putative type II secretion system protein K	325	0	0	728	1.7815914232061568e-277	1.8953100246874008e-279
group_14157		hypothetical protein	325	0	0	728	1.7815914232061568e-277	1.8953100246874008e-279
group_14161	ompC	Outer membrane protein C	325	0	0	728	1.7815914232061568e-277	1.8953100246874008e-279
yagU		Inner membrane protein YagU	325	0	0	728	1.7815914232061568e-277	1.8953100246874008e-279
group_14171	yjjV	putative metal-dependent hydrolase YjjV	325	0	0	728	1.7815914232061568e-277	1.8953100246874008e-279
group_14183		hypothetical protein	325	0	0	728	1.7815914232061568e-277	1.8953100246874008e-279
group_14184		hypothetical protein	325	0	0	728	1.7815914232061568e-277	1.8953100246874008e-279
intS_2		Prophage integrase IntS	325	0	0	728	1.7815914232061568e-277	1.8953100246874008e-279
group_14225	dsbC	Thiol:disulfide interchange protein DsbC	325	0	0	728	1.7815914232061568e-277	1.8953100246874008e-279
group_14251	ccmD	Heme exporter protein D	325	0	0	728	1.7815914232061568e-277	1.8953100246874008e-279
group_14268		IS4 family transposase ISCro3	325	0	0	728	1.7815914232061568e-277	1.8953100246874008e-279
group_14270		hypothetical protein	325	0	0	728	1.7815914232061568e-277	1.8953100246874008e-279
ugd		UDP-glucose 6-dehydrogenase	325	0	0	728	1.7815914232061568e-277	1.8953100246874008e-279
ygbF		CRISPR-associated endoribonuclease Cas2	325	0	0	728	1.7815914232061568e-277	1.8953100246874008e-279
group_14303		hypothetical protein	325	0	0	728	1.7815914232061568e-277	1.8953100246874008e-279
group_14304		hypothetical protein	325	0	0	728	1.7815914232061568e-277	1.8953100246874008e-279
group_14323		hypothetical protein	325	0	0	728	1.7815914232061568e-277	1.8953100246874008e-279
group_14363	flgB	Flagellar basal body rod protein FlgB	325	0	0	728	1.7815914232061568e-277	1.8953100246874008e-279
group_14422		hypothetical protein	325	0	0	728	1.7815914232061568e-277	1.8953100246874008e-279
mazE		Antitoxin MazE	325	0	0	728	1.7815914232061568e-277	1.8953100246874008e-279
mazF		Endoribonuclease toxin MazF	325	0	0	728	1.7815914232061568e-277	1.8953100246874008e-279
group_14437		hypothetical protein	325	0	0	728	1.7815914232061568e-277	1.8953100246874008e-279
yjaB_2		Peptidyl-lysine N-acetyltransferase YjaB	325	0	0	728	1.7815914232061568e-277	1.8953100246874008e-279
group_14448	dedA	Protein DedA	325	0	0	728	1.7815914232061568e-277	1.8953100246874008e-279
group_14471	asr	Acid shock protein	325	0	0	728	1.7815914232061568e-277	1.8953100246874008e-279
group_14492		hypothetical protein	325	0	0	728	1.7815914232061568e-277	1.8953100246874008e-279
fliT_1		Flagellar protein FliT	325	0	0	728	1.7815914232061568e-277	1.8953100246874008e-279
rhaR_3		HTH-type transcriptional activator RhaR	325	0	0	728	1.7815914232061568e-277	1.8953100246874008e-279
group_14523		hypothetical protein	325	0	0	728	1.7815914232061568e-277	1.8953100246874008e-279
group_14524	ttuB	Putative tartrate transporter	325	0	0	728	1.7815914232061568e-277	1.8953100246874008e-279
group_14525	hpcD	5-carboxymethyl-2-hydroxymuconate Delta-isomerase	325	0	0	728	1.7815914232061568e-277	1.8953100246874008e-279
yhaI		Inner membrane protein YhaI	325	0	0	728	1.7815914232061568e-277	1.8953100246874008e-279
group_14572		Tagatose kinase	325	0	0	728	1.7815914232061568e-277	1.8953100246874008e-279
group_14575		hypothetical protein	325	0	0	728	1.7815914232061568e-277	1.8953100246874008e-279
group_14584	yfcS	putative fimbrial chaperone YfcS	325	0	0	728	1.7815914232061568e-277	1.8953100246874008e-279
salL		Adenosyl-chloride synthase	325	0	0	728	1.7815914232061568e-277	1.8953100246874008e-279
group_14702	ycgJ	putative methyltransferase YcgJ	325	0	0	728	1.7815914232061568e-277	1.8953100246874008e-279
group_14725		hypothetical protein	325	0	0	728	1.7815914232061568e-277	1.8953100246874008e-279
group_14732		hypothetical protein	325	0	0	728	1.7815914232061568e-277	1.8953100246874008e-279
ycaL_1		Metalloprotease YcaL	325	0	0	728	1.7815914232061568e-277	1.8953100246874008e-279
group_6266	pncC_2	Nicotinamide-nucleotide amidohydrolase PncC	325	0	0	728	1.7815914232061568e-277	1.8953100246874008e-279
group_7661		hypothetical protein	325	0	0	728	1.7815914232061568e-277	1.8953100246874008e-279
group_9307		hypothetical protein	325	0	0	728	1.7815914232061568e-277	1.8953100246874008e-279
putA		Bifunctional protein PutA	325	1	0	727	5.807988039652073e-275	5.094726350571994e-277
dpiB_2		Sensor histidine kinase DpiB	325	1	0	727	5.807988039652073e-275	5.094726350571994e-277
group_10445	hexR	HTH-type transcriptional regulator HexR	325	2	0	726	9.496060444831133e-273	5.935037778019458e-275
ygeX		Diaminopropionate ammonia-lyase	325	2	0	726	9.496060444831133e-273	5.935037778019458e-275
group_14291		hypothetical protein	325	2	0	726	9.496060444831133e-273	5.935037778019458e-275
argE_2		Acetylornithine deacetylase	325	2	0	726	9.496060444831133e-273	5.935037778019458e-275
ssuB_1		hypothetical protein	325	2	0	726	9.496060444831133e-273	5.935037778019458e-275
ygeW_1		Putative carbamoyltransferase YgeW	325	2	0	726	9.496060444831133e-273	5.935037778019458e-275
group_11801	bamC	Outer membrane protein assembly factor BamC	325	3	0	725	1.038235941968203e-270	5.114462768316271e-273
group_3172	ssuC_1	Putative aliphatic sulfonates transport permease protein SsuC	325	3	0	725	1.038235941968203e-270	5.114462768316271e-273
speC_2		Constitutive ornithine decarboxylase	325	4	0	724	8.539490622688472e-269	3.8122725994144963e-271
group_10195	cytR	HTH-type transcriptional repressor CytR	325	5	0	723	5.636063810974398e-267	2.1845208569668207e-269
group_11433	emtA	Endo-type membrane-bound lytic murein transglycosylase A	325	5	0	723	5.636063810974398e-267	2.1845208569668207e-269
adhP_2		Alcohol dehydrogenase, propanol-preferring	325	5	0	723	5.636063810974398e-267	2.1845208569668207e-269
group_10281	surE	5'/3'-nucleotidase SurE	325	6	0	722	3.109228535720877e-265	1.0986673271098505e-267
ecfA1_1		Energy-coupling factor transporter ATP-binding protein EcfA1	325	7	0	721	1.4746626769419016e-263	4.948532472959401e-266
group_12757		hypothetical protein	325	8	0	720	6.138283392770662e-262	1.8323234008270633e-264
group_12758		hypothetical protein	325	8	0	720	6.138283392770662e-262	1.8323234008270633e-264
group_12759		Single-stranded DNA-binding protein	325	8	0	720	6.138283392770662e-262	1.8323234008270633e-264
group_14419		hypothetical protein	325	8	0	720	6.138283392770662e-262	1.8323234008270633e-264
group_14421		hypothetical protein	325	8	0	720	6.138283392770662e-262	1.8323234008270633e-264
group_4828	aaeB_2	hypothetical protein	325	8	0	720	6.138283392770662e-262	1.8323234008270633e-264
group_9469	clcA	H(+)/Cl(-) exchange transporter ClcA	325	8	0	720	6.138283392770662e-262	1.8323234008270633e-264
acrR_2		HTH-type transcriptional regulator AcrR	325	12	0	716	6.546225274664893e-256	1.5850424393861726e-258
group_8747	clsB	Cardiolipin synthase B	325	12	0	716	6.546225274664893e-256	1.5850424393861726e-258
group_9383	ycgR	Flagellar brake protein YcgR	325	14	0	714	4.121316397921167e-253	9.496120732537252e-256
group_1098	ybdM_1	hypothetical protein	325	16	0	712	1.9909392632290853e-250	4.35654105739406e-253
group_10283	cysN	Sulfate adenylyltransferase subunit 1	325	19	0	709	1.3818523855701552e-246	2.8433176657822126e-249
ldcC_1		Constitutive lysine decarboxylase	325	20	0	708	2.3836953651085147e-245	4.8646844185888054e-248
group_8426	dadX	Alanine racemase, catabolic	325	20	0	708	2.3836953651085147e-245	4.8646844185888054e-248
group_2348	dcuD_2	Putative cryptic C4-dicarboxylate transporter DcuD	325	25	0	703	1.9081300846117197e-239	3.324268440090104e-242
group_4394		hypothetical protein	325	26	0	702	2.575975614225821e-238	4.373473029245876e-241
group_11413	mazG	Nucleoside triphosphate pyrophosphohydrolase	325	28	0	700	4.233868067741319e-236	6.8955505989272295e-239
group_6200	flgM	Negative regulator of flagellin synthesis	325	28	0	700	4.233868067741319e-236	6.8955505989272295e-239
mtlA_1		PTS system mannitol-specific EIICB component	325	31	0	697	7.02324772806846e-233	1.0821645189627827e-235
group_13021		hypothetical protein	325	31	0	697	7.02324772806846e-233	1.0821645189627827e-235
zntR		HTH-type transcriptional regulator ZntR	325	32	0	696	7.835310746626364e-232	1.1817964927038257e-234
mscL		Large-conductance mechanosensitive channel	325	32	0	696	7.835310746626364e-232	1.1817964927038257e-234
ygbN		Inner membrane permease YgbN	325	32	0	696	7.835310746626364e-232	1.1817964927038257e-234
arfA		Alternative ribosome-rescue factor A	325	32	0	696	7.835310746626364e-232	1.1817964927038257e-234
sra		Stationary-phase-induced ribosome-associated protein	325	36	0	692	9.257207553038648e-228	1.3338915782476437e-230
group_10661		hypothetical protein	325	37	0	691	9.05705171405401e-227	1.2774402981740493e-229
bdm		Protein bdm	325	37	0	691	9.05705171405401e-227	1.2774402981740493e-229
otnC		3-oxo-tetronate 4-phosphate decarboxylase	325	39	0	689	8.075076633477633e-225	1.1122695087434755e-227
acrF		Multidrug export protein AcrF	325	39	0	689	8.075076633477633e-225	1.1122695087434755e-227
group_12765	caiA	Crotonobetainyl-CoA reductase	325	40	0	688	7.368507428048342e-224	1.0025180174215432e-226
group_7344		hypothetical protein	325	44	0	684	4.125214930701986e-220	5.3366299232884685e-223
yoeB		Toxin YoeB	325	45	0	683	3.391843387466078e-219	4.342949279726092e-222
bcsC_2		Cellulose synthase operon protein C	325	45	0	683	3.391843387466078e-219	4.342949279726092e-222
group_6353	fdnG_2	Formate dehydrogenase, nitrate-inducible, major subunit	325	46	0	682	2.7355954277172075e-218	3.4584012992632207e-221
group_2044		hypothetical protein	325	47	0	681	2.1651946789591497e-217	2.6863457555324436e-220
dadA_1		D-amino acid dehydrogenase	325	48	0	680	1.6825366984411723e-216	2.061932228481829e-219
yvgN		Glyoxal reductase	325	51	0	677	7.100991617094584e-214	8.504181577358784e-217
group_5866	norR_2	Anaerobic nitric oxide reductase transcription regulator NorR	325	51	0	677	7.100991617094584e-214	8.504181577358784e-217
group_6674	icaB	hypothetical protein	325	57	0	671	8.118293531010264e-209	9.34210993211768e-212
group_10094	yadG	putative ABC transporter ATP-binding protein YadG	325	59	0	669	3.4891106551512e-207	3.9739301311517085e-210
group_3012	maeA	NAD-dependent malic enzyme	325	60	0	668	2.2388460037220214e-206	2.5269142254198885e-209
group_22	ycbV	hypothetical protein	325	69	0	659	2.271893014351931e-199	2.429832100911156e-202
group_12437		hypothetical protein	325	75	0	653	6.181329508453088e-195	6.459069496816184e-198
ndhI_1		NAD(P)H-quinone oxidoreductase subunit I, chloroplastic	325	81	0	647	1.1416126477399773e-190	1.1661007637793436e-193
group_6258	aaeA_1	hypothetical protein	325	111	0	617	2.0685699684622318e-171	1.9118021889669425e-174
yefM		Antitoxin YefM	325	112	0	616	8.071116751946379e-171	7.438817282899889e-174
group_11080	panC	Pantothenate synthetase	325	117	0	611	6.620042986658195e-168	6.012754756274474e-171
group_9384		hypothetical protein	325	120	0	608	3.4387238601673505e-166	3.0951609902496404e-169
bglJ_1		Transcriptional activator protein BglJ	325	138	0	590	2.2747025019000902e-156	1.9228254453931446e-159
group_7371	lgoR	putative HTH-type transcriptional regulator LgoR	325	140	0	588	2.522044253905261e-155	2.121147396051523e-158
group_9458	ytfF	Inner membrane protein YtfF	325	145	0	583	9.471048595168316e-153	7.795101724418367e-156
group_10525	fhuA	Ferrichrome outer membrane transporter/phage receptor	324	0	1	728	1.2987801475172875e-274	9.146339067023152e-277
wbgU		UDP-glucose 4-epimerase	324	0	1	728	1.2987801475172875e-274	9.146339067023152e-277
group_11262		Single-stranded DNA-binding protein	324	0	1	728	1.2987801475172875e-274	9.146339067023152e-277
group_11265		hypothetical protein	324	0	1	728	1.2987801475172875e-274	9.146339067023152e-277
group_11632	yfcQ	putative fimbrial-like protein YfcQ	324	0	1	728	1.2987801475172875e-274	9.146339067023152e-277
group_12528		hypothetical protein	324	0	1	728	1.2987801475172875e-274	9.146339067023152e-277
malX_2		PTS system maltose-specific EIICB component	324	0	1	728	1.2987801475172875e-274	9.146339067023152e-277
group_12596		hypothetical protein	324	0	1	728	1.2987801475172875e-274	9.146339067023152e-277
group_12597		IS66 family transposase ISEc49	324	0	1	728	1.2987801475172875e-274	9.146339067023152e-277
group_12637		hypothetical protein	324	0	1	728	1.2987801475172875e-274	9.146339067023152e-277
group_14145		hypothetical protein	324	0	1	728	1.2987801475172875e-274	9.146339067023152e-277
group_14193		hypothetical protein	324	0	1	728	1.2987801475172875e-274	9.146339067023152e-277
group_14194	rfaY	Lipopolysaccharide core heptose(II) kinase RfaY	324	0	1	728	1.2987801475172875e-274	9.146339067023152e-277
yfeW_2		Putative D-alanyl-D-alanine carboxypeptidase	324	0	1	728	1.2987801475172875e-274	9.146339067023152e-277
yfeW_1		Putative D-alanyl-D-alanine carboxypeptidase	324	0	1	728	1.2987801475172875e-274	9.146339067023152e-277
group_14278		hypothetical protein	324	0	1	728	1.2987801475172875e-274	9.146339067023152e-277
group_14286	fimA	Type-1 fimbrial protein, A chain	324	0	1	728	1.2987801475172875e-274	9.146339067023152e-277
rhmR		putative HTH-type transcriptional regulator RhmR	324	0	1	728	1.2987801475172875e-274	9.146339067023152e-277
rhmD		L-rhamnonate dehydratase	324	0	1	728	1.2987801475172875e-274	9.146339067023152e-277
group_14526	cheB	Protein-glutamate methylesterase/protein-glutamine glutaminase	324	0	1	728	1.2987801475172875e-274	9.146339067023152e-277
group_14547	ybjP	putative lipoprotein YbjP	324	0	1	728	1.2987801475172875e-274	9.146339067023152e-277
yajR		Inner membrane transport protein YajR	324	0	1	728	1.2987801475172875e-274	9.146339067023152e-277
gspA		General stress protein A	324	0	1	728	1.2987801475172875e-274	9.146339067023152e-277
pac_1		Penicillin G acylase	324	0	1	728	1.2987801475172875e-274	9.146339067023152e-277
ddpB		putative D,D-dipeptide transport system permease protein DdpB	324	0	1	728	1.2987801475172875e-274	9.146339067023152e-277
gspC2_1		Type II secretion system protein C 2	324	0	1	728	1.2987801475172875e-274	9.146339067023152e-277
group_9276	intA_1	Prophage integrase IntA	324	0	1	728	1.2987801475172875e-274	9.146339067023152e-277
group_7919		hypothetical protein	324	1	1	727	4.215263123220002e-272	2.495025020230581e-274
group_7528		hypothetical protein	324	2	1	726	6.86146995022436e-270	3.330810655448719e-272
setB		Sugar efflux transporter B	324	2	1	726	6.86146995022436e-270	3.330810655448719e-272
group_9482		hypothetical protein	324	2	1	726	6.86146995022436e-270	3.330810655448719e-272
group_7541	nagR	HTH-type transcriptional repressor NagR	324	4	1	724	6.115962419250647e-266	2.334336801240705e-268
group_8468		hypothetical protein	324	4	1	724	6.115962419250647e-266	2.334336801240705e-268
osmY_3		Osmotically-inducible protein Y	324	5	1	723	4.018769681943424e-264	1.3905777446171018e-266
group_11670		hypothetical protein	324	5	1	723	4.018769681943424e-264	1.3905777446171018e-266
group_11353	rluC	Ribosomal large subunit pseudouridine synthase C	324	6	1	722	2.2072798506109577e-262	6.941131605694836e-265
group_9305		hypothetical protein	324	6	1	722	2.2072798506109577e-262	6.941131605694836e-265
group_10562		hypothetical protein	324	8	1	720	4.319526613447832e-259	1.2099514323383283e-261
group_12488	intA_2	Prophage integrase IntA	324	8	1	720	4.319526613447832e-259	1.2099514323383283e-261
group_92		hypothetical protein	324	9	1	719	1.5960150649542989e-257	4.3488148908836484e-260
group_14554		hypothetical protein	324	10	1	718	5.323309644995896e-256	1.3341628182947108e-258
group_8328		putative transporter	324	11	1	717	1.618942005427166e-254	3.83635546309755e-257
group_4844	yebS	Intermembrane transport protein YebS	324	12	1	716	4.5267439149319925e-253	1.0358681727533164e-255
group_11585		hypothetical protein	324	13	1	715	1.1718397864177626e-251	2.5983143823010256e-254
group_11084	fic	putative protein adenylyltransferase Fic	324	19	1	709	9.270020150163924e-244	1.8248071161740007e-246
group_11521		hypothetical protein	324	19	1	709	9.270020150163924e-244	1.8248071161740007e-246
cyoB		Cytochrome bo(3) ubiquinol oxidase subunit 1	324	19	1	709	9.270020150163924e-244	1.8248071161740007e-246
group_7545	csrD	RNase E specificity factor CsrD	324	21	1	707	2.6120874338768425e-241	4.740630551500622e-244
cmtB		Mannitol-specific cryptic phosphotransferase enzyme IIA component	324	22	1	706	4.102317124681412e-240	7.365021767830184e-243
group_2789	flgE	Flagellar hook protein FlgE	324	23	1	705	6.180421682020477e-239	1.0748559446992134e-241
group_9564	cyoC	Cytochrome bo(3) ubiquinol oxidase subunit 3	324	28	1	700	2.7328598890625015e-233	4.2634319642160715e-236
group_5613	fixA_2	Protein FixA	324	34	1	694	5.647808049327477e-227	8.103024461015032e-230
group_202		hypothetical protein	324	36	1	692	5.776420583393451e-225	8.022806365824238e-228
uxaA_2		Altronate dehydratase	324	39	1	689	4.975689184192488e-222	6.634252245589984e-225
group_4423	phoA	Alkaline phosphatase	324	41	1	687	4.0192691944296576e-220	5.226617938139997e-223
group_6181	mtlK	Mannitol 2-dehydrogenase	324	44	1	684	2.4893156731828736e-217	3.084653870115085e-220
group_8396	ybgD	putative fimbrial-like protein YbgD	324	47	1	681	1.2903687224225984e-214	1.5565364564808184e-217
group_10259	nanS	putative 9-O-acetyl-N-acetylneuraminic acid deacetylase	324	50	1	678	5.669197525449877e-212	6.685374440389006e-215
group_6134	ccmF_1	Cytochrome c-type biogenesis protein CcmF	324	50	1	678	5.669197525449877e-212	6.685374440389006e-215
gadC		putative glutamate/gamma-aminobutyrate antiporter	324	56	1	672	6.956020769912012e-207	7.89559678764133e-210
group_2487		hypothetical protein	324	71	1	657	3.862620162608771e-195	4.0488680949777474e-198
group_9530	dkgA	2,5-diketo-D-gluconic acid reductase A	324	76	1	652	1.7267137315448686e-191	1.7728067058982225e-194
gabT_1		4-aminobutyrate aminotransferase GabT	324	82	1	646	2.9286123383004675e-187	2.9256866516488185e-190
group_2483	treA	Periplasmic trehalase	324	83	1	645	1.4338666764885052e-186	1.4295779426605235e-189
ycaL_2		Metalloprotease YcaL	324	86	1	642	1.590248242565411e-184	1.568292152431372e-187
group_12790		hypothetical protein	324	96	1	632	5.864335277290307e-178	5.595739768406781e-181
group_10596	panF	Sodium/pantothenate symporter	324	106	1	622	9.711900669149892e-172	9.009184294202125e-175
flhE		Flagellar protein FlhE	324	106	1	622	9.711900669149892e-172	9.009184294202125e-175
malY_2		Protein MalY	323	0	2	728	4.740547538438103e-272	2.495025020230581e-274
group_10289		hypothetical protein	323	0	2	728	4.740547538438103e-272	2.495025020230581e-274
group_10291		hypothetical protein	323	0	2	728	4.740547538438103e-272	2.495025020230581e-274
group_12599		hypothetical protein	323	0	2	728	4.740547538438103e-272	2.495025020230581e-274
group_12600		hypothetical protein	323	0	2	728	4.740547538438103e-272	2.495025020230581e-274
group_12639		hypothetical protein	323	0	2	728	4.740547538438103e-272	2.495025020230581e-274
group_12641		hypothetical protein	323	0	2	728	4.740547538438103e-272	2.495025020230581e-274
group_12644		hypothetical protein	323	0	2	728	4.740547538438103e-272	2.495025020230581e-274
group_12707		hypothetical protein	323	0	2	728	4.740547538438103e-272	2.495025020230581e-274
yncE_1		putative protein YncE	323	0	2	728	4.740547538438103e-272	2.495025020230581e-274
yfbM_1		Protein YfbM	323	0	2	728	4.740547538438103e-272	2.495025020230581e-274
arnC_1		Undecaprenyl-phosphate 4-deoxy-4-formamido-L-arabinose transferase	323	0	2	728	4.740547538438103e-272	2.495025020230581e-274
group_14279		hypothetical protein	323	0	2	728	4.740547538438103e-272	2.495025020230581e-274
group_14280	rfbC	dTDP-4-dehydrorhamnose 3,5-epimerase	323	0	2	728	4.740547538438103e-272	2.495025020230581e-274
wbbD		UDP-Gal:alpha-D-GlcNAc-diphosphoundecaprenol beta-1,3-galactosyltransferase	323	0	2	728	4.740547538438103e-272	2.495025020230581e-274
ygbT		CRISPR-associated endonuclease Cas1	323	0	2	728	4.740547538438103e-272	2.495025020230581e-274
casE		CRISPR system Cascade subunit CasE	323	0	2	728	4.740547538438103e-272	2.495025020230581e-274
group_14297		hypothetical protein	323	0	2	728	4.740547538438103e-272	2.495025020230581e-274
casC		CRISPR system Cascade subunit CasC	323	0	2	728	4.740547538438103e-272	2.495025020230581e-274
group_14305		hypothetical protein	323	0	2	728	4.740547538438103e-272	2.495025020230581e-274
group_14372		hypothetical protein	323	0	2	728	4.740547538438103e-272	2.495025020230581e-274
group_14585	yfcR	putative fimbrial-like protein YfcR	323	0	2	728	4.740547538438103e-272	2.495025020230581e-274
group_20508	thiD	Hydroxymethylpyrimidine/phosphomethylpyrimidine kinase	323	0	2	728	4.740547538438103e-272	2.495025020230581e-274
hyfR_1		DNA-binding transcriptional activator HyfR	323	0	2	728	4.740547538438103e-272	2.495025020230581e-274
dlsT_1		putative serine transporter	323	0	2	728	4.740547538438103e-272	2.495025020230581e-274
group_7392		hypothetical protein	323	0	2	728	4.740547538438103e-272	2.495025020230581e-274
group_8433		putative TonB-dependent receptor	323	0	2	728	4.740547538438103e-272	2.495025020230581e-274
group_8453		hypothetical protein	323	0	2	728	4.740547538438103e-272	2.495025020230581e-274
group_9323		hypothetical protein	323	0	2	728	4.740547538438103e-272	2.495025020230581e-274
group_5746	yfcJ	putative MFS-type transporter YfcJ	323	3	2	725	2.690016524349153e-265	1.0112844076500574e-267
group_9284	rseB	Sigma-E factor regulatory protein RseB	323	3	2	725	2.690016524349153e-265	1.0112844076500574e-267
aldA_1		Lactaldehyde dehydrogenase	323	4	2	724	2.193057495856306e-263	7.310191652854353e-266
group_8744		hypothetical protein	323	5	2	723	1.4346948055589e-261	4.269925016544345e-264
group_4457	bisC	Biotin sulfoxide reductase	323	7	2	721	3.6883019891448347e-258	1.010493695656119e-260
group_11399		hypothetical protein	323	8	2	720	1.5218267065143246e-256	3.833316641094017e-259
group_8202		hypothetical protein	323	8	2	720	1.5218267065143246e-256	3.833316641094017e-259
group_11284	rng	Ribonuclease G	323	9	2	719	5.5983473274068e-255	1.3361210805266825e-257
group_7514	norV	Anaerobic nitric oxide reductase flavorubredoxin	323	11	2	717	5.629255858737562e-252	1.2822906284140231e-254
group_4724		hypothetical protein	323	12	2	716	1.567142941666295e-250	3.459476692420077e-253
group_12986		hypothetical protein	323	13	2	715	4.039214539348861e-249	8.742888613309222e-252
group_6121	ytfT	Inner membrane ABC transporter permease protein YtfT	323	17	2	711	9.180928777810323e-244	1.8180056985763015e-246
group_10255		hypothetical protein	323	21	2	707	8.697005533328783e-239	1.5046722376001353e-241
group_14276		hypothetical protein	323	21	2	707	8.697005533328783e-239	1.5046722376001353e-241
group_6808	purL	Phosphoribosylformylglycinamidine synthase	323	38	2	690	1.658153084694452e-220	2.1703574406995443e-223
group_7460		hypothetical protein	323	38	2	690	1.658153084694452e-220	2.1703574406995443e-223
group_8660		hypothetical protein	323	41	2	687	1.2293303340116479e-217	1.5347444869059275e-220
group_4272	yhaJ_1	HTH-type transcriptional regulator YhaJ	323	48	2	680	2.966412838706343e-211	3.477623492035572e-214
group_10493		hypothetical protein	323	85	2	643	8.538488125657613e-183	8.346518206898937e-186
group_5813		hypothetical protein	323	93	2	635	1.700055418424375e-177	1.616022260859672e-180
group_10598		hypothetical protein	323	104	2	624	1.3935738287852814e-170	1.2820366410168182e-173
group_10544	plsY	putative glycerol-3-phosphate acyltransferase	323	134	2	594	1.5481120611807096e-153	1.28261148399396e-156
licT		Transcription antiterminator LicT	322	0	3	728	1.1551134168660847e-269	5.347747300305948e-272
group_11693		hypothetical protein	322	0	3	728	1.1551134168660847e-269	5.347747300305948e-272
group_12645		hypothetical protein	322	0	3	728	1.1551134168660847e-269	5.347747300305948e-272
group_14163		hypothetical protein	322	0	3	728	1.1551134168660847e-269	5.347747300305948e-272
group_14281		hypothetical protein	322	0	3	728	1.1551134168660847e-269	5.347747300305948e-272
group_14380		hypothetical protein	322	0	3	728	1.1551134168660847e-269	5.347747300305948e-272
group_14403		hypothetical protein	322	0	3	728	1.1551134168660847e-269	5.347747300305948e-272
group_14649	ddpX	D-alanyl-D-alanine dipeptidase	322	0	3	728	1.1551134168660847e-269	5.347747300305948e-272
group_9620		hypothetical protein	322	0	3	728	1.1551134168660847e-269	5.347747300305948e-272
group_4318		hypothetical protein	322	2	3	726	5.994856821198468e-265	2.1034585337538483e-267
group_9281		hypothetical protein	322	6	3	722	1.8614132511554804e-257	5.0444803554349064e-260
group_9391	nei	Endonuclease 8	322	6	3	722	1.8614132511554804e-257	5.0444803554349064e-260
mocA		Molybdenum cofactor cytidylyltransferase	322	7	3	721	8.712554013251768e-256	2.1044816457129875e-258
group_9263		hypothetical protein	322	8	3	720	3.579083114960047e-254	8.38192766969566e-257
group_10268	proX	Glycine betaine/proline betaine-binding periplasmic protein	322	9	3	719	1.3108624767297768e-252	2.992836704862504e-255
group_11222		hypothetical protein	322	21	3	707	1.932818403887327e-236	3.1947411634501272e-239
emrA		Multidrug export protein EmrA	322	21	3	707	1.932818403887327e-236	3.1947411634501272e-239
group_4823		hypothetical protein	322	23	3	705	4.495203640545642e-234	7.146587663824551e-237
group_5306		hypothetical protein	322	26	3	702	1.1887405967896584e-230	1.7689592214131823e-233
group_10183	recD	RecBCD enzyme subunit RecD	322	37	3	691	3.633814110327492e-219	4.6349669774585363e-222
ynbC		putative protein YnbC	322	38	3	690	3.4277278933302677e-218	4.295398362569258e-221
group_4363	xylE	D-xylose-proton symporter	322	62	3	666	2.6003093709415696e-197	2.7429423744109386e-200
group_12231	cca	Multifunctional CCA protein	322	73	3	655	5.528367629422308e-189	5.572951239337005e-192
group_10108		hypothetical protein	321	0	4	728	2.113857552864934e-267	8.699002275164338e-270
yphB_2		putative protein YphB	321	0	4	728	2.113857552864934e-267	8.699002275164338e-270
group_12787		hypothetical protein	321	0	4	728	2.113857552864934e-267	8.699002275164338e-270
phnN		Ribose 1,5-bisphosphate phosphokinase PhnN	321	0	4	728	2.113857552864934e-267	8.699002275164338e-270
abgT		p-aminobenzoyl-glutamate transport protein	321	0	4	728	2.113857552864934e-267	8.699002275164338e-270
group_13185		hypothetical protein	321	0	4	728	2.113857552864934e-267	8.699002275164338e-270
group_14182		hypothetical protein	321	0	4	728	2.113857552864934e-267	8.699002275164338e-270
group_14340		hypothetical protein	321	0	4	728	2.113857552864934e-267	8.699002275164338e-270
group_14343		Tagatose kinase	321	0	4	728	2.113857552864934e-267	8.699002275164338e-270
group_14374		hypothetical protein	321	0	4	728	2.113857552864934e-267	8.699002275164338e-270
group_14375		hypothetical protein	321	0	4	728	2.113857552864934e-267	8.699002275164338e-270
group_14376		hypothetical protein	321	0	4	728	2.113857552864934e-267	8.699002275164338e-270
group_14377		hypothetical protein	321	0	4	728	2.113857552864934e-267	8.699002275164338e-270
group_14379		hypothetical protein	321	0	4	728	2.113857552864934e-267	8.699002275164338e-270
yodB		Cytochrome b561	321	0	4	728	2.113857552864934e-267	8.699002275164338e-270
abgA_1		p-aminobenzoyl-glutamate hydrolase subunit A	321	0	4	728	2.113857552864934e-267	8.699002275164338e-270
tsaR_1		HTH-type transcriptional regulator TsaR	321	0	4	728	2.113857552864934e-267	8.699002275164338e-270
abgA_2		p-aminobenzoyl-glutamate hydrolase subunit A	321	0	4	728	2.113857552864934e-267	8.699002275164338e-270
group_11660		hypothetical protein	321	3	4	725	1.1678881660333108e-260	3.385183089951625e-263
group_14616		hypothetical protein	321	3	4	725	1.1678881660333108e-260	3.385183089951625e-263
group_10365		hypothetical protein	321	5	4	723	6.119343797799826e-257	1.5570849358269278e-259
group_11337		hypothetical protein	321	5	4	723	6.119343797799826e-257	1.5570849358269278e-259
group_11338		hypothetical protein	321	5	4	723	6.119343797799826e-257	1.5570849358269278e-259
group_11339		hypothetical protein	321	5	4	723	6.119343797799826e-257	1.5570849358269278e-259
gpFI_2		Putative prophage major tail sheath protein	321	5	4	723	6.119343797799826e-257	1.5570849358269278e-259
group_12702		hypothetical protein	321	5	4	723	6.119343797799826e-257	1.5570849358269278e-259
group_12703		hypothetical protein	321	5	4	723	6.119343797799826e-257	1.5570849358269278e-259
group_12704		hypothetical protein	321	5	4	723	6.119343797799826e-257	1.5570849358269278e-259
group_12705		hypothetical protein	321	5	4	723	6.119343797799826e-257	1.5570849358269278e-259
group_12706		hypothetical protein	321	5	4	723	6.119343797799826e-257	1.5570849358269278e-259
group_12709		hypothetical protein	321	5	4	723	6.119343797799826e-257	1.5570849358269278e-259
group_12710		hypothetical protein	321	5	4	723	6.119343797799826e-257	1.5570849358269278e-259
group_14378		hypothetical protein	321	5	4	723	6.119343797799826e-257	1.5570849358269278e-259
group_10583		hypothetical protein	321	13	4	715	1.6058042480279606e-244	3.198813243083587e-247
group_7006	ves	Protein Ves	321	16	4	712	1.7828373256222547e-240	3.206541952558012e-243
group_11152		hypothetical protein	321	26	4	702	1.9415956510748562e-228	2.817990785304581e-231
group_9353	ugpQ	Glycerophosphodiester phosphodiesterase, cytoplasmic	321	28	4	700	3.084032478391124e-226	4.331506289875174e-229
group_8304	yfeX	Dye-decolorizing peroxidase YfeX	321	51	4	677	3.515251265458692e-204	3.923271501628005e-207
group_3318	nifJ	Pyruvate-flavodoxin oxidoreductase	321	64	4	664	1.3236562932551596e-193	1.3716645525960203e-196
group_9417	argT	Lysine/arginine/ornithine-binding periplasmic protein	321	74	4	654	3.940607161193657e-186	3.913214658583573e-189
dpiB_1		Sensor histidine kinase DpiB	321	130	4	598	1.7224632493754093e-151	1.4038005292383124e-154
phnK		Putative phosphonates utilization ATP-binding protein PhnK	321	133	4	595	6.824616328772483e-150	5.472827849857644e-153
phnL		Alpha-D-ribose 1-methylphosphonate 5-triphosphate synthase subunit PhnL	321	133	4	595	6.824616328772483e-150	5.472827849857644e-153
group_13065		hypothetical protein	320	0	5	728	3.098915172499991e-265	1.0986673271098505e-267
group_14254		hypothetical protein	320	0	5	728	3.098915172499991e-265	1.0986673271098505e-267
group_14373		hypothetical protein	320	0	5	728	3.098915172499991e-265	1.0986673271098505e-267
rhsD		Protein RhsD	320	0	5	728	3.098915172499991e-265	1.0986673271098505e-267
lpfE		putative fimbrial subunit LpfE	320	0	5	728	3.098915172499991e-265	1.0986673271098505e-267
ghrB_2		Hydroxypyruvate reductase	320	0	5	728	3.098915172499991e-265	1.0986673271098505e-267
group_4282		hypothetical protein	320	1	5	727	9.8798742620333e-263	3.136468019693111e-265
group_11815		hypothetical protein	320	2	5	726	1.579828488700091e-260	4.5528198521616455e-263
hycG_1		Formate hydrogenlyase subunit 7	320	9	5	719	3.2468117643274494e-248	6.878838483744596e-251
group_9376	yjeH	L-methionine/branched-chain amino acid exporter YjeH	320	30	5	698	5.537072227100811e-222	7.372932392943823e-225
group_3834		hypothetical protein	320	43	5	685	3.3857584591777e-209	3.927794036169025e-212
group_7844		hypothetical protein	320	82	5	646	1.7576166892759517e-178	1.680321882672994e-181
group_2013		hypothetical protein	320	88	5	640	1.9119311220786335e-174	1.791875465865636e-177
group_3826	yidZ	HTH-type transcriptional regulator YidZ	320	88	5	640	1.9119311220786335e-174	1.791875465865636e-177
group_7477		hypothetical protein	320	102	5	626	1.5098321842182243e-165	1.3565428429633641e-168
group_10987	yhhT_2	Putative transport protein YhhT	320	125	5	603	2.934839398427804e-152	2.4095561563446665e-155
group_9226		hypothetical protein	320	125	5	603	2.934839398427804e-152	2.4095561563446665e-155
group_2725	ttdA	L(+)-tartrate dehydratase subunit alpha	320	131	5	597	5.051572964767409e-149	4.0251577408505255e-152
group_3425	yggP_1	Mannitol-1-phosphate 5-dehydrogenase	320	141	5	587	8.147567598079248e-144	6.200584169010082e-147
group_10185	malX_2	PTS system maltose-specific EIICB component	319	0	6	728	3.79100622769166e-263	1.2073268241056241e-265
fldC		(R)-phenyllactyl-CoA dehydratase beta subunit	319	0	6	728	3.79100622769166e-263	1.2073268241056241e-265
group_12609		hypothetical protein	319	0	6	728	3.79100622769166e-263	1.2073268241056241e-265
group_12745		hypothetical protein	319	0	6	728	3.79100622769166e-263	1.2073268241056241e-265
yjiK		putative protein YjiK	319	0	6	728	3.79100622769166e-263	1.2073268241056241e-265
group_14160		hypothetical protein	319	0	6	728	3.79100622769166e-263	1.2073268241056241e-265
group_14405		hypothetical protein	319	0	6	728	3.79100622769166e-263	1.2073268241056241e-265
fldI		(R)-phenyllactate dehydratase activator	319	0	6	728	3.79100622769166e-263	1.2073268241056241e-265
hgdC		(R)-2-hydroxyglutaryl-CoA dehydratase activating ATPase	319	0	6	728	3.79100622769166e-263	1.2073268241056241e-265
group_14408		hypothetical protein	319	0	6	728	3.79100622769166e-263	1.2073268241056241e-265
group_14409		hypothetical protein	319	0	6	728	3.79100622769166e-263	1.2073268241056241e-265
mdtM		Multidrug resistance protein MdtM	319	0	6	728	3.79100622769166e-263	1.2073268241056241e-265
group_14477		IS1 family transposase IS1H	319	0	6	728	3.79100622769166e-263	1.2073268241056241e-265
acrB_3		Multidrug efflux pump subunit AcrB	319	0	6	728	3.79100622769166e-263	1.2073268241056241e-265
group_12708	hin_2	DNA-invertase hin	319	1	6	727	1.203236453461056e-260	3.477562004222705e-263
group_9240		hypothetical protein	319	21	6	707	4.808472417099694e-230	7.1448327148583865e-233
otnI		2-oxo-tetronate isomerase	319	26	6	702	2.7723070019153853e-224	3.8133521346841615e-227
group_8708	phnC	Phosphate-import ATP-binding protein PhnC	319	41	6	687	4.8344588192515613e-209	5.582515957565313e-212
group_10368	emrK	putative multidrug resistance protein EmrK	319	61	6	667	6.333632233878369e-192	6.5093856463292585e-195
group_12776		hypothetical protein	318	0	7	728	3.980556539076243e-261	1.1673186331601886e-263
group_12817	yfcO	putative protein YfcO	318	0	7	728	3.980556539076243e-261	1.1673186331601886e-263
group_2593	intQ	Putative defective protein IntQ	318	0	7	728	3.980556539076243e-261	1.1673186331601886e-263
ddpA		putative D,D-dipeptide-binding periplasmic protein DdpA	318	0	7	728	3.980556539076243e-261	1.1673186331601886e-263
abaF		hypothetical protein	318	0	7	728	3.980556539076243e-261	1.1673186331601886e-263
group_12469		hypothetical protein	318	1	7	727	1.257742136161262e-258	3.4553355389045656e-261
group_12701		hypothetical protein	318	1	7	727	1.257742136161262e-258	3.4553355389045656e-261
group_9004	fliD	Flagellar hook-associated protein 2	318	2	7	726	1.993255958247987e-256	5.0081807996180576e-259
group_9462	fliZ	Regulator of sigma S factor FliZ	318	26	7	702	2.596644108131649e-222	3.4668145635936567e-225
group_5815	ddpF	putative D,D-dipeptide transport ATP-binding protein DdpF	318	29	7	699	4.762269256365894e-219	6.058866738378999e-222
group_7702		hypothetical protein	318	39	7	689	5.531000170623242e-209	6.379469631630037e-212
group_2185		hypothetical protein	318	111	7	617	1.845562488082277e-156	1.5640360068493874e-159
group_8446		hypothetical protein	318	134	7	594	8.308711685924059e-144	6.318411928459361e-147
mug		G/U mismatch-specific DNA glycosylase	318	137	7	591	2.98452742709405e-142	2.2239399605767882e-145
group_2418	melB	Melibiose carrier protein	318	140	7	588	1.0239840057908628e-140	7.562658831542562e-144
group_9698	pepD	Cytosol non-specific dipeptidase	318	145	7	583	3.361471405098837e-138	2.4358488442745196e-141
yedR		Inner membrane protein YedR	317	0	8	728	3.662112015950142e-259	1.0315808495634201e-261
group_12467		hypothetical protein	317	1	8	727	1.1519332568432732e-256	2.9236884691453636e-259
group_8096	ppsR	Phosphoenolpyruvate synthase regulatory protein	317	20	8	708	2.424440910369532e-227	3.4833921125999025e-230
phnP		Phosphoribosyl 1,2-cyclic phosphate phosphodiesterase	317	33	8	695	5.536156733903829e-213	6.58282608074177e-216
yhcH_2		putative protein YhcH	317	99	8	629	7.2749344526594055e-162	6.437995090849032e-165
group_10678	gadX_2	HTH-type transcriptional regulator GadX	317	142	8	586	5.417682882856027e-138	3.920175747363261e-141
yjgL		putative protein YjgL	316	0	9	728	2.9988628397280637e-257	7.891744315073851e-260
group_12473		hypothetical protein	316	0	9	728	2.9988628397280637e-257	7.891744315073851e-260
lacA		Galactose-6-phosphate isomerase subunit LacA	316	0	9	728	2.9988628397280637e-257	7.891744315073851e-260
group_13212	hokA	hypothetical protein	316	0	9	728	2.9988628397280637e-257	7.891744315073851e-260
tfaE_1		Prophage tail fiber assembly protein TfaE	316	0	9	728	2.9988628397280637e-257	7.891744315073851e-260
group_2273	yliI	Aldose sugar dehydrogenase YliI	316	0	9	728	2.9988628397280637e-257	7.891744315073851e-260
group_6164	bglF	PTS system beta-glucoside-specific EIIBCA component	316	0	9	728	2.9988628397280637e-257	7.891744315073851e-260
group_4831	aaeB_2	hypothetical protein	316	6	9	722	4.1151712085997964e-245	8.381204090834615e-248
group_8237	rnd	Ribonuclease D	316	7	9	721	1.8755533994462198e-243	3.6847807454739093e-246
group_8705	aphA	Class B acid phosphatase	316	26	9	702	1.5557698142447892e-218	1.9743271754375497e-221
group_5194	rhaS_3	HTH-type transcriptional activator RhaS	316	39	9	689	2.9654185341364693e-205	3.3207374402424068e-208
group_6595	fliK	Flagellar hook-length control protein	316	73	9	655	2.2328264308183775e-177	2.1204429542434733e-180
group_5843	mdtE	Multidrug resistance protein MdtE	316	128	9	600	1.4598952267009533e-143	1.1076595043254577e-146
group_12849		hypothetical protein	315	0	10	728	2.213160775719309e-255	5.294643004113179e-258
group_14187		hypothetical protein	315	0	10	728	2.213160775719309e-255	5.294643004113179e-258
group_4286		hypothetical protein	315	0	10	728	2.213160775719309e-255	5.294643004113179e-258
group_9582		hypothetical protein	315	0	10	728	2.213160775719309e-255	5.294643004113179e-258
group_7658	actP	Cation/acetate symporter ActP	315	9	10	719	1.8968203144936226e-238	3.253551139783229e-241
yjdJ		putative protein YjdJ	315	10	10	718	6.080373737577442e-237	1.0117094405286925e-239
group_9325		hypothetical protein	314	0	11	728	1.4868416484150636e-253	3.4739290850819247e-256
group_8739	selO	Protein adenylyltransferase SelO	314	3	11	725	7.475963261393949e-247	1.5607438959068787e-249
group_3514		hypothetical protein	314	16	11	712	7.628888819532138e-227	1.0929640142596187e-229
group_5801	mntP	putative manganese efflux pump MntP	314	24	11	704	3.5654197094321556e-217	4.396325165760981e-220
fdrA_2		Protein FdrA	314	25	11	703	4.7605733866209967e-216	5.819771866284837e-219
group_3907	ydiN	Inner membrane transport protein YdiN	314	52	11	676	3.663202306483771e-190	3.7227665716298487e-193
group_6160	norW	Nitric oxide reductase FlRd-NAD(+) reductase	314	81	11	647	2.2091639824784734e-168	2.011989055080577e-171
group_10136	caiT	L-carnitine/gamma-butyrobetaine antiporter	313	0	12	728	9.168856831892888e-252	2.0697193751451215e-254
abgB		p-aminobenzoyl-glutamate hydrolase subunit B	313	0	12	728	9.168856831892888e-252	2.0697193751451215e-254
group_13280	intA_3	Prophage integrase IntA	313	0	12	728	9.168856831892888e-252	2.0697193751451215e-254
group_14612		hypothetical protein	313	2	12	726	4.388950563223941e-247	9.18190494398314e-250
yiaM		2,3-diketo-L-gulonate TRAP transporter small permease protein YiaM	313	5	12	723	2.2185202764722945e-241	4.0410205400223944e-244
group_8139	yhjX	putative MFS-type transporter YhjX	313	6	12	722	1.1603176868075857e-239	2.053659622668293e-242
group_5343	fucP	L-fucose-proton symporter	313	23	12	705	1.4314995291863675e-216	1.7564411401059725e-219
group_10137	dmlR_3	HTH-type transcriptional regulator DmlR	312	0	13	728	5.2262483941789427e-250	1.141102269471385e-252
group_5614	fixA_1	Protein FixA	312	3	13	725	2.55744273904599e-243	5.014593605972529e-246
group_7481		hypothetical protein	312	6	13	722	6.437044487749586e-238	1.0910244894490824e-240
ydiF		Acetate CoA-transferase YdiF	312	38	13	690	2.9531189487147e-199	3.14496160672492e-202
gatY_2		D-tagatose-1,6-bisphosphate aldolase subunit GatY	311	0	14	728	2.7699116489148378e-248	5.880916452048488e-251
group_11881		hypothetical protein	311	0	14	728	2.7699116489148378e-248	5.880916452048488e-251
group_13087		hypothetical protein	311	0	14	728	2.7699116489148378e-248	5.880916452048488e-251
group_13282		hypothetical protein	311	0	14	728	2.7699116489148378e-248	5.880916452048488e-251
group_13283		hypothetical protein	311	0	14	728	2.7699116489148378e-248	5.880916452048488e-251
group_14586	yfcP	putative fimbrial-like protein YfcP	311	0	14	728	2.7699116489148378e-248	5.880916452048488e-251
group_14617		hypothetical protein	311	0	14	728	2.7699116489148378e-248	5.880916452048488e-251
group_14881		hypothetical protein	311	0	14	728	2.7699116489148378e-248	5.880916452048488e-251
astB		N-succinylarginine dihydrolase	311	16	14	712	1.1464728992233404e-221	1.5124972285268343e-224
yhcR		Endonuclease YhcR	311	19	14	709	6.624474922994008e-218	8.28059365374251e-221
eutM		Ethanolamine utilization protein EutM	311	25	14	703	6.355954536793905e-211	7.4165163789893875e-214
eutN		Ethanolamine utilization protein EutN	311	25	14	703	6.355954536793905e-211	7.4165163789893875e-214
eutQ		Ethanolamine utilization protein EutQ	311	25	14	703	6.355954536793905e-211	7.4165163789893875e-214
eutD		Ethanolamine utilization protein EutD	311	25	14	703	6.355954536793905e-211	7.4165163789893875e-214
ftsA_2		Cell division protein FtsA	311	26	14	702	8.077970209941318e-210	9.382079221766919e-213
proA_2		Gamma-glutamyl phosphate reductase	311	26	14	702	8.077970209941318e-210	9.382079221766919e-213
cdgI		putative diguanylate cyclase CdgI	311	142	14	586	1.2248654338620658e-128	8.424108898638692e-132
group_10767		hypothetical protein	310	0	15	728	1.3720295700958188e-246	2.8406409318754013e-249
group_11661		hypothetical protein	310	0	15	728	1.3720295700958188e-246	2.8406409318754013e-249
group_11882		hypothetical protein	310	0	15	728	1.3720295700958188e-246	2.8406409318754013e-249
group_8685		putative autotransporter	310	0	15	728	1.3720295700958188e-246	2.8406409318754013e-249
dam_2		DNA adenine methylase	310	2	15	726	6.391152120632242e-242	1.1946078730153724e-244
group_6842	parM	Plasmid segregation protein ParM	310	5	15	723	3.1018323240839685e-236	5.118535188257374e-239
group_4351	xerD_2	Tyrosine recombinase XerD	310	128	15	600	2.753480022975933e-134	1.9555966072272252e-137
nlpA		Lipoprotein 28	310	134	15	594	3.402208039745331e-131	2.369225654418754e-134
yicL		putative inner membrane transporter YicL	310	134	15	594	3.402208039745331e-131	2.369225654418754e-134
group_9366	garR	2-hydroxy-3-oxopropionate reductase	310	140	15	588	3.482507215255813e-128	2.386913787015636e-131
thiF_2		Sulfur carrier protein ThiS adenylyltransferase	309	0	16	728	6.379937500945559e-245	1.2734406189512095e-247
group_13281		hypothetical protein	309	0	16	728	6.379937500945559e-245	1.2734406189512095e-247
group_14191		hypothetical protein	309	0	16	728	6.379937500945559e-245	1.2734406189512095e-247
group_14882		hypothetical protein	309	0	16	728	6.379937500945559e-245	1.2734406189512095e-247
group_5116		hypothetical protein	309	0	16	728	6.379937500945559e-245	1.2734406189512095e-247
yfcV_2		putative fimbrial-like protein YfcV	309	0	16	728	6.379937500945559e-245	1.2734406189512095e-247
ydiB_1		Quinate/shikimate dehydrogenase	309	0	16	728	6.379937500945559e-245	1.2734406189512095e-247
nemA_1		N-ethylmaleimide reductase	309	0	16	728	6.379937500945559e-245	1.2734406189512095e-247
group_9295		hypothetical protein	309	0	16	728	6.379937500945559e-245	1.2734406189512095e-247
group_3168	cobU	Bifunctional adenosylcobalamin biosynthesis protein CobU	309	1	16	727	1.93538491157716e-242	3.624316313814906e-245
group_10227		hypothetical protein	308	0	17	728	2.795913787179082e-243	5.255477043569704e-246
group_11880		hypothetical protein	308	0	17	728	2.795913787179082e-243	5.255477043569704e-246
group_12548		hypothetical protein	308	0	17	728	2.795913787179082e-243	5.255477043569704e-246
group_12549		hypothetical protein	308	0	17	728	2.795913787179082e-243	5.255477043569704e-246
group_12550		hypothetical protein	308	0	17	728	2.795913787179082e-243	5.255477043569704e-246
group_12551		hypothetical protein	308	0	17	728	2.795913787179082e-243	5.255477043569704e-246
group_12552		hypothetical protein	308	0	17	728	2.795913787179082e-243	5.255477043569704e-246
group_12553		hypothetical protein	308	0	17	728	2.795913787179082e-243	5.255477043569704e-246
yncE_2		putative protein YncE	308	0	17	728	2.795913787179082e-243	5.255477043569704e-246
group_14190		hypothetical protein	308	0	17	728	2.795913787179082e-243	5.255477043569704e-246
group_14237		hypothetical protein	308	0	17	728	2.795913787179082e-243	5.255477043569704e-246
group_14238		hypothetical protein	308	0	17	728	2.795913787179082e-243	5.255477043569704e-246
group_14239		hypothetical protein	308	0	17	728	2.795913787179082e-243	5.255477043569704e-246
group_14722	yihV	Sulfofructose kinase	308	0	17	728	2.795913787179082e-243	5.255477043569704e-246
group_14723	yihU	3-sulfolactaldehyde reductase	308	0	17	728	2.795913787179082e-243	5.255477043569704e-246
ansP2		L-asparagine permease 2	308	0	17	728	2.795913787179082e-243	5.255477043569704e-246
group_14878		hypothetical protein	308	0	17	728	2.795913787179082e-243	5.255477043569704e-246
group_14883		hypothetical protein	308	0	17	728	2.795913787179082e-243	5.255477043569704e-246
intA_4		Prophage integrase IntA	308	0	17	728	2.795913787179082e-243	5.255477043569704e-246
group_18393		hypothetical protein	308	0	17	728	2.795913787179082e-243	5.255477043569704e-246
group_8317		hypothetical protein	308	0	17	728	2.795913787179082e-243	5.255477043569704e-246
group_1365		hypothetical protein	308	1	17	727	8.442871527354237e-241	1.5267398783642383e-243
group_8125		hypothetical protein	308	4	17	724	9.87411118496892e-235	1.577334055106856e-237
group_12680		hypothetical protein	308	7	17	721	1.3579469663491527e-229	2.0058300832336082e-232
group_12807		hypothetical protein	307	0	18	728	1.1587509362419967e-241	2.122254461981679e-244
group_13279		hypothetical protein	307	0	18	728	1.1587509362419967e-241	2.122254461981679e-244
group_14240		hypothetical protein	307	0	18	728	1.1587509362419967e-241	2.122254461981679e-244
group_14347		hypothetical protein	307	0	18	728	1.1587509362419967e-241	2.122254461981679e-244
group_14349		hypothetical protein	307	0	18	728	1.1587509362419967e-241	2.122254461981679e-244
group_14353		hypothetical protein	307	0	18	728	1.1587509362419967e-241	2.122254461981679e-244
group_14357		hypothetical protein	307	0	18	728	1.1587509362419967e-241	2.122254461981679e-244
group_4753	dnaC_2	hypothetical protein	307	0	18	728	1.1587509362419967e-241	2.122254461981679e-244
rop		Regulatory protein rop	307	10	18	718	2.2190601940115606e-223	2.9946831228226187e-226
group_10225		hypothetical protein	306	0	19	728	4.555720786172486e-240	8.091866405279726e-243
group_10449		hypothetical protein	306	0	19	728	4.555720786172486e-240	8.091866405279726e-243
group_10765		hypothetical protein	306	0	19	728	4.555720786172486e-240	8.091866405279726e-243
group_11260		hypothetical protein	306	0	19	728	4.555720786172486e-240	8.091866405279726e-243
group_14355		hypothetical protein	306	0	19	728	4.555720786172486e-240	8.091866405279726e-243
group_5624		hypothetical protein	306	0	19	728	4.555720786172486e-240	8.091866405279726e-243
norR_3		Anaerobic nitric oxide reductase transcription regulator NorR	306	2	19	726	2.0459569837126663e-235	3.3159756624192325e-238
group_11616	yobA	Protein YobA	306	22	19	706	2.4850996344985669e-206	2.801690681509095e-209
fhlA_1		Formate hydrogenlyase transcriptional activator FhlA	306	25	19	703	5.976851498445156e-203	6.589692942056402e-206
acrE		Multidrug export protein AcrE	306	39	19	689	8.088068368062984e-189	8.128711927701491e-192
ndhS		Nicotinate dehydrogenase small FeS subunit	306	92	19	636	4.938943374861443e-149	3.938551335615186e-152
group_14442	fixX_2	Ferredoxin-like protein FixX	305	0	20	728	1.7038395740285083e-238	2.927559405547265e-241
group_14475		hypothetical protein	305	0	20	728	1.7038395740285083e-238	2.927559405547265e-241
group_14719		hypothetical protein	305	0	20	728	1.7038395740285083e-238	2.927559405547265e-241
group_12678		hypothetical protein	305	1	20	727	5.0747996125489774e-236	8.251706687071509e-239
scpA_1		Methylmalonyl-CoA mutase	305	11	20	717	8.326590373165176e-219	1.0580165658405561e-221
group_3233	gatD	Galactitol 1-phosphate 5-dehydrogenase	305	19	20	709	2.439713284994607e-208	2.804268143671962e-211
group_2882	xdhA	Putative xanthine dehydrogenase molybdenum-binding subunit XdhA	305	21	20	707	5.822285601461306e-206	6.549252645063336e-209
pphA		Serine/threonine-protein phosphatase 1	305	47	20	681	3.470156120282342e-180	3.359299245191038e-183
group_5246	nepI	Purine ribonucleoside efflux pump NepI	305	127	20	601	7.194266894866948e-128	4.917475662930244e-131
group_14721	csqR	HTH-type transcriptional repressor CsqR	304	0	21	728	6.077027814035013e-237	1.0117094405286925e-239
bcsB_2		Cyclic di-GMP-binding protein	304	0	21	728	6.077027814035013e-237	1.0117094405286925e-239
group_14351		hypothetical protein	304	1	21	727	1.8016967602302132e-234	2.873519553796193e-237
group_3818	scpC_2	Propionyl-CoA:succinate CoA transferase	304	9	21	719	3.3268344545497027e-220	4.34312591977768e-223
group_8691	ilvI	Acetolactate synthase isozyme 3 large subunit	304	18	21	710	4.835091547564038e-208	5.5448297563807775e-211
group_9578	ysdC	Putative aminopeptidase YsdC	304	64	21	664	3.483317421407482e-165	3.1268558540462137e-168
nohA		Prophage DNA-packing protein NohA	303	0	22	728	2.071714027511938e-235	3.330729947768389e-238
group_11134		hypothetical protein	303	0	22	728	2.071714027511938e-235	3.330729947768389e-238
gltR		HTH-type transcriptional regulator GltR	303	0	22	728	2.071714027511938e-235	3.330729947768389e-238
group_14189		hypothetical protein	303	0	22	728	2.071714027511938e-235	3.330729947768389e-238
tibA		putative autotransporter	303	0	22	728	2.071714027511938e-235	3.330729947768389e-238
group_5385	rstB	Sensor protein RstB	303	17	22	711	8.780233130527997e-208	1.0024122267035129e-210
xerC_6		hypothetical protein	303	132	22	596	1.031157188500854e-122	6.892761955219612e-126
group_11291		hypothetical protein	302	0	23	728	6.764596672441156e-234	1.0602816101004945e-236
yfhM		Alpha-2-macroglobulin	302	0	23	728	6.764596672441156e-234	1.0602816101004945e-236
nadB_2		L-aspartate oxidase	302	2	23	726	2.928083144557434e-229	4.306004624349168e-232
otsA_2		Trehalose-6-phosphate synthase	302	12	23	716	7.208941192848028e-213	8.56168787749172e-216
group_10569	macA	Macrolide export protein MacA	302	131	23	597	6.109692738795659e-122	4.0595965041831624e-125
group_10223		hypothetical protein	301	0	24	728	2.11957362403156e-232	3.2459014150559874e-235
group_13171		hypothetical protein	301	0	24	728	2.11957362403156e-232	3.2459014150559874e-235
mdtD_1		Putative multidrug resistance protein MdtD	301	0	24	728	2.11957362403156e-232	3.2459014150559874e-235
group_9742		hypothetical protein	301	0	24	728	2.11957362403156e-232	3.2459014150559874e-235
dnaK_2		Chaperone protein DnaK	301	41	24	687	1.0475724307858908e-179	1.0101952080866835e-182
group_9454	dinF	DNA damage-inducible protein F	301	66	24	662	1.5283284025871122e-159	1.3220833932414465e-162
group_5753	clcB	Voltage-gated ClC-type chloride channel ClcB	301	70	24	658	1.1229618378493141e-156	9.52469752204677e-160
putP		Sodium/proline symporter	300	0	25	728	6.38415575558306e-231	9.557119394585419e-234
group_13119		hypothetical protein	300	0	25	728	6.38415575558306e-231	9.557119394585419e-234
group_14414		hypothetical protein	300	0	25	728	6.38415575558306e-231	9.557119394585419e-234
group_14444		hypothetical protein	300	0	25	728	6.38415575558306e-231	9.557119394585419e-234
group_6852	fryC	Fructose-like permease IIC component 1	300	5	25	723	1.1477413105595543e-220	1.506222192335373e-223
group_5683	ypdE	Aminopeptidase YpdE	300	77	25	651	1.6192334706703193e-150	1.3068873855289098e-153
group_14158		hypothetical protein	299	0	26	728	1.851405169119087e-229	2.726664461147403e-232
bglA_2		Aryl-phospho-beta-D-glucosidase BglA	299	0	26	728	1.851405169119087e-229	2.726664461147403e-232
hdhA		7-alpha-hydroxysteroid dehydrogenase	299	7	26	721	6.735251611332837e-216	8.223750441187835e-219
gpFI_1		Putative prophage major tail sheath protein	299	13	26	715	3.87363763514665e-207	4.401860949030284e-210
group_5272	hin_1	DNA-invertase hin	299	13	26	715	3.87363763514665e-207	4.401860949030284e-210
yjcS		Putative alkyl/aryl-sulfatase YjcS	299	24	26	704	8.809219295606205e-194	9.147683588376122e-197
eae		Intimin	298	0	27	728	5.177077417351521e-228	7.503010749784814e-231
group_5190		hypothetical protein	298	42	27	686	1.1484305547866718e-174	1.0783385490954665e-177
setC		hypothetical protein	298	105	27	623	9.626130314938728e-131	6.68945817577396e-134
group_51	ybdO_1	putative HTH-type transcriptional regulator YbdO	297	2	28	726	5.775840369953382e-222	7.629908018432473e-225
group_2340	gdhA	NADP-specific glutamate dehydrogenase	297	72	28	656	5.301752600173114e-150	4.25843582343222e-153
group_9623	yebC	putative transcriptional regulatory protein YebC	297	136	28	592	2.184268953710361e-113	1.388600733445875e-116
rbsA_1		Ribose import ATP-binding protein RbsA	296	0	29	728	3.648768459767166e-225	5.0818502225169443e-228
group_6337		hypothetical protein	296	0	29	728	3.648768459767166e-225	5.0818502225169443e-228
rbsB_1		Ribose import binding protein RbsB	296	0	29	728	3.648768459767166e-225	5.0818502225169443e-228
group_11477	trpC	Tryptophan biosynthesis protein TrpCF	295	0	30	728	9.219221641678371e-224	1.2492170246176654e-226
group_4657		hypothetical protein	295	0	30	728	9.219221641678371e-224	1.2492170246176654e-226
group_4905		hypothetical protein	295	0	30	728	9.219221641678371e-224	1.2492170246176654e-226
group_14257		hypothetical protein	295	2	30	726	3.7388170586147653e-219	4.762824278490147e-222
xerC_4		hypothetical protein	295	10	30	718	1.0170450766624076e-205	1.1427472771487725e-208
group_10404	glyQ	Glycine--tRNA ligase alpha subunit	295	16	30	712	1.189384355048949e-197	1.2572773309185509e-200
nimR		HTH-type transcriptional regulator NimR	295	23	30	705	2.2182929829564095e-189	2.240699982784252e-192
group_4920	fucI	L-fucose isomerase	295	43	30	685	8.734471042562316e-170	8.005931294740894e-173
group_10243		hypothetical protein	295	94	30	634	2.0081824646472234e-133	1.419210222365529e-136
group_14256		hypothetical protein	295	98	30	630	4.524324351268654e-131	3.14845118390303e-134
group_7480		hypothetical protein	295	121	30	607	1.6635246612414793e-118	1.087186477974958e-121
group_11203		hypothetical protein	295	123	30	605	1.7551687702767635e-117	1.1412020612982858e-120
group_12575		hypothetical protein	295	123	30	605	1.7551687702767635e-117	1.1412020612982858e-120
sbnD		Staphyloferrin B transporter	294	0	31	728	2.2572223309786707e-222	3.017676913073089e-225
ptrB_2		Protease 2	294	21	31	707	2.6887678129857185e-190	2.735267358072959e-193
group_6937		hypothetical protein	294	21	31	707	2.6887678129857185e-190	2.735267358072959e-193
group_14258		hypothetical protein	294	117	31	611	2.0647301019226215e-119	1.3574819867998827e-122
group_11204		hypothetical protein	294	123	31	605	2.543289029443151e-116	1.640831631898807e-119
group_11333		hypothetical protein	293	0	32	728	5.360903036074345e-221	7.044550638731072e-224
group_7906		hypothetical protein	293	0	32	728	5.360903036074345e-221	7.044550638731072e-224
group_10246		hypothetical protein	293	29	32	699	2.4873205906923405e-180	2.4125320957248695e-183
group_10247		hypothetical protein	293	121	32	607	3.4397550560032405e-116	2.217765993554636e-119
group_924	hokC	hypothetical protein	293	143	32	585	1.5715107304965549e-105	9.664887641430228e-109
group_14717	ynaL	Protein YnaL	292	0	33	728	1.2362567304401736e-219	1.593114343350739e-222
group_6763		hypothetical protein	292	0	33	728	1.2362567304401736e-219	1.593114343350739e-222
group_6191	fliP	Flagellar biosynthetic protein FliP	292	1	33	727	3.465693851536337e-217	4.2839231786604904e-220
group_1386	pdeI_2	putative cyclic di-GMP phosphodiesterase PdeI	292	10	33	718	1.1857324735338224e-201	1.2846505672089084e-204
group_7464		hypothetical protein	292	34	33	694	4.263879839597933e-174	3.988662151167383e-177
group_10371	ypdB	Transcriptional regulatory protein YpdB	292	134	33	594	1.2150741053719027e-108	7.594213158574392e-112
group_14671		hypothetical protein	292	140	33	588	8.16402256236875e-106	5.027107489143319e-109
group_6231	fucO	Lactaldehyde reductase	292	141	33	587	2.374456804674299e-105	1.4567219660578522e-108
group_11730		hypothetical protein	292	144	33	584	5.675219414847857e-104	3.4541810193839664e-107
group_14364		hypothetical protein	291	0	34	728	2.7706694958688617e-218	3.485118862728128e-221
cntO		Metal-pseudopaline receptor CntO	291	0	34	728	2.7706694958688617e-218	3.485118862728128e-221
group_867		IS91 family transposase ISEc37	291	0	34	728	2.7706694958688617e-218	3.485118862728128e-221
group_9203		hypothetical protein	291	0	34	728	2.7706694958688617e-218	3.485118862728128e-221
cirA_3		Colicin I receptor	291	1	34	727	7.730604219378987e-216	9.427566121193886e-219
group_11508	grxD	Glutaredoxin 4	291	14	34	714	7.444771654899589e-195	7.771160391335687e-198
group_14452		hypothetical protein	290	0	35	728	6.040059500994116e-217	7.42934747969756e-220
group_7564		hypothetical protein	290	0	35	728	6.040059500994116e-217	7.42934747969756e-220
group_6145	wcaJ	UDP-glucose:undecaprenyl-phosphate glucose-1-phosphate transferase	290	2	35	726	2.3367757719562767e-212	2.7686916729339773e-215
group_6940		hypothetical protein	290	138	35	590	1.4383040738078776e-104	8.780855151452245e-108
group_12893		hypothetical protein	289	0	36	728	1.281834849655418e-215	1.558521708978102e-218
group_14450		hypothetical protein	289	0	36	728	1.281834849655418e-215	1.558521708978102e-218
group_5132		hypothetical protein	289	1	36	727	3.542763344421983e-213	4.232692167768199e-216
group_7500	manC1	Mannose-1-phosphate guanylyltransferase 1	289	17	36	711	1.81341405537594e-188	1.818870667378074e-191
group_14439		hypothetical protein	288	0	37	728	2.650280162125392e-214	3.1931086290667374e-217
group_6785		hypothetical protein	288	6	37	722	1.677228469561756e-202	1.829038680001915e-205
group_9242	mshA_1	D-inositol-3-phosphate glycosyltransferase	288	6	37	722	1.677228469561756e-202	1.829038680001915e-205
group_9585		hypothetical protein	288	15	37	713	1.1236288358195912e-189	1.1361262242867455e-192
ycaM		Inner membrane transporter YcaM	288	114	37	614	3.33693504786041e-114	2.128147351951792e-117
group_12894		hypothetical protein	287	0	38	728	5.342406853126451e-213	6.36000815848387e-216
group_8484		hypothetical protein	286	0	39	728	1.0506733477815343e-211	1.2375422235353762e-214
group_2042		hypothetical protein	286	7	39	721	2.494793901104139e-198	2.651215622852433e-201
group_9292		hypothetical protein	286	58	39	670	1.5647844813158847e-146	1.2272819461301055e-149
group_3835		hypothetical protein	286	121	39	607	1.7653284190245847e-108	1.0998930959654734e-111
group_12818		hypothetical protein	285	0	40	728	2.0172928277405473e-210	2.3484200555768884e-213
dlsT_2		putative serine transporter	285	24	40	704	2.0357474825094386e-175	1.916899701044669e-178
group_12477		hypothetical protein	284	0	41	728	3.7836541086158035e-209	4.3741665995558423e-212
group_14365		hypothetical protein	284	0	41	728	3.7836541086158035e-209	4.3741665995558423e-212
group_14454		hypothetical protein	284	0	41	728	3.7836541086158035e-209	4.3741665995558423e-212
ypdA_2		Sensor histidine kinase YpdA	284	53	41	675	5.409782229599214e-148	4.279891004429758e-151
group_14322		hypothetical protein	283	0	42	728	6.9366991991289735e-208	7.945818097513142e-211
group_14704		hypothetical protein	282	0	43	728	1.2437662982624284e-206	1.4085688542043357e-209
group_9109		hypothetical protein	282	0	43	728	1.2437662982624284e-206	1.4085688542043357e-209
tonB_2		hypothetical protein	281	1	44	727	5.804431174663798e-203	6.406656925677482e-206
group_12785		hypothetical protein	280	0	45	728	3.74861111659542e-204	4.1697565256901225e-207
tfaE_2		Prophage tail fiber assembly protein TfaE	280	0	45	728	3.74861111659542e-204	4.1697565256901225e-207
group_9297	ghxP	Guanine/hypoxanthine permease GhxP	280	26	45	702	2.7299318773264517e-167	2.4682928366423612e-170
group_3347	fryA_2	Multiphosphoryl transfer protein 1	280	40	45	688	4.979908538782489e-154	4.153384936432434e-157
ecpR		HTH-type transcriptional regulator EcpR	279	0	46	728	6.307445661401862e-203	6.900925231293066e-206
ecpA		Common pilus major fimbrillin subunit EcpA	279	0	46	728	6.307445661401862e-203	6.900925231293066e-206
hyfA_5		Hydrogenase-4 component A	279	0	46	728	6.307445661401862e-203	6.900925231293066e-206
ecpC_2		putative outer membrane usher protein EcpC	279	0	46	728	6.307445661401862e-203	6.900925231293066e-206
ecpC_3		putative outer membrane usher protein EcpC	279	0	46	728	6.307445661401862e-203	6.900925231293066e-206
araH_2		L-arabinose transport system permease protein AraH	279	0	46	728	6.307445661401862e-203	6.900925231293066e-206
group_6752		hypothetical protein	279	0	46	728	6.307445661401862e-203	6.900925231293066e-206
group_14321		hypothetical protein	278	0	47	728	1.040057529273712e-201	1.128045042596217e-204
group_14556		hypothetical protein	278	0	47	728	1.040057529273712e-201	1.128045042596217e-204
ecpB		putative fimbrial chaperone EcpB	278	0	47	728	1.040057529273712e-201	1.128045042596217e-204
ykgO		50S ribosomal protein L36 2	277	0	48	728	1.6814263389924997e-200	1.8118818308108833e-203
ykgM		50S ribosomal protein L31 type B	277	0	48	728	1.6814263389924997e-200	1.8118818308108833e-203
metH_2		Methionine synthase	277	6	48	722	7.754941708295743e-189	7.801752221625495e-192
group_17		hypothetical protein	277	39	48	689	1.7213783043124428e-151	1.4038005292383124e-154
ykgR		putative membrane protein YkgR	276	0	49	728	2.666261766116679e-199	2.842496552363197e-202
group_14752	rayT	REP-associated tyrosine transposase	276	0	49	728	2.666261766116679e-199	2.842496552363197e-202
group_8803		hypothetical protein	276	0	49	728	2.666261766116679e-199	2.842496552363197e-202
group_12919		hypothetical protein	276	2	49	726	9.015540115810901e-195	9.391187620636356e-198
group_3814	xylG	Xylose import ATP-binding protein XylG	276	19	49	709	2.9394444000744474e-170	2.6992143251372336e-173
ndhB_3		hypothetical protein	276	21	49	707	5.385206454954726e-168	4.900096865290924e-171
group_5679	rhaR_1	HTH-type transcriptional activator RhaR	275	2	50	726	1.389161849468262e-193	1.4380557447911617e-196
group_14143		hypothetical protein	273	0	52	728	9.505411402918859e-196	9.995174976781134e-199
pgrR_2		HTH-type transcriptional regulator PgrR	273	116	52	612	6.430389419464603e-98	3.809472404896092e-101
group_14482		hypothetical protein	272	0	53	728	1.400703076543327e-194	1.4560323040990926e-197
group_14570		hypothetical protein	272	0	53	728	1.400703076543327e-194	1.4560323040990926e-197
group_11336		hypothetical protein	270	5	55	723	2.5362807386102696e-182	2.474420232790507e-185
group_11782		hypothetical protein	270	10	55	718	9.655990100654155e-175	9.07517866602834e-178
dgcE_1		putative diguanylate cyclase DgcE	270	38	55	690	1.1098732517064024e-144	8.544058904591242e-148
group_6130		hypothetical protein	269	0	56	728	4.0428365561626696e-191	4.1337797097777806e-194
group_5091		hypothetical protein	269	22	56	706	4.928459789199711e-159	4.248672232068717e-162
group_7318	fliG	Flagellar motor switch protein FliG	268	61	57	667	8.663916382931293e-125	5.861919068289103e-128
group_7474		hypothetical protein	268	109	57	619	1.0674043018549388e-96	6.301087968447101e-100
group_7688		hypothetical protein	267	0	58	728	7.545283071742076e-189	7.598472378390813e-192
group_11718		hypothetical protein	267	2	58	726	2.3343435296023337e-184	2.288572087845425e-187
group_5115		hypothetical protein	267	7	58	721	9.394879276377958e-176	8.871462961641132e-179
traI_1		Multifunctional conjugation protein TraI	265	3	60	725	3.308517511163245e-180	3.2059278208946174e-183
group_3325		hypothetical protein	265	23	60	705	1.2112764970817673e-153	1.0043752048770872e-156
group_4344	cirA_2	Colicin I receptor	265	107	60	621	5.897854953298042e-95	3.4632148874327906e-98
group_2017		hypothetical protein	264	0	61	728	1.7097018971271618e-185	1.6927741555714473e-188
group_13229	mbeC	Mobilization protein MbeC	264	3	61	725	4.215465415497944e-179	4.0572333161674146e-182
group_13180		hypothetical protein	264	6	61	722	5.369559925996943e-174	5.01828030467004e-177
group_10453	nfo	Endonuclease 4	264	9	61	719	1.6819583479780377e-169	1.5402548974157854e-172
group_7471		hypothetical protein	264	83	61	645	6.07798711335234e-107	3.7541612806376406e-110
group_11837		hypothetical protein	264	131	61	597	7.115143825239994e-83	3.974940684491617e-86
group_11840		hypothetical protein	263	0	62	728	2.1784911269846074e-184	2.1378715672076618e-187
group_14234		hypothetical protein	263	0	62	728	2.1784911269846074e-184	2.1378715672076618e-187
group_14299		hypothetical protein	263	0	62	728	2.1784911269846074e-184	2.1378715672076618e-187
group_14476		hypothetical protein	263	0	62	728	2.1784911269846074e-184	2.1378715672076618e-187
group_5204		hypothetical protein	262	0	63	728	2.7352166372140078e-183	2.6763372184090096e-186
group_9650		hypothetical protein	262	7	63	721	2.8598080387740204e-170	2.6285000356378866e-173
traD		Coupling protein TraD	262	82	63	646	1.1903029260859413e-105	7.324941083605793e-109
sutR		HTH-type transcriptional regulator SutR	261	0	64	728	3.3848305885523336e-182	3.299055154534438e-185
yhjJ_2		hypothetical protein	261	3	64	725	7.975515295888156e-176	7.545426013139221e-179
group_10381		hypothetical protein	260	0	65	728	4.129493318033848e-181	4.013113039877403e-184
ydfR		hypothetical protein	260	1	65	727	9.897921607044746e-179	9.471695317746168e-182
group_3241	fliF	Flagellar M-ring protein	260	59	65	669	2.761000178301979e-118	1.7998697381368833e-121
Genes missing from >80% of Sf6 isolates and present in >80% of non-Sf6 isolates
Gene	Non-unique Gene name	Annotation	Present in - Sf6	Present in - nonSf6	Absent in - Sf6	Absent in - nonSf6	Bonferroni_p	Benjamini_H_p
nfo		Endonuclease 4	61	728	264	0	1.7097018971271618e-185	1.6927741555714473e-188
yjeH		L-methionine/branched-chain amino acid exporter YjeH	55	697	270	31	4.893904394758923e-151	3.972324995745879e-154
nanS_2		hypothetical protein	55	706	270	22	3.9165422022106804e-160	3.438579633196383e-163
group_14404		hypothetical protein	51	612	274	116	7.1617415611644445e-99	4.265480381872808e-102
xylG		Xylose import ATP-binding protein XylG	49	716	276	12	6.556938428460166e-179	6.286614025369287e-182
fryC		Fructose-like permease IIC component 1	43	725	282	3	3.998902741689629e-200	4.290668177778572e-203
manC1		Mannose-1-phosphate guanylyltransferase 1	41	671	284	57	5.990413189651801e-145	4.6329568365443165e-148
wcaJ		UDP-glucose:undecaprenyl-phosphate glucose-1-phosphate transferase	37	644	288	84	3.196303142630913e-131	2.2289422194078893e-134
mshA_1		D-inositol-3-phosphate glycosyltransferase	37	723	288	5	3.5974432201750554e-204	4.010527558723584e-207
fadK		Medium-chain fatty-acid--CoA ligase	36	722	289	6	8.345691340995896e-204	9.221758387840768e-207
ypdE		Aminopeptidase YpdE	33	648	292	80	1.880541950166345e-138	1.3726583577856533e-141
ypdB		Transcriptional regulatory protein YpdB	33	675	292	53	1.2066439969977645e-157	1.0322018793821766e-160
uidB_2		Glucuronide carrier protein	32	717	293	11	1.4256855858062683e-201	1.542949768188602e-204
trpC		Tryptophan biosynthesis protein TrpCF	31	727	294	1	6.387760760121731e-220	8.252920878710246e-223
fucK_2		L-fuculokinase	30	686	295	42	1.159601580083656e-170	1.0677730939996832e-173
ydhV_2		putative oxidoreductase YdhV	29	702	296	26	1.8334913636555776e-187	1.8353266903459234e-190
torD		Chaperone protein TorD	28	643	297	85	2.0025270138039717e-141	1.486657025838138e-144
macA		Macrolide export protein MacA	23	602	302	126	1.7693308008665887e-124	1.1954937843693167e-127
kdgR		Transcriptional regulator KdgR	23	687	302	41	4.0153211883028627e-181	3.905954463329633e-184
grxD		Glutaredoxin 4	23	709	302	19	7.479210031931015e-204	8.273462424702451e-207
ghxP		Guanine/hypoxanthine permease GhxP	23	701	302	27	8.15106839679511e-195	8.499549944520449e-198
rstB		Sensor protein RstB	22	711	303	17	8.780233130527997e-208	1.0024122267035129e-210
nuoL_1		NADH-quinone oxidoreductase subunit L	22	691	303	37	2.955575931656324e-186	2.9379482422031055e-189
group_5678	rhaR_1	hypothetical protein	22	606	303	122	7.639413992542146e-128	5.218178956654471e-131
dinF		DNA damage-inducible protein F	22	669	303	59	1.4901226046737039e-167	1.3521983708472812e-170
ilvI		Acetolactate synthase isozyme 3 large subunit	21	705	304	23	3.753128564304155e-202	4.083926620570354e-205
group_3063		hypothetical protein	21	632	304	96	8.325240821004076e-144	6.326170836629237e-147
ypdF_2		Aminopeptidase YpdF	20	608	305	120	1.520017439019657e-131	1.0622064563379853e-134
yicJ_2		Inner membrane symporter YicJ	20	728	305	0	1.7038395740285083e-238	2.927559405547265e-241
group_6943		hypothetical protein	20	590	305	138	2.48327610296691e-122	1.6566218165222883e-125
group_3346	fryA_1	Multiphosphoryl transfer protein 1	20	600	305	128	2.3556200584007025e-127	1.6035534774681433e-130
gatD		Galactitol 1-phosphate 5-dehydrogenase	20	713	305	15	2.3432557692599317e-213	2.8029375230381957e-216
group_3197		putative autotransporter	19	685	306	43	3.5719189625569934e-185	3.5295641922499934e-188
fucO		Lactaldehyde reductase	19	590	306	138	1.1804019678572146e-123	7.954191158067484e-127
pdeR_2		Cyclic di-GMP phosphodiesterase PdeR	18	724	307	4	4.018220310922688e-233	6.258910141624124e-236
group_11899		hypothetical protein	18	725	307	3	5.2960124242602866e-235	8.473619878816458e-238
dmsC_1		Anaerobic dimethyl sulfoxide reductase chain C	18	718	307	10	2.2190601940115606e-223	2.9946831228226187e-226
ydhX_2		putative ferredoxin-like protein YdhX	17	712	308	16	9.324547180232598e-217	1.1455217666133412e-219
ydhW		putative protein YdhW	17	680	308	48	7.672467229504366e-184	7.514659382472445e-187
ydhU		Putative cytochrome YdhU	17	701	308	27	6.975397611009379e-204	7.724692813963875e-207
ydhT		putative protein YdhT	17	718	308	10	5.602985196973557e-225	7.792747144608563e-228
ybgD		putative fimbrial-like protein YbgD	17	728	308	0	2.795913787179082e-243	5.255477043569704e-246
nicS		HTH-type transcriptional repressor NicS	17	608	308	120	1.1326064513288209e-135	8.07850535897875e-139
group_8126		hypothetical protein	17	640	308	88	1.9632755695110683e-154	1.647043263012641e-157
group_3749		hypothetical protein	17	700	308	28	8.172957631406877e-203	8.932194132685112e-206
fabG_2		3-oxoacyl-[acyl-carrier-protein] reductase FabG	17	598	308	130	2.081660280697913e-130	1.4455974171513284e-133
ade		Adenine deaminase	17	720	308	8	5.240735993994439e-228	7.58427784948544e-231
ydhY		putative ferredoxin-like protein YdhY	15	588	310	140	3.482507215255813e-128	2.386913787015636e-131
csgD		CsgBAC operon transcriptional regulatory protein	15	677	310	51	2.006702137871766e-184	1.9770464412529714e-187
pdeD		putative cyclic di-GMP phosphodiesterase PdeD	14	697	311	31	1.630869644552022e-204	1.822200720169857e-207
norW		Nitric oxide reductase FlRd-NAD(+) reductase	14	648	311	80	3.081338752541554e-164	2.7511953147692447e-167
group_6294		hypothetical protein	14	641	311	87	1.3512838552408954e-159	1.1729894576743883e-162
group_5181		hypothetical protein	14	601	311	127	2.8261496452868526e-136	2.0215662698761462e-139
fixA_2		Protein FixA	14	690	311	38	1.3240122545525226e-197	1.3981122012170248e-200
group_5522		hypothetical protein	12	632	313	96	4.939984223856875e-157	4.204241892644149e-160
ydiN		Inner membrane transport protein YdiN	11	658	314	70	4.045777971363316e-176	3.831229139548595e-179
rop_2		Regulatory protein rop	11	595	314	133	1.035743401771059e-137	7.483695099501872e-141
rnd		Ribonuclease D	11	717	314	11	1.136635235410937e-233	1.7759925553295892e-236
fucI		L-fucose isomerase	11	704	314	24	3.5654197094321556e-217	4.396325165760981e-220
fepE_3		Ferric enterobactin transport protein FepE	11	595	314	133	1.035743401771059e-137	7.483695099501872e-141
hpaB_1		4-hydroxyphenylacetate 3-monooxygenase oxygenase component	9	727	316	1	9.390672462233928e-255	2.2305635302218357e-257
group_7056	mgtC	hypothetical protein	9	706	316	22	4.368358356275444e-223	5.887275412770141e-226
cobU		Bifunctional adenosylcobalamin biosynthesis protein CobU	9	684	316	44	1.2540143203467301e-200	1.3556911571316002e-203
bcsA_2		Cellulose synthase catalytic subunit [UDP-forming]	9	713	316	15	8.659546528502871e-232	1.3041485735697096e-234
yehY		Glycine betaine uptake system permease protein YehY	8	658	317	70	2.4465792844128785e-181	2.382258310041751e-184
selO		Protein adenylyltransferase SelO	8	726	317	2	1.817398331806866e-254	4.286316820299212e-257
murI_1		Glutamate racemase	8	708	317	20	2.424440910369532e-227	3.4833921125999025e-230
mqo_2		Malate:quinone oxidoreductase	8	724	317	4	1.5220492538130534e-250	3.3673656057810914e-253
group_7146		IS1 family transposase ISEc30	8	712	317	16	2.326718979080031e-232	3.557674279938886e-235
group_4830	aaeB_2	p-hydroxybenzoic acid efflux pump subunit AaeB	8	670	317	58	1.5143434422928184e-190	1.5452484105028758e-193
gadC_1		Glutamate/gamma-aminobutyrate antiporter	8	679	317	49	4.885581800281542e-198	5.180892683225389e-201
gadA		Glutamate decarboxylase	8	713	317	15	1.1304458534167675e-233	1.7690858425927505e-236
fliZ		Regulator of sigma S factor FliZ	8	702	317	26	2.1305960744204156e-220	2.785092907739105e-223
fliD		Flagellar hook-associated protein 2	8	728	317	0	3.662112015950142e-259	1.0315808495634201e-261
flgL		Flagellar hook-associated protein 3	8	726	317	2	1.817398331806866e-254	4.286316820299212e-257
dapH_1		2,3,4,5-tetrahydropyridine-2,6-dicarboxylate N-acetyltransferase	7	703	318	25	1.9820577954008613e-223	2.682080913938919e-226
yhbX_1		Putative transferase YhbX	6	706	319	22	7.390614926052288e-229	1.0836678777202769e-231
ptrB		Protease 2	6	686	319	42	4.1194747723703645e-208	4.729592161160005e-211
pdeR_1		Cyclic di-GMP phosphodiesterase PdeR	6	603	319	125	2.1435143730473743e-150	1.7286406234253018e-153
group_9768		hypothetical protein	6	596	319	132	1.2193974131132006e-146	9.571408266194668e-150
group_13369		hypothetical protein	6	704	319	24	1.5442932581888634e-226	2.17200176960459e-229
group_11922		hypothetical protein	6	703	319	25	2.107048271593352e-225	2.9469206595711216e-228
group_10807		hypothetical protein	6	704	319	24	1.5442932581888634e-226	2.17200176960459e-229
group_10806		hypothetical protein	6	703	319	25	2.107048271593352e-225	2.9469206595711216e-228
emrK		putative multidrug resistance protein EmrK	6	665	319	63	2.3182025764877334e-190	2.363101505084336e-193
yhjX		putative MFS-type transporter YhjX	5	723	320	5	8.773302840180476e-255	2.088881628614399e-257
uxuA		Mannonate dehydratase	4	698	321	30	4.305644207277149e-224	5.914346438567512e-227
ugpA		sn-glycerol-3-phosphate transport system permease protein UgpA	4	720	321	8	6.321314465839154e-252	1.4366623785998079e-254
ttdA		L(+)-tartrate dehydratase subunit alpha	4	599	321	129	4.998000640202194e-152	4.086672641211933e-155
argT		Lysine/arginine/ornithine-binding periplasmic protein	4	725	321	3	1.1678881660333108e-260	3.385183089951625e-263
actP		Cation/acetate symporter ActP	4	692	321	36	5.887560657298e-218	7.368661648683354e-221
yidZ		HTH-type transcriptional regulator YidZ	3	604	322	124	8.609610127674252e-157	7.30866734097984e-160
yhaJ_2		HTH-type transcriptional regulator YhaJ	3	670	322	58	1.655707538199686e-200	1.7880210995676956e-203
yfcJ		putative MFS-type transporter YfcJ	3	726	322	2	5.994856821198468e-265	2.1034585337538483e-267
ves		Protein Ves	3	711	322	17	2.0759624090405342e-241	3.7882525712418505e-244
thiD		Hydroxymethylpyrimidine/phosphomethylpyrimidine kinase	3	727	322	1	3.715751773403681e-267	1.522849087460525e-269
recD		RecBCD enzyme subunit RecD	3	692	322	36	3.761339716906531e-220	4.903963125041109e-223
proX		Glycine betaine/proline betaine-binding periplasmic protein	3	720	322	8	3.579083114960047e-254	8.38192766969566e-257
lapB_2		hypothetical protein	3	689	322	39	3.1591551706654138e-217	3.909845508249275e-220
kdpD_2		Sensor protein KdpD	3	711	322	17	2.0759624090405342e-241	3.7882525712418505e-244
fhuE_1		FhuE receptor	3	728	322	0	1.1551134168660847e-269	5.347747300305948e-272
csgE		Curli production assembly/transport component CsgE	3	688	322	40	2.846681316656221e-216	3.4843100571067577e-219
bisC		Biotin sulfoxide reductase	3	720	322	8	3.579083114960047e-254	8.38192766969566e-257
ytfT		Inner membrane ABC transporter permease protein YtfT	2	707	323	21	8.697005533328783e-239	1.5046722376001353e-241
yfeX		Dye-decolorizing peroxidase YfeX	2	676	323	52	8.781131105922773e-208	1.0024122267035129e-210
xylE		D-xylose-proton symporter	2	584	323	144	2.4063636667214903e-148	1.911329361971001e-151
ugpQ		Glycerophosphodiester phosphodiesterase, cytoplasmic	2	701	323	27	7.064229301647796e-232	1.076864222812164e-234
tamB		Translocation and assembly module subunit TamB	2	709	323	19	3.113200956179235e-241	5.639856804672527e-244
rseB		Sigma-E factor regulatory protein RseB	2	727	323	1	1.531742342577465e-269	7.026341020997547e-272
rng		Ribonuclease G	2	720	323	8	1.5218267065143246e-256	3.833316641094017e-259
purL		Phosphoribosylformylglycinamidine synthase	2	692	323	36	1.804266319339227e-222	2.4153498250859797e-225
ppsR		Phosphoenolpyruvate synthase regulatory protein	2	708	323	20	5.32416855730487e-240	9.440015172526365e-243
phoA		Alkaline phosphatase	2	674	323	54	4.323651553743086e-206	4.868976974935908e-209
phnC		Phosphate-import ATP-binding protein PhnC	2	691	323	37	1.750459705712664e-221	2.30627102201932e-224
nagR		HTH-type transcriptional repressor NagR	2	725	323	3	2.690016524349153e-265	1.0112844076500574e-267
group_8743		hypothetical protein	2	725	323	3	2.690016524349153e-265	1.0112844076500574e-267
group_8201		hypothetical protein	2	724	323	4	2.193057495856306e-263	7.310191652854353e-266
group_6783		hypothetical protein	2	727	323	1	1.531742342577465e-269	7.026341020997547e-272
group_5814		hypothetical protein	2	637	323	91	8.478280552196401e-179	8.120958383329886e-182
group_13463		hypothetical protein	2	639	323	89	4.086468793510799e-180	3.952097479217407e-183
group_11921		hypothetical protein	2	703	323	25	4.082910487905754e-234	6.501449821505977e-237
group_11885		hypothetical protein	2	666	323	62	1.389480834204241e-199	1.4892613442703547e-202
emrA_1		Multidrug export protein EmrA	2	712	323	16	4.603318146764692e-245	9.356337696676204e-248
cca		Multifunctional CCA protein	2	655	323	73	3.089116726985203e-191	3.161839024549849e-194
yqfG		putative protein YqfG	1	724	324	4	6.115962419250647e-266	2.334336801240705e-268
yidI		Inner membrane protein YidI	1	728	324	0	1.2987801475172875e-274	9.146339067023152e-277
xylA_2		Xylose isomerase	1	712	324	16	1.3530271431084201e-247	2.8365348912126205e-250
rluC		Ribosomal large subunit pseudouridine synthase C	1	723	324	5	4.018769681943424e-264	1.3905777446171018e-266
plsY		putative glycerol-3-phosphate acyltransferase	1	594	324	134	7.33843911152231e-156	6.198006006353302e-159
norV		Anaerobic nitric oxide reductase flavorubredoxin	1	716	324	12	4.5267439149319925e-253	1.0358681727533164e-255
nlpD_2		Murein hydrolase activator NlpD	1	646	324	82	2.9286123383004675e-187	2.9256866516488185e-190
mtlK		Mannitol 2-dehydrogenase	1	685	324	43	2.98068651568938e-218	3.7398827047545545e-221
mntP		putative manganese efflux pump MntP	1	686	324	42	3.497431755117693e-219	4.4667072223725326e-222
ligB		DNA ligase B	1	707	324	21	2.6120874338768425e-241	4.740630551500622e-244
intS_1		Prophage integrase IntS	1	686	324	42	3.497431755117693e-219	4.4667072223725326e-222
group_9304		hypothetical protein	1	722	324	6	2.2072798506109577e-262	6.941131605694836e-265
group_9280		hypothetical protein	1	583	324	145	3.8276134583175447e-150	3.0793350428942434e-153
group_8659		hypothetical protein	1	691	324	37	5.627806744210409e-224	7.719899511948435e-227
group_8379	flgC	Flagellar basal-body rod protein FlgC	1	661	324	67	3.7796154333637495e-198	4.012330608666401e-201
group_8329		putative transporter	1	719	324	9	1.5960150649542989e-257	4.3488148908836484e-260
group_7529		hypothetical protein	1	699	324	29	3.321819888224532e-232	5.071480745380965e-235
group_4284		hypothetical protein	1	682	324	46	1.6370879581056632e-215	1.9843490401280766e-218
group_3682		hypothetical protein	1	723	324	5	4.018769681943424e-264	1.3905777446171018e-266
group_15182		hypothetical protein	1	687	324	41	4.0192691944296576e-220	5.226617938139997e-223
group_13368		hypothetical protein	1	703	324	25	1.2475081903179349e-236	2.068836136513988e-239
group_13367		hypothetical protein	1	704	324	24	8.948958263583525e-238	1.5142061359701394e-240
group_11669		hypothetical protein	1	724	324	4	6.115962419250647e-266	2.334336801240705e-268
group_10805		hypothetical protein	1	703	324	25	1.2475081903179349e-236	2.068836136513988e-239
glyQ		Glycine--tRNA ligase alpha subunit	1	713	324	15	6.376088599223839e-249	1.3771249674349545e-251
fliP		Flagellar biosynthetic protein FliP	1	702	324	26	1.6769601248610097e-235	2.7223378650341067e-238
fliK		Flagellar hook-length control protein	1	655	324	73	1.151847004417853e-193	1.194862037777856e-196
fic		putative protein adenylyltransferase Fic	1	721	324	7	1.0422889150095047e-260	3.04762840646054e-263
emrA_2		Multidrug export protein EmrA	1	716	324	12	4.5267439149319925e-253	1.0358681727533164e-255
cyoA		Cytochrome bo(3) ubiquinol oxidase subunit 2	1	591	324	137	2.8254974892686808e-154	2.360482447175172e-157
csrD		RNase E specificity factor CsrD	1	708	324	20	1.5922048649635704e-242	2.9872511537778058e-245
comEC_1		ComE operon protein 3	1	685	324	43	2.98068651568938e-218	3.7398827047545545e-221
chbC_2		PTS system N,N'-diacetylchitobiose-specific EIIC component	1	696	324	32	4.972393548525021e-229	7.301605798127785e-232
ccmF_1		Cytochrome c-type biogenesis protein CcmF	1	679	324	49	7.590266421504546e-213	9.00387475860563e-216
bamC		Outer membrane protein assembly factor BamC	1	725	324	3	7.468746500464142e-268	3.319442889095174e-270
aphA		Class B acid phosphatase	1	712	324	16	1.3530271431084201e-247	2.8365348912126205e-250
ytfJ_1		putative protein YtfJ	0	703	325	25	1.9081300846117197e-239	3.324268440090104e-242
ytfF		Inner membrane protein YtfF	0	583	325	145	9.471048595168316e-153	7.795101724418367e-156
yrdA_1		Protein YrdA	0	722	325	6	3.109228535720877e-265	1.0986673271098505e-267
yobA		Protein YobA	0	688	325	40	7.368507428048342e-224	1.0025180174215432e-226
ynfE_1		Putative dimethyl sulfoxide reductase chain YnfE	0	654	325	74	1.158999282834955e-195	1.216158743793237e-198
ynaL		Protein YnaL	0	702	325	26	2.575975614225821e-238	4.373473029245876e-241
ymgF		Inner membrane protein YmgF	0	663	325	65	1.9861544663693207e-202	2.163566956829325e-205
yliI		Aldose sugar dehydrogenase YliI	0	720	325	8	6.138283392770662e-262	1.8323234008270633e-264
yjjV		putative metal-dependent hydrolase YjjV	0	727	325	1	5.807988039652073e-275	5.094726350571994e-277
yjgN		Inner membrane protein YjgN	0	709	325	19	1.3818523855701552e-246	2.8433176657822126e-249
yihV		Sulfofructose kinase	0	717	325	11	2.331000097803521e-257	6.249330020920968e-260
yihU		3-sulfolactaldehyde reductase	0	657	325	71	7.150291857242035e-198	7.566446409779931e-201
yihS		Sulfoquinovose isomerase	0	696	325	32	7.835310746626364e-232	1.1817964927038257e-234
yihR		putative protein YihR	0	678	325	50	9.63166416148467e-215	1.1632444639474239e-217
yihQ		Sulfoquinovosidase	0	681	325	47	2.1651946789591497e-217	2.6863457555324436e-220
yihP_1		Putative 2,3-dihydroxypropane-1-sulfonate exporter	0	649	325	79	4.49896609946789e-192	4.62856594595462e-195
yigG		Inner membrane protein YigG	0	646	325	82	5.666296922319151e-190	5.735118342428291e-193
yidK		putative symporter YidK	0	650	325	78	8.797483214306026e-193	9.069570324026831e-196
yibH		Inner membrane protein YibH	0	695	325	33	8.500124991794675e-231	1.2667846485536028e-233
yghO_2		Protein YghO	0	622	325	106	2.066249642564507e-174	1.9346906765585273e-177
ygcS_2		Inner membrane metabolite transport protein YgcS	0	698	325	30	6.115749426127033e-234	9.61595821718087e-237
ygcB		CRISPR-associated endonuclease/helicase Cas3	0	723	325	5	5.636063810974398e-267	2.1845208569668207e-269
yfgG		Protein YfgG	0	667	325	61	1.416712389240492e-205	1.5882425888346322e-208
yfcS		putative fimbrial chaperone YfcS	0	713	325	15	9.34165050195465e-252	2.0759223337677e-254
yfcR		putative fimbrial-like protein YfcR	0	725	325	3	1.038235941968203e-270	5.114462768316271e-273
yfcQ		putative fimbrial-like protein YfcQ	0	728	325	0	1.7815914232061568e-277	1.8953100246874008e-279
yfcP		putative fimbrial-like protein YfcP	0	728	325	0	1.7815914232061568e-277	1.8953100246874008e-279
yfcO		putative protein YfcO	0	726	325	2	9.496060444831133e-273	5.935037778019458e-275
yeiL		Regulatory protein YeiL	0	720	325	8	6.138283392770662e-262	1.8323234008270633e-264
yehD		putative fimbrial-like protein YehD	0	688	325	40	7.368507428048342e-224	1.0025180174215432e-226
yehB		Outer membrane usher protein YehB	0	656	325	72	3.942591482395954e-197	4.154469422967286e-200
yehA		putative fimbrial-like protein YehA	0	724	325	4	8.539490622688472e-269	3.8122725994144963e-271
yeeO_1		putative FMN/FAD exporter YeeO	0	653	325	75	6.181329508453088e-195	6.459069496816184e-198
yedK_2		SOS response-associated protein YedK	0	728	325	0	1.7815914232061568e-277	1.8953100246874008e-279
yebS		Intermembrane transport protein YebS	0	713	325	15	9.34165050195465e-252	2.0759223337677e-254
yebC		putative transcriptional regulatory protein YebC	0	591	325	137	6.779890826397677e-157	5.760315060660728e-160
ydjI		putative protein YdjI	0	686	325	42	5.747692536296802e-222	7.6027679051545e-225
ydjG		NADH-specific methylglyoxal reductase	0	699	325	29	5.1682389516566416e-235	8.282434217398465e-238
ydjF_2		putative HTH-type transcriptional regulator YdjF	0	726	325	2	9.496060444831133e-273	5.935037778019458e-275
ydjE_2		Inner membrane metabolite transport protein YdjE	0	724	325	4	8.539490622688472e-269	3.8122725994144963e-271
ydjE_1		Inner membrane metabolite transport protein YdjE	0	704	325	24	1.3629500604369424e-240	2.4557658746611574e-243
ydiM		Inner membrane transport protein YdiM	0	709	325	19	1.3818523855701552e-246	2.8433176657822126e-249
ydcV_3		Inner membrane ABC transporter permease protein YdcV	0	667	325	61	1.416712389240492e-205	1.5882425888346322e-208
ydcU		Inner membrane ABC transporter permease protein YdcU	0	659	325	69	2.271893014351931e-199	2.429832100911156e-202
ycjY_1		putative protein YcjY	0	689	325	39	8.075076633477633e-225	1.1122695087434755e-227
ycjU		Beta-phosphoglucomutase	0	723	325	5	5.636063810974398e-267	2.1845208569668207e-269
ycjP		Inner membrane ABC transporter permease protein YcjP	0	688	325	40	7.368507428048342e-224	1.0025180174215432e-226
ycjO		Inner membrane ABC transporter permease protein YcjO	0	687	325	41	6.577740777233399e-223	8.817346886371848e-226
yciF		Protein YciF	0	727	325	1	5.807988039652073e-275	5.094726350571994e-277
yciE		Protein YciE	0	728	325	0	1.7815914232061568e-277	1.8953100246874008e-279
ycgJ		putative methyltransferase YcgJ	0	727	325	1	5.807988039652073e-275	5.094726350571994e-277
yccJ		putative protein YccJ	0	719	325	9	2.2779851702060004e-260	6.453215779620397e-263
ycbU		putative fimbrial-like protein YcbU	0	704	325	24	1.3629500604369424e-240	2.4557658746611574e-243
ycaL		Metalloprotease YcaL	0	641	325	87	1.4805111625292345e-186	1.473145435352472e-189
ybjP		putative lipoprotein YbjP	0	727	325	1	5.807988039652073e-275	5.094726350571994e-277
ybhI		Inner membrane protein YbhI	0	599	325	129	3.4985624264488534e-161	3.0824338559020734e-164
ybhH		Putative isomerase YbhH	0	599	325	129	3.4985624264488534e-161	3.0824338559020734e-164
ybeT		Sel1-repeat-containing protein YbeT	0	716	325	12	6.546225274664893e-256	1.5850424393861726e-258
yafO		mRNA interferase toxin YafO	0	616	325	112	8.071116751946379e-171	7.438817282899889e-174
yafN		Antitoxin YafN	0	724	325	4	8.539490622688472e-269	3.8122725994144963e-271
yadG		putative ABC transporter ATP-binding protein YadG	0	676	325	52	5.148218922393569e-213	6.136136975439295e-216
xerC_5		hypothetical protein	0	703	325	25	1.9081300846117197e-239	3.324268440090104e-242
wzzB		Chain length determinant protein	0	728	325	0	1.7815914232061568e-277	1.8953100246874008e-279
wrbA		NAD(P)H dehydrogenase (quinone)	0	719	325	9	2.2779851702060004e-260	6.453215779620397e-263
ttuB		Putative tartrate transporter	0	602	325	126	7.892244640253756e-163	7.002879006436341e-166
tmk_2		hypothetical protein	0	726	325	2	9.496060444831133e-273	5.935037778019458e-275
thi4		Thiamine thiazole synthase	0	701	325	27	3.358308948916626e-237	5.61590125236894e-240
tdh_3		D-arabitol-phosphate dehydrogenase	0	728	325	0	1.7815914232061568e-277	1.8953100246874008e-279
tcyP_1		L-cystine uptake protein TcyP	0	592	325	136	2.0104871065291814e-157	1.7125103122054355e-160
tap		Methyl-accepting chemotaxis protein IV	0	596	325	132	1.4756844055654945e-159	1.2776488359874412e-162
tam		Trans-aconitate 2-methyltransferase	0	650	325	78	8.797483214306026e-193	9.069570324026831e-196
symE_2		Toxic protein SymE	0	683	325	45	3.391843387466078e-219	4.342949279726092e-222
symE_1		Endoribonuclease SymE	0	723	325	5	5.636063810974398e-267	2.1845208569668207e-269
surE		5'/3'-nucleotidase SurE	0	722	325	6	3.109228535720877e-265	1.0986673271098505e-267
ssuC_1		Putative aliphatic sulfonates transport permease protein SsuC	0	711	325	17	4.005301341319687e-249	8.688289243643572e-252
srlR_4		Glucitol operon repressor	0	684	325	44	4.125214930701986e-220	5.3366299232884685e-223
srlE		PTS system glucitol/sorbitol-specific EIIB component	0	725	325	3	1.038235941968203e-270	5.114462768316271e-273
sopA		E3 ubiquitin-protein ligase SopA	0	693	325	35	9.231564318819695e-229	1.3417971393633277e-231
siaQ		hypothetical protein	0	586	325	142	2.741246202294327e-154	2.2920118748280326e-157
siaP		Sialic acid-binding periplasmic protein SiaP	0	727	325	1	5.807988039652073e-275	5.094726350571994e-277
sfmC		putative fimbrial chaperone SfmC	0	674	325	54	2.5770235473792725e-211	3.024675525093043e-214
sfmA		putative fimbrial-like protein SfmA	0	682	325	46	2.7355954277172075e-218	3.4584012992632207e-221
selU		tRNA 2-selenouridine synthase	0	726	325	2	9.496060444831133e-273	5.935037778019458e-275
sacA		Sucrose-6-phosphate hydrolase	0	677	325	51	7.100991617094584e-214	8.504181577358784e-217
rutG		Putative pyrimidine permease RutG	0	689	325	39	8.075076633477633e-225	1.1122695087434755e-227
rutF		FMN reductase (NADH) RutF	0	719	325	9	2.2779851702060004e-260	6.453215779620397e-263
rutE		putative malonic semialdehyde reductase RutE	0	719	325	9	2.2779851702060004e-260	6.453215779620397e-263
rutD		Putative aminoacrylate hydrolase RutD	0	716	325	12	6.546225274664893e-256	1.5850424393861726e-258
rutC		Putative aminoacrylate peracid reductase RutC	0	716	325	12	6.546225274664893e-256	1.5850424393861726e-258
rutB		Peroxyureidoacrylate/ureidoacrylate amidohydrolase RutB	0	716	325	12	6.546225274664893e-256	1.5850424393861726e-258
rutA		Pyrimidine monooxygenase RutA	0	716	325	12	6.546225274664893e-256	1.5850424393861726e-258
rnz		Ribonuclease Z	0	681	325	47	2.1651946789591497e-217	2.6863457555324436e-220
rhsC		hypothetical protein	0	642	325	86	3.1263221150495976e-187	3.120081951147303e-190
rhaR_4		hypothetical protein	0	697	325	31	7.02324772806846e-233	1.0821645189627827e-235
rhaR_1		HTH-type transcriptional activator RhaR	0	726	325	2	9.496060444831133e-273	5.935037778019458e-275
rfbC		dTDP-4-dehydrorhamnose 3,5-epimerase	0	728	325	0	1.7815914232061568e-277	1.8953100246874008e-279
rfaY		Lipopolysaccharide core heptose(II) kinase RfaY	0	728	325	0	1.7815914232061568e-277	1.8953100246874008e-279
rcnR		Transcriptional repressor RcnR	0	727	325	1	5.807988039652073e-275	5.094726350571994e-277
rcnB		Nickel/cobalt homeostasis protein RcnB	0	727	325	1	5.807988039652073e-275	5.094726350571994e-277
rcnA_1		Nickel/cobalt efflux system RcnA	0	710	325	18	7.63232422262584e-248	1.6068050995001768e-250
rayT		REP-associated tyrosine transposase	0	721	325	7	1.4746626769419016e-263	4.948532472959401e-266
prr		Gamma-aminobutyraldehyde dehydrogenase	0	628	325	100	4.100018386074797e-178	3.915967895009357e-181
pitA_1		Low-affinity inorganic phosphate transporter 1	0	718	325	10	7.631250320190104e-259	2.1080801989475427e-261
phoC_2		Major phosphate-irrepressible acid phosphatase	0	585	325	143	8.97135120750871e-154	7.445104736521751e-157
phnR		Putative transcriptional regulator of 2-aminoethylphosphonate degradation operons	0	713	325	15	9.34165050195465e-252	2.0759223337677e-254
pemK		Endoribonuclease PemK	0	718	325	10	7.631250320190104e-259	2.1080801989475427e-261
pdeG		putative cyclic di-GMP phosphodiesterase PdeG	0	638	325	90	1.490373045490056e-184	1.4712468366140728e-187
pdeF		Cyclic di-GMP phosphodiesterase PdeF	0	717	325	11	2.331000097803521e-257	6.249330020920968e-260
pdeB		putative cyclic di-GMP phosphodiesterase PdeB	0	720	325	8	6.138283392770662e-262	1.8323234008270633e-264
papC_4		Outer membrane usher protein PapC	0	712	325	16	1.9909392632290853e-250	4.35654105739406e-253
papC_2		Outer membrane usher protein PapC	0	703	325	25	1.9081300846117197e-239	3.324268440090104e-242
papC_1		Outer membrane usher protein PapC	0	726	325	2	9.496060444831133e-273	5.935037778019458e-275
panF		Sodium/pantothenate symporter	0	623	325	105	5.081727659207372e-175	4.780552830863003e-178
panC		Pantothenate synthetase	0	610	325	118	2.4853212229572713e-167	2.249159477789386e-170
ospG		Protein kinase OspG	0	585	325	143	8.97135120750871e-154	7.445104736521751e-157
ompN_1		Outer membrane porin N	0	687	325	41	6.577740777233399e-223	8.817346886371848e-226
ompD_1		Outer membrane porin protein OmpD	0	711	325	17	4.005301341319687e-249	8.688289243643572e-252
ompC		Outer membrane protein C	0	727	325	1	5.807988039652073e-275	5.094726350571994e-277
oleD_1		2-alkyl-3-oxoalkanoate reductase	0	708	325	20	2.3836953651085147e-245	4.8646844185888054e-248
norR_2		Anaerobic nitric oxide reductase transcription regulator NorR	0	678	325	50	9.63166416148467e-215	1.1632444639474239e-217
nimR_2		HTH-type transcriptional regulator NimR	0	624	325	104	1.2408869865506367e-175	1.1695447564096482e-178
nifJ		Pyruvate-flavodoxin oxidoreductase	0	598	325	130	1.224496849257099e-160	1.076007776148593e-163
nei		Endonuclease 8	0	725	325	3	1.038235941968203e-270	5.114462768316271e-273
narQ_1		Nitrate/nitrite sensor protein NarQ	0	699	325	29	5.1682389516566416e-235	8.282434217398465e-238
nanS		putative 9-O-acetyl-N-acetylneuraminic acid deacetylase	0	646	325	82	5.666296922319151e-190	5.735118342428291e-193
nadC_2		Nicotinate-nucleotide pyrophosphorylase [carboxylating]	0	722	325	6	3.109228535720877e-265	1.0986673271098505e-267
murJ_2		lipid II flippase MurJ	0	728	325	0	1.7815914232061568e-277	1.8953100246874008e-279
msmX		Oligosaccharides import ATP-binding protein MsmX	0	646	325	82	5.666296922319151e-190	5.735118342428291e-193
mshA_2		D-inositol-3-phosphate glycosyltransferase	0	726	325	2	9.496060444831133e-273	5.935037778019458e-275
mnaT		L-amino acid N-acyltransferase MnaT	0	621	325	107	8.342241547550156e-174	7.7892077941644785e-177
mlrA		HTH-type transcriptional regulator MlrA	0	641	325	87	1.4805111625292345e-186	1.473145435352472e-189
mgtS		Small protein MgtS	0	665	325	63	5.4461819129235886e-204	6.037895690602648e-207
menE_1		4-hydroxyphenylalkanoate adenylyltransferase	0	678	325	50	9.63166416148467e-215	1.1632444639474239e-217
mdrP		Na(+), Li(+), K(+)/H(+) antiporter	0	697	325	31	7.02324772806846e-233	1.0821645189627827e-235
mazG		Nucleoside triphosphate pyrophosphohydrolase	0	723	325	5	5.636063810974398e-267	2.1845208569668207e-269
manZ_1		N-acetylgalactosamine permease IIC component 1	0	682	325	46	2.7355954277172075e-218	3.4584012992632207e-221
manX_1		PTS system mannose-specific EIIAB component	0	665	325	63	5.4461819129235886e-204	6.037895690602648e-207
malK		Maltose/maltodextrin import ATP-binding protein MalK	0	720	325	8	6.138283392770662e-262	1.8323234008270633e-264
malG		Maltose/maltodextrin transport system permease protein MalG	0	698	325	30	6.115749426127033e-234	9.61595821718087e-237
malF		Maltose/maltodextrin transport system permease protein MalF	0	708	325	20	2.3836953651085147e-245	4.8646844185888054e-248
maeA		NAD-dependent malic enzyme	0	660	325	68	3.978695888078254e-200	4.273572382468586e-203
lutR		HTH-type transcriptional regulator LutR	0	725	325	3	1.038235941968203e-270	5.114462768316271e-273
lutA_1		Lactate utilization protein A	0	725	325	3	1.038235941968203e-270	5.114462768316271e-273
lsrR		Transcriptional regulator LsrR	0	613	325	115	4.6093936761845766e-169	4.209491941721074e-172
lsrG		(4S)-4-hydroxy-5-phosphonooxypentane-2,3-dione isomerase	0	640	325	88	6.948308069597429e-186	6.893162767457767e-189
lsrF		3-hydroxy-5-phosphonooxypentane-2,4-dione thiolase	0	598	325	130	1.224496849257099e-160	1.076007776148593e-163
lsrD		Autoinducer 2 import system permease protein LsrD	0	690	325	38	8.651867821583173e-226	1.2134456972767423e-228
lsrB_2		Autoinducer 2-binding protein LsrB	0	590	325	138	2.2747025019000902e-156	1.9228254453931446e-159
lptG_1		Lipopolysaccharide export system permease protein LptG	0	700	325	28	4.233868067741319e-236	6.8955505989272295e-239
lplA_2		Lipoate-protein ligase A	0	723	325	5	5.636063810974398e-267	2.1845208569668207e-269
lgoT_2		putative L-galactonate transporter	0	717	325	11	2.331000097803521e-257	6.249330020920968e-260
levE		PTS system fructose-specific EIIB component	0	684	325	44	4.125214930701986e-220	5.3366299232884685e-223
kbaZ		D-tagatose-1,6-bisphosphate aldolase subunit KbaZ	0	684	325	44	4.125214930701986e-220	5.3366299232884685e-223
katE		Catalase HPII	0	671	325	57	8.118293531010264e-209	9.34210993211768e-212
iolO		D-psicose 3-epimerase	0	606	325	122	4.644024293528543e-165	4.1650442094426394e-168
intA_3		Prophage integrase IntA	0	598	325	130	1.224496849257099e-160	1.076007776148593e-163
intA_1		Prophage integrase IntA	0	691	325	37	9.05705171405401e-227	1.2774402981740493e-229
hyfB_3		Hydrogenase-4 component B	0	649	325	79	4.49896609946789e-192	4.62856594595462e-195
hyfB_1		Hydrogenase-4 component B	0	660	325	68	3.978695888078254e-200	4.273572382468586e-203
htrL		Protein HtrL	0	728	325	0	1.7815914232061568e-277	1.8953100246874008e-279
hpcD		5-carboxymethyl-2-hydroxymuconate Delta-isomerase	0	727	325	1	5.807988039652073e-275	5.094726350571994e-277
hosA		Transcriptional regulator HosA	0	700	325	28	4.233868067741319e-236	6.8955505989272295e-239
hokE		Toxic protein HokE	0	726	325	2	9.496060444831133e-273	5.935037778019458e-275
hokA		hypothetical protein	0	724	325	4	8.539490622688472e-269	3.8122725994144963e-271
hlyE_2		Hemolysin E, chromosomal	0	727	325	1	5.807988039652073e-275	5.094726350571994e-277
hin_1		DNA-invertase hin	0	703	325	25	1.9081300846117197e-239	3.324268440090104e-242
hflC_2		Modulator of FtsH protease HflC	0	701	325	27	3.358308948916626e-237	5.61590125236894e-240
hexR		HTH-type transcriptional regulator HexR	0	728	325	0	1.7815914232061568e-277	1.8953100246874008e-279
gspA_2		General stress protein A	0	728	325	0	1.7815914232061568e-277	1.8953100246874008e-279
gspA_1		General stress protein A	0	728	325	0	1.7815914232061568e-277	1.8953100246874008e-279
group_9923		hypothetical protein	0	597	325	131	4.26237071191784e-160	3.72910823439881e-163
group_9911		hypothetical protein	0	584	325	144	2.921919247445545e-153	2.4128152332333156e-156
group_9901		IS66 family transposase ISEc49	0	605	325	123	1.6914820191063314e-164	1.5129535054618348e-167
group_9883		hypothetical protein	0	597	325	131	4.26237071191784e-160	3.72910823439881e-163
group_9871		hypothetical protein	0	595	325	133	5.081680133451108e-159	4.369458412253747e-162
group_9857		hypothetical protein	0	720	325	8	6.138283392770662e-262	1.8323234008270633e-264
group_9825		hypothetical protein	0	725	325	3	1.038235941968203e-270	5.114462768316271e-273
group_9824		hypothetical protein	0	720	325	8	6.138283392770662e-262	1.8323234008270633e-264
group_9820		hypothetical protein	0	698	325	30	6.115749426127033e-234	9.61595821718087e-237
group_9816		hypothetical protein	0	697	325	31	7.02324772806846e-233	1.0821645189627827e-235
group_9794		hypothetical protein	0	725	325	3	1.038235941968203e-270	5.114462768316271e-273
group_9793		hypothetical protein	0	722	325	6	3.109228535720877e-265	1.0986673271098505e-267
group_9787		hypothetical protein	0	716	325	12	6.546225274664893e-256	1.5850424393861726e-258
group_9781		hypothetical protein	0	728	325	0	1.7815914232061568e-277	1.8953100246874008e-279
group_9776		hypothetical protein	0	632	325	96	1.1995302480015242e-180	1.1645924737878875e-183
group_9775		hypothetical protein	0	722	325	6	3.109228535720877e-265	1.0986673271098505e-267
group_9770		hypothetical protein	0	703	325	25	1.9081300846117197e-239	3.324268440090104e-242
group_9354		hypothetical protein	0	697	325	31	7.02324772806846e-233	1.0821645189627827e-235
group_9075		hypothetical protein	0	716	325	12	6.546225274664893e-256	1.5850424393861726e-258
group_8883		hypothetical protein	0	624	325	104	1.2408869865506367e-175	1.1695447564096482e-178
group_8861		hypothetical protein	0	619	325	109	1.3317114475864094e-172	1.2376500442252875e-175
group_8849		hypothetical protein	0	668	325	60	2.2388460037220214e-206	2.5269142254198885e-209
group_8702		hypothetical protein	0	716	325	12	6.546225274664893e-256	1.5850424393861726e-258
group_8424		Electron transfer flavoprotein-ubiquinone oxidoreductase	0	679	325	49	1.284221888197956e-215	1.558521708978102e-218
group_8017		hypothetical protein	0	653	325	75	6.181329508453088e-195	6.459069496816184e-198
group_7975		hypothetical protein	0	595	325	133	5.081680133451108e-159	4.369458412253747e-162
group_7973		hypothetical protein	0	691	325	37	9.05705171405401e-227	1.2774402981740493e-229
group_7459		hypothetical protein	0	688	325	40	7.368507428048342e-224	1.0025180174215432e-226
group_7343		hypothetical protein	0	720	325	8	6.138283392770662e-262	1.8323234008270633e-264
group_7193		hypothetical protein	0	702	325	26	2.575975614225821e-238	4.373473029245876e-241
group_7185		Solute-binding protein	0	714	325	14	4.121316397921167e-253	9.496120732537252e-256
group_7157		hypothetical protein	0	713	325	15	9.34165050195465e-252	2.0759223337677e-254
group_6486		hypothetical protein	0	603	325	125	2.204928657809254e-163	1.9616803005420408e-166
group_6457		hypothetical protein	0	686	325	42	5.747692536296802e-222	7.6027679051545e-225
group_6451		hypothetical protein	0	590	325	138	2.2747025019000902e-156	1.9228254453931446e-159
group_6272	cdaR	Carbohydrate diacid regulator	0	725	325	3	1.038235941968203e-270	5.114462768316271e-273
group_5982		hypothetical protein	0	639	325	89	3.232134315520604e-185	3.1969676711380853e-188
group_5932		hypothetical protein	0	648	325	80	2.277601587855619e-191	2.3336081842782985e-194
group_5734		hypothetical protein	0	694	325	34	8.975131976630258e-230	1.3276822450636477e-232
group_5699		hypothetical protein	0	597	325	131	4.26237071191784e-160	3.72910823439881e-163
group_5451		hypothetical protein	0	698	325	30	6.115749426127033e-234	9.61595821718087e-237
group_5435		hypothetical protein	0	630	325	98	2.252507326422891e-179	2.1700455938563496e-182
group_5425		hypothetical protein	0	683	325	45	3.391843387466078e-219	4.342949279726092e-222
group_5311		hypothetical protein	0	691	325	37	9.05705171405401e-227	1.2774402981740493e-229
group_5308		hypothetical protein	0	711	325	17	4.005301341319687e-249	8.688289243643572e-252
group_5114		hypothetical protein	0	586	325	142	2.741246202294327e-154	2.2920118748280326e-157
group_4955		hypothetical protein	0	604	325	124	6.124801827247927e-164	5.463694761148909e-167
group_4931		hypothetical protein	0	728	325	0	1.7815914232061568e-277	1.8953100246874008e-279
group_4900		hypothetical protein	0	665	325	63	5.4461819129235886e-204	6.037895690602648e-207
group_4736		hypothetical protein	0	691	325	37	9.05705171405401e-227	1.2774402981740493e-229
group_4719		hypothetical protein	0	693	325	35	9.231564318819695e-229	1.3417971393633277e-231
group_4618		hypothetical protein	0	646	325	82	5.666296922319151e-190	5.735118342428291e-193
group_4606		hypothetical protein	0	591	325	137	6.779890826397677e-157	5.760315060660728e-160
group_4540		hypothetical protein	0	702	325	26	2.575975614225821e-238	4.373473029245876e-241
group_4062		hypothetical protein	0	586	325	142	2.741246202294327e-154	2.2920118748280326e-157
group_3740		hypothetical protein	0	592	325	136	2.0104871065291814e-157	1.7125103122054355e-160
group_3676		hypothetical protein	0	645	325	83	2.7853604148267654e-189	2.8106563217222657e-192
group_2897		hypothetical protein	0	677	325	51	7.100991617094584e-214	8.504181577358784e-217
group_2612		hypothetical protein	0	691	325	37	9.05705171405401e-227	1.2774402981740493e-229
group_2141	speF_2	Inducible ornithine decarboxylase	0	691	325	37	9.05705171405401e-227	1.2774402981740493e-229
group_2043		hypothetical protein	0	673	325	55	1.7804889963711317e-210	2.0751620004325543e-213
group_16444		hypothetical protein	0	725	325	3	1.038235941968203e-270	5.114462768316271e-273
group_16132		hypothetical protein	0	720	325	8	6.138283392770662e-262	1.8323234008270633e-264
group_1593		hypothetical protein	0	700	325	28	4.233868067741319e-236	6.8955505989272295e-239
group_15232		hypothetical protein	0	681	325	47	2.1651946789591497e-217	2.6863457555324436e-220
group_15200		hypothetical protein	0	599	325	129	3.4985624264488534e-161	3.0824338559020734e-164
group_15196		hypothetical protein	0	592	325	136	2.0104871065291814e-157	1.7125103122054355e-160
group_15195		hypothetical protein	0	592	325	136	2.0104871065291814e-157	1.7125103122054355e-160
group_15174		hypothetical protein	0	722	325	6	3.109228535720877e-265	1.0986673271098505e-267
group_15173		hypothetical protein	0	605	325	123	1.6914820191063314e-164	1.5129535054618348e-167
group_15169		hypothetical protein	0	713	325	15	9.34165050195465e-252	2.0759223337677e-254
group_15166		hypothetical protein	0	718	325	10	7.631250320190104e-259	2.1080801989475427e-261
group_15163		hypothetical protein	0	694	325	34	8.975131976630258e-230	1.3276822450636477e-232
group_15160		hypothetical protein	0	723	325	5	5.636063810974398e-267	2.1845208569668207e-269
group_15152		hypothetical protein	0	666	325	62	8.84302733283984e-205	9.891529455078121e-208
group_15151	dgcN_1	Diguanylate cyclase DgcN	0	718	325	10	7.631250320190104e-259	2.1080801989475427e-261
group_15146		hypothetical protein	0	726	325	2	9.496060444831133e-273	5.935037778019458e-275
group_15140		hypothetical protein	0	695	325	33	8.500124991794675e-231	1.2667846485536028e-233
group_15137		hypothetical protein	0	727	325	1	5.807988039652073e-275	5.094726350571994e-277
group_15133		hypothetical protein	0	692	325	36	9.257207553038648e-228	1.3338915782476437e-230
group_15129		hypothetical protein	0	721	325	7	1.4746626769419016e-263	4.948532472959401e-266
group_15128		hypothetical protein	0	728	325	0	1.7815914232061568e-277	1.8953100246874008e-279
group_15119		hypothetical protein	0	584	325	144	2.921919247445545e-153	2.4128152332333156e-156
group_15117		hypothetical protein	0	686	325	42	5.747692536296802e-222	7.6027679051545e-225
group_15116		hypothetical protein	0	701	325	27	3.358308948916626e-237	5.61590125236894e-240
group_15115		hypothetical protein	0	714	325	14	4.121316397921167e-253	9.496120732537252e-256
group_13451		hypothetical protein	0	691	325	37	9.05705171405401e-227	1.2774402981740493e-229
group_13450		hypothetical protein	0	584	325	144	2.921919247445545e-153	2.4128152332333156e-156
group_13432		hypothetical protein	0	596	325	132	1.4756844055654945e-159	1.2776488359874412e-162
group_13431		hypothetical protein	0	677	325	51	7.100991617094584e-214	8.504181577358784e-217
group_13430		hypothetical protein	0	597	325	131	4.26237071191784e-160	3.72910823439881e-163
group_13423		hypothetical protein	0	631	325	97	5.218574893367459e-180	5.037234453057393e-183
group_13410		hypothetical protein	0	644	325	84	1.3562052496001745e-188	1.3616518570282877e-191
group_13406		hypothetical protein	0	601	325	127	2.8088933680273227e-162	2.48794806734041e-165
group_13401		hypothetical protein	0	728	325	0	1.7815914232061568e-277	1.8953100246874008e-279
group_13397		putative glycosyltransferase	0	728	325	0	1.7815914232061568e-277	1.8953100246874008e-279
group_13396		hypothetical protein	0	583	325	145	9.471048595168316e-153	7.795101724418367e-156
group_13384		hypothetical protein	0	609	325	119	9.272963218428809e-167	8.36910037764333e-170
group_13383		hypothetical protein	0	693	325	35	9.231564318819695e-229	1.3417971393633277e-231
group_13373		hypothetical protein	0	705	325	23	9.372722478649462e-242	1.7421417246560337e-244
group_13372		hypothetical protein	0	703	325	25	1.9081300846117197e-239	3.324268440090104e-242
group_13363		hypothetical protein	0	728	325	0	1.7815914232061568e-277	1.8953100246874008e-279
group_13362		hypothetical protein	0	713	325	15	9.34165050195465e-252	2.0759223337677e-254
group_13361		hypothetical protein	0	686	325	42	5.747692536296802e-222	7.6027679051545e-225
group_12020		IS66 family transposase ISEc49	0	610	325	118	2.4853212229572713e-167	2.249159477789386e-170
group_12011		hypothetical protein	0	601	325	127	2.8088933680273227e-162	2.48794806734041e-165
group_12003		hypothetical protein	0	716	325	12	6.546225274664893e-256	1.5850424393861726e-258
group_11998		hypothetical protein	0	728	325	0	1.7815914232061568e-277	1.8953100246874008e-279
group_11997		hypothetical protein	0	694	325	34	8.975131976630258e-230	1.3276822450636477e-232
group_11987		hypothetical protein	0	723	325	5	5.636063810974398e-267	2.1845208569668207e-269
group_11986		hypothetical protein	0	648	325	80	2.277601587855619e-191	2.3336081842782985e-194
group_11984		hypothetical protein	0	688	325	40	7.368507428048342e-224	1.0025180174215432e-226
group_11983		hypothetical protein	0	707	325	21	3.927421887274031e-244	7.792503744591331e-247
group_11971		putative ABC transporter permease protein	0	718	325	10	7.631250320190104e-259	2.1080801989475427e-261
group_11970		hypothetical protein	0	710	325	18	7.63232422262584e-248	1.6068050995001768e-250
group_11967		hypothetical protein	0	727	325	1	5.807988039652073e-275	5.094726350571994e-277
group_11966		hypothetical protein	0	727	325	1	5.807988039652073e-275	5.094726350571994e-277
group_11965		hypothetical protein	0	716	325	12	6.546225274664893e-256	1.5850424393861726e-258
group_11940		hypothetical protein	0	703	325	25	1.9081300846117197e-239	3.324268440090104e-242
group_11928		putative FAD-linked oxidoreductase	0	723	325	5	5.636063810974398e-267	2.1845208569668207e-269
group_11917		hypothetical protein	0	714	325	14	4.121316397921167e-253	9.496120732537252e-256
group_11916		hypothetical protein	0	712	325	16	1.9909392632290853e-250	4.35654105739406e-253
group_11915		hypothetical protein	0	689	325	39	8.075076633477633e-225	1.1122695087434755e-227
group_11914		hypothetical protein	0	728	325	0	1.7815914232061568e-277	1.8953100246874008e-279
group_11673		hypothetical protein	0	722	325	6	3.109228535720877e-265	1.0986673271098505e-267
group_11522		hypothetical protein	0	710	325	18	7.63232422262584e-248	1.6068050995001768e-250
group_10890		hypothetical protein	0	605	325	123	1.6914820191063314e-164	1.5129535054618348e-167
group_10863		putative type I restriction enzymeP M protein	0	701	325	27	3.358308948916626e-237	5.61590125236894e-240
group_10857		hypothetical protein	0	727	325	1	5.807988039652073e-275	5.094726350571994e-277
group_10843		hypothetical protein	0	689	325	39	8.075076633477633e-225	1.1122695087434755e-227
group_10840		hypothetical protein	0	698	325	30	6.115749426127033e-234	9.61595821718087e-237
group_10823		hypothetical protein	0	702	325	26	2.575975614225821e-238	4.373473029245876e-241
group_10818		hypothetical protein	0	716	325	12	6.546225274664893e-256	1.5850424393861726e-258
group_10816		hypothetical protein	0	725	325	3	1.038235941968203e-270	5.114462768316271e-273
group_10808		hypothetical protein	0	635	325	93	1.387996869389913e-182	1.3554656927635869e-185
group_10801		hypothetical protein	0	728	325	0	1.7815914232061568e-277	1.8953100246874008e-279
gntP		High-affinity gluconate transporter	0	643	325	85	6.54169590983614e-188	6.554805520877896e-191
glcC		Glc operon transcriptional activator	0	716	325	12	6.546225274664893e-256	1.5850424393861726e-258
glcB		Malate synthase G	0	724	325	4	8.539490622688472e-269	3.8122725994144963e-271
glcA		Glycolate permease GlcA	0	686	325	42	5.747692536296802e-222	7.6027679051545e-225
ghrA_2		Glyoxylate/hydroxypyruvate reductase A	0	696	325	32	7.835310746626364e-232	1.1817964927038257e-234
ggt		Glutathione hydrolase proenzyme	0	700	325	28	4.233868067741319e-236	6.8955505989272295e-239
garL_1		5-keto-4-deoxy-D-glucarate aldolase	0	588	325	140	2.522044253905261e-155	2.121147396051523e-158
garD		Galactarate dehydratase (L-threo-forming)	0	683	325	45	3.391843387466078e-219	4.342949279726092e-222
gadC_2		putative glutamate/gamma-aminobutyrate antiporter	0	669	325	59	3.4891106551512e-207	3.9739301311517085e-210
fucP		L-fucose-proton symporter	0	701	325	27	3.358308948916626e-237	5.61590125236894e-240
frlA_2		putative fructoselysine/psicoselysine transporter FrlA	0	719	325	9	2.2779851702060004e-260	6.453215779620397e-263
fliF_1		hypothetical protein	0	654	325	74	1.158999282834955e-195	1.216158743793237e-198
flgM		Negative regulator of flagellin synthesis	0	693	325	35	9.231564318819695e-229	1.3417971393633277e-231
flgK_2		Flagellar hook-associated protein 1	0	727	325	1	5.807988039652073e-275	5.094726350571994e-277
flgE		Flagellar hook protein FlgE	0	681	325	47	2.1651946789591497e-217	2.6863457555324436e-220
flgB		Flagellar basal body rod protein FlgB	0	728	325	0	1.7815914232061568e-277	1.8953100246874008e-279
fixX_2		Ferredoxin-like protein FixX	0	722	325	6	3.109228535720877e-265	1.0986673271098505e-267
fixX_1		Ferredoxin-like protein FixX	0	727	325	1	5.807988039652073e-275	5.094726350571994e-277
fixB_3		Protein FixB	0	679	325	49	1.284221888197956e-215	1.558521708978102e-218
fixB_1		Protein FixB	0	696	325	32	7.835310746626364e-232	1.1817964927038257e-234
fixA_1		Protein FixA	0	722	325	6	3.109228535720877e-265	1.0986673271098505e-267
fimA		Type-1 fimbrial protein, A chain	0	721	325	7	1.4746626769419016e-263	4.948532472959401e-266
fhuA		Ferrichrome outer membrane transporter/phage receptor	0	723	325	5	5.636063810974398e-267	2.1845208569668207e-269
fdnG_2		Formate dehydrogenase, nitrate-inducible, major subunit	0	674	325	54	2.5770235473792725e-211	3.024675525093043e-214
fdhF_3		Formate dehydrogenase H	0	725	325	3	1.038235941968203e-270	5.114462768316271e-273
farA		Fatty acid resistance protein FarA	0	651	325	77	1.7027386866398756e-193	1.7608466252739148e-196
esiB_3		hypothetical protein	0	587	325	141	8.335266824963475e-155	6.99854477326908e-158
emtA		Endo-type membrane-bound lytic murein transglycosylase A	0	721	325	7	1.4746626769419016e-263	4.948532472959401e-266
emrE		Multidrug transporter EmrE	0	721	325	7	1.4746626769419016e-263	4.948532472959401e-266
emrB_2		Colistin resistance protein EmrB	0	616	325	112	8.071116751946379e-171	7.438817282899889e-174
elfG		putative fimbrial-like protein ElfG	0	700	325	28	4.233868067741319e-236	6.8955505989272295e-239
elfC_1		putative outer membrane usher protein ElfC	0	650	325	78	8.797483214306026e-193	9.069570324026831e-196
edcC		Phenolic acid decarboxylase	0	701	325	27	3.358308948916626e-237	5.61590125236894e-240
ecdB		putative UbiX-like flavin prenyltransferase	0	727	325	1	5.807988039652073e-275	5.094726350571994e-277
eamA		putative amino-acid metabolite efflux pump	0	717	325	11	2.331000097803521e-257	6.249330020920968e-260
dtpB_2		Dipeptide and tripeptide permease B	0	713	325	15	9.34165050195465e-252	2.0759223337677e-254
dsdX		D-serine transporter DsdX	0	675	325	53	3.671748589933529e-212	4.340128356895424e-215
dsbC		Thiol:disulfide interchange protein DsbC	0	728	325	0	1.7815914232061568e-277	1.8953100246874008e-279
dnaC_2		hypothetical protein	0	687	325	41	6.577740777233399e-223	8.817346886371848e-226
dmsB_1		Anaerobic dimethyl sulfoxide reductase chain B	0	611	325	117	6.620042986658195e-168	6.012754756274474e-171
dkgA		2,5-diketo-D-gluconic acid reductase A	0	657	325	71	7.150291857242035e-198	7.566446409779931e-201
dgoT		D-galactonate transporter	0	693	325	35	9.231564318819695e-229	1.3417971393633277e-231
dgoK1		putative 2-dehydro-3-deoxygalactonokinase DgoK1	0	698	325	30	6.115749426127033e-234	9.61595821718087e-237
dgoD_2		D-galactonate dehydratase	0	726	325	2	9.496060444831133e-273	5.935037778019458e-275
dgoD_1		D-galactonate dehydratase	0	658	325	70	1.2819967723843041e-198	1.3638263536003236e-201
dgoA		2-dehydro-3-deoxy-6-phosphogalactonate aldolase	0	728	325	0	1.7815914232061568e-277	1.8953100246874008e-279
dgcM_1		Diguanylate cyclase DgcM	0	674	325	54	2.5770235473792725e-211	3.024675525093043e-214
degA		HTH-type transcriptional regulator DegA	0	698	325	30	6.115749426127033e-234	9.61595821718087e-237
dedA		Protein DedA	0	728	325	0	1.7815914232061568e-277	1.8953100246874008e-279
ddpX		D-alanyl-D-alanine dipeptidase	0	721	325	7	1.4746626769419016e-263	4.948532472959401e-266
ddpF		putative D,D-dipeptide transport ATP-binding protein DdpF	0	691	325	37	9.05705171405401e-227	1.2774402981740493e-229
dctM		C4-dicarboxylate TRAP transporter large permease protein DctM	0	705	325	23	9.372722478649462e-242	1.7421417246560337e-244
dapH_2		2,3,4,5-tetrahydropyridine-2,6-dicarboxylate N-acetyltransferase	0	660	325	68	3.978695888078254e-200	4.273572382468586e-203
cytR		HTH-type transcriptional repressor CytR	0	723	325	5	5.636063810974398e-267	2.1845208569668207e-269
cysN		Sulfate adenylyltransferase subunit 1	0	707	325	21	3.927421887274031e-244	7.792503744591331e-247
cyoC		Cytochrome bo(3) ubiquinol oxidase subunit 3	0	609	325	119	9.272963218428809e-167	8.36910037764333e-170
cyoB_1		Cytochrome bo(3) ubiquinol oxidase subunit 1	0	603	325	125	2.204928657809254e-163	1.9616803005420408e-166
csqR		HTH-type transcriptional repressor CsqR	0	726	325	2	9.496060444831133e-273	5.935037778019458e-275
csgG_2		Curli production assembly/transport component CsgG	0	697	325	31	7.02324772806846e-233	1.0821645189627827e-235
csgF		Curli production assembly/transport component CsgF	0	668	325	60	2.2388460037220214e-206	2.5269142254198885e-209
csgB		Minor curlin subunit	0	617	325	111	2.0685699684622318e-171	1.9118021889669425e-174
COQ5		2-methoxy-6-polyprenyl-1,4-benzoquinol methylase, mitochondrial	0	720	325	8	6.138283392770662e-262	1.8323234008270633e-264
comEC_2		ComE operon protein 3	0	700	325	28	4.233868067741319e-236	6.8955505989272295e-239
clsB		Cardiolipin synthase B	0	723	325	5	5.636063810974398e-267	2.1845208569668207e-269
clcB		Voltage-gated ClC-type chloride channel ClcB	0	617	325	111	2.0685699684622318e-171	1.9118021889669425e-174
clcA		H(+)/Cl(-) exchange transporter ClcA	0	721	325	7	1.4746626769419016e-263	4.948532472959401e-266
cheW		Chemotaxis protein CheW	0	592	325	136	2.0104871065291814e-157	1.7125103122054355e-160
cheB		Protein-glutamate methylesterase/protein-glutamine glutaminase	0	595	325	133	5.081680133451108e-159	4.369458412253747e-162
chbG		Chitooligosaccharide deacetylase ChbG	0	693	325	35	9.231564318819695e-229	1.3417971393633277e-231
cedA		Cell division activator CedA	0	692	325	36	9.257207553038648e-228	1.3338915782476437e-230
ccmD		Heme exporter protein D	0	726	325	2	9.496060444831133e-273	5.935037778019458e-275
cbrA		Protein CbrA	0	727	325	1	5.807988039652073e-275	5.094726350571994e-277
cbl		HTH-type transcriptional regulator cbl	0	586	325	142	2.741246202294327e-154	2.2920118748280326e-157
caiT		L-carnitine/gamma-butyrobetaine antiporter	0	695	325	33	8.500124991794675e-231	1.2667846485536028e-233
caiD		Carnitinyl-CoA dehydratase	0	722	325	6	3.109228535720877e-265	1.0986673271098505e-267
caiC		Crotonobetaine/carnitine--CoA ligase	0	691	325	37	9.05705171405401e-227	1.2774402981740493e-229
caiB		L-carnitine CoA-transferase	0	675	325	53	3.671748589933529e-212	4.340128356895424e-215
caiA		Crotonobetainyl-CoA reductase	0	712	325	16	1.9909392632290853e-250	4.35654105739406e-253
btuD_4		putative ABC transporter ATP-binding protein	0	720	325	8	6.138283392770662e-262	1.8323234008270633e-264
btuB_2		Vitamin B12 transporter BtuB	0	714	325	14	4.121316397921167e-253	9.496120732537252e-256
btuB_1		Vitamin B12 transporter BtuB	0	721	325	7	1.4746626769419016e-263	4.948532472959401e-266
bioF_1		8-amino-7-oxononanoate synthase	0	676	325	52	5.148218922393569e-213	6.136136975439295e-216
bglG		Cryptic beta-glucoside bgl operon antiterminator	0	620	325	108	3.344620916749277e-173	3.1170744797290558e-176
asr		Acid shock protein	0	714	325	14	4.121316397921167e-253	9.496120732537252e-256
allS		HTH-type transcriptional activator AllS	0	703	325	25	1.9081300846117197e-239	3.324268440090104e-242
allR		HTH-type transcriptional repressor AllR	0	702	325	26	2.575975614225821e-238	4.373473029245876e-241
allC		Allantoate amidohydrolase	0	687	325	41	6.577740777233399e-223	8.817346886371848e-226
agp		Glucose-1-phosphatase	0	701	325	27	3.358308948916626e-237	5.61590125236894e-240
aglB_2		6-phospho-alpha-glucosidase	0	655	325	73	2.149522479443274e-196	2.2626552415192354e-199
acpP_2		Acyl carrier protein	0	705	325	23	9.372722478649462e-242	1.7421417246560337e-244
aaeA_2		p-hydroxybenzoic acid efflux pump subunit AaeA	0	719	325	9	2.2779851702060004e-260	6.453215779620397e-263

## Sheet: Scoary - Sf6 vs Sf6
Dataset 2. Scoary results for Sf6 vs. Sf6 comparison
Asia
Gene	Non-unique Gene name	Annotation	Number_pos_present_in	Number_neg_present_in	Number_pos_not_present_in	Number_neg_not_present_in	Sensitivity	Specificity	Odds_ratio	Naive_p	Bonferroni_p	Benjamini_H_p	Max_Pairwise_comparisons	Max_supporting_pairs	Max_opposing_pairs	Best_pairwise_comp_p	Worst_pairwise_comp_p	Present or Absent
group_4276		hypothetical protein	165	27	29	104	85.0515	79.3893	21.9157	1.69203e-32	1.4054e-28	2.81081e-29	11	7	6	0.548828	1	+
ygjI		Inner membrane transporter YgjI	159	25	35	106	81.9588	80.916	19.2617	1.77152e-30	1.47143e-26	7.23284e-28	7	4	6	0.125	1	+
Bangladesh
Gene	Non-unique Gene name	Annotation	Number_pos_present_in	Number_neg_present_in	Number_pos_not_present_in	Number_neg_not_present_in	Sensitivity	Specificity	Odds_ratio	Naive_p	Bonferroni_p	Benjamini_H_p	Max_Pairwise_comparisons	Max_supporting_pairs	Max_opposing_pairs	Best_pairwise_comp_p	Worst_pairwise_comp_p	Present or Absent
group_3184		hypothetical protein	61	6	1	257	98.3871	97.7186	2612.83	7.50552e-58	6.23408e-54	2.07803e-54	6	6	1	0.03125	0.21875	+
group_2400		hypothetical protein	61	21	1	242	98.3871	92.0152	702.952	1.2998e-46	1.07961e-42	5.39806e-44	6	6	1	0.03125	0.21875	+
group_2852		hypothetical protein	60	10	2	253	96.7742	96.1977	759	3.7485e-52	3.11351e-48	5.18918e-49	6	6	2	0.03125	0.6875	+
group_3230		hypothetical protein	59	3	3	260	95.1613	98.8593	1704.44	3.30524e-57	2.74534e-53	5.49067e-54	6	6	2	0.03125	0.6875	+
group_561		hypothetical protein	59	3	3	260	95.1613	98.8593	1704.44	3.30524e-57	2.74534e-53	5.49067e-54	6	6	2	0.03125	0.6875	+
group_1686		hypothetical protein	56	6	6	257	90.3226	97.7186	399.778	7.79297e-49	6.47284e-45	3.80755e-46	6	5	3	0.21875	1	+
group_1344	insK	IS3 family transposase IS3H	52	43	10	220	83.871	83.6502	26.6047	6.00201e-24	4.98527e-20	1.06069e-21	6	6	3	0.03125	1	+
group_2457		hypothetical protein	52	63	10	200	83.871	76.0456	16.5079	2.09372e-18	1.73905e-14	2.89841e-16	6	6	4	0.03125	0.6875	+
ushA_2		Protein UshA	0	240	62	23	0	8.74525	0	1.00902e-47	8.38089e-44	4.65605e-45	7	0	7	0.015625	0.015625	-
group_4910		hypothetical protein	0	238	62	25	0	9.5057	0	1.25824e-46	1.0451e-42	5.39806e-44	7	0	7	0.015625	0.015625	-
group_2818		hypothetical protein	0	216	62	47	0	17.8707	0	5.16948e-37	4.29377e-33	1.59029e-34	6	0	6	0.03125	0.03125	-
group_3183		hypothetical protein	1	257	61	6	1.6129	2.28137	0.000382726	7.50552e-58	6.23408e-54	2.07803e-54	6	1	6	0.03125	0.21875	-
group_5408		hypothetical protein	1	248	61	15	1.6129	5.70342	0.000991539	2.06314e-50	1.71364e-46	1.31819e-47	6	1	6	0.03125	0.21875	-
group_5410		hypothetical protein	1	248	61	15	1.6129	5.70342	0.000991539	2.06314e-50	1.71364e-46	1.31819e-47	6	1	6	0.03125	0.21875	-
group_5411		hypothetical protein	1	248	61	15	1.6129	5.70342	0.000991539	2.06314e-50	1.71364e-46	1.31819e-47	6	1	6	0.03125	0.21875	-
group_5413		hypothetical protein	1	248	61	15	1.6129	5.70342	0.000991539	2.06314e-50	1.71364e-46	1.31819e-47	6	1	6	0.03125	0.21875	-
group_5414		hypothetical protein	1	248	61	15	1.6129	5.70342	0.000991539	2.06314e-50	1.71364e-46	1.31819e-47	6	1	6	0.03125	0.21875	-
group_5415		hypothetical protein	1	248	61	15	1.6129	5.70342	0.000991539	2.06314e-50	1.71364e-46	1.31819e-47	6	1	6	0.03125	0.21875	-
group_5416		hypothetical protein	1	248	61	15	1.6129	5.70342	0.000991539	2.06314e-50	1.71364e-46	1.31819e-47	6	1	6	0.03125	0.21875	-
group_5409		hypothetical protein	1	247	61	16	1.6129	6.08365	0.00106192	9.88966e-50	8.21435e-46	5.13397e-47	6	1	6	0.03125	0.21875	-
group_5412		hypothetical protein	1	247	61	16	1.6129	6.08365	0.00106192	9.88966e-50	8.21435e-46	5.13397e-47	6	1	6	0.03125	0.21875	-
group_5417		hypothetical protein	1	247	61	16	1.6129	6.08365	0.00106192	9.88966e-50	8.21435e-46	5.13397e-47	6	1	6	0.03125	0.21875	-
group_5418		hypothetical protein	1	240	61	23	1.6129	8.74525	0.00157104	1.77646e-45	1.47553e-41	7.02633e-43	6	1	6	0.03125	0.21875	-
allR		HTH-type transcriptional repressor AllR	1	224	61	39	1.6129	14.8289	0.00285422	5.92646e-38	4.92251e-34	1.89327e-35	6	1	6	0.03125	0.21875	-
allA		Ureidoglycolate lyase	1	224	61	39	1.6129	14.8289	0.00285422	5.92646e-38	4.92251e-34	1.89327e-35	6	1	6	0.03125	0.21875	-
gcl		Glyoxylate carboligase	1	215	61	48	1.6129	18.251	0.00365993	1.44746e-34	1.20226e-30	4.00752e-32	6	1	6	0.03125	0.21875	-
group_3229		hypothetical protein	3	246	59	17	4.83871	6.46388	0.00351385	2.84126e-45	2.35995e-41	1.02607e-42	6	2	6	0.03125	0.6875	-
group_560		hypothetical protein	3	246	59	17	4.83871	6.46388	0.00351385	2.84126e-45	2.35995e-41	1.02607e-42	6	2	6	0.03125	0.6875	-
group_4756		hypothetical protein	4	262	58	1	6.45161	0.380228	0.000263227	3.50692e-58	2.91285e-54	2.07803e-54	6	1	6	0.03125	0.21875	-
Bhutan
Gene	Non-unique Gene name	Annotation	Number_pos_present_in	Number_neg_present_in	Number_pos_not_present_in	Number_neg_not_present_in	Sensitivity	Specificity	Odds_ratio	Naive_p	Bonferroni_p	Benjamini_H_p	Max_Pairwise_comparisons	Max_supporting_pairs	Max_opposing_pairs	Best_pairwise_comp_p	Worst_pairwise_comp_p	Present or Absent
group_761		hypothetical protein	7	33	0	285	100	89.6226	inf	2.61835e-07	0.0021748	8.36461e-05	2	2	0	0.5	0.5	+
group_2648	tnsC	Transposon Tn7 transposition protein TnsC	7	61	0	257	100	80.8176	inf	1.36151e-05	0.113087	0.00332609	2	2	0	0.5	0.5	+
group_3023	bfr	Bacterioferritin	7	63	0	255	100	80.1887	inf	1.68359e-05	0.139839	0.00377943	2	2	0	0.5	0.5	+
group_6980		hypothetical protein	6	5	1	313	85.7143	98.4277	375.6	2.042e-09	1.69609e-05	1.21149e-06	2	1	1	1	1	+
nohA_1		Prophage DNA-packing protein NohA	6	5	1	313	85.7143	98.4277	375.6	2.042e-09	1.69609e-05	1.21149e-06	2	1	1	1	1	+
group_6983		hypothetical protein	6	5	1	313	85.7143	98.4277	375.6	2.042e-09	1.69609e-05	1.21149e-06	2	1	1	1	1	+
group_6984		hypothetical protein	6	5	1	313	85.7143	98.4277	375.6	2.042e-09	1.69609e-05	1.21149e-06	2	1	1	1	1	+
group_6985		hypothetical protein	6	5	1	313	85.7143	98.4277	375.6	2.042e-09	1.69609e-05	1.21149e-06	2	1	1	1	1	+
group_6986		hypothetical protein	6	5	1	313	85.7143	98.4277	375.6	2.042e-09	1.69609e-05	1.21149e-06	2	1	1	1	1	+
group_6987		hypothetical protein	6	5	1	313	85.7143	98.4277	375.6	2.042e-09	1.69609e-05	1.21149e-06	2	1	1	1	1	+
group_6988		hypothetical protein	6	5	1	313	85.7143	98.4277	375.6	2.042e-09	1.69609e-05	1.21149e-06	2	1	1	1	1	+
group_6989		hypothetical protein	6	5	1	313	85.7143	98.4277	375.6	2.042e-09	1.69609e-05	1.21149e-06	2	1	1	1	1	+
group_6990		hypothetical protein	6	5	1	313	85.7143	98.4277	375.6	2.042e-09	1.69609e-05	1.21149e-06	2	1	1	1	1	+
group_2145	comR	HTH-type transcriptional repressor ComR	6	6	1	312	85.7143	98.1132	312	4.07288e-09	3.38294e-05	2.11434e-06	2	1	1	1	1	+
group_4385		hypothetical protein	6	6	1	312	85.7143	98.1132	312	4.07288e-09	3.38294e-05	2.11434e-06	2	1	1	1	1	+
group_4477		hypothetical protein	6	7	1	311	85.7143	97.7987	266.571	7.54327e-09	6.26544e-05	3.13272e-06	2	1	1	1	1	+
group_4478		hypothetical protein	6	7	1	311	85.7143	97.7987	266.571	7.54327e-09	6.26544e-05	3.13272e-06	2	1	1	1	1	+
group_4479		Single-stranded DNA-binding protein	6	7	1	311	85.7143	97.7987	266.571	7.54327e-09	6.26544e-05	3.13272e-06	2	1	1	1	1	+
group_6982		hypothetical protein	6	7	1	311	85.7143	97.7987	266.571	7.54327e-09	6.26544e-05	3.13272e-06	2	1	1	1	1	+
group_2369		hypothetical protein	6	9	1	309	85.7143	97.1698	206	2.18807e-08	0.000181741	8.26096e-06	2	1	1	1	1	+
group_2423		hypothetical protein	6	9	1	309	85.7143	97.1698	206	2.18807e-08	0.000181741	8.26096e-06	2	1	1	1	1	+
group_2335	yggP_2	Mannitol-1-phosphate 5-dehydrogenase	6	10	1	308	85.7143	96.8553	184.8	3.49127e-08	0.000289985	1.20827e-05	2	1	1	1	1	+
group_4480		hypothetical protein	6	10	1	308	85.7143	96.8553	184.8	3.49127e-08	0.000289985	1.20827e-05	2	1	1	1	1	+
group_2027		hypothetical protein	6	16	1	302	85.7143	94.9686	113.25	3.19904e-07	0.00265712	9.84118e-05	2	1	1	1	1	+
ant1		Streptomycin 3''-adenylyltransferase	6	23	1	295	85.7143	92.7673	76.9565	1.99662e-06	0.0165839	0.000592284	2	2	0	0.5	0.5	+
group_2364		hypothetical protein	6	29	1	289	85.7143	90.8805	59.7931	6.70529e-06	0.0556942	0.00179659	2	1	1	1	1	+
umuC_2		Protein UmuC	6	34	1	284	85.7143	89.3082	50.1176	1.56254e-05	0.129784	0.00360512	2	2	1	0.5	1	+
group_1527	tnsE	Transposon Tn7 transposition protein TnsE	6	49	1	269	85.7143	84.5912	32.9388	0.000112777	0.936727	0.0234182	2	2	1	0.5	1	+
group_1346		IS3 family transposase IS3	6	50	1	268	85.7143	84.2767	32.16	0.00012592	1	0.0255095	2	1	1	1	1	+
group_5803		hypothetical protein	6	62	1	256	85.7143	80.5031	24.7742	0.000408673	1	0.0640459	2	1	1	1	1	+
group_3104		hypothetical protein	1	304	6	14	14.2857	4.40252	0.00767544	1.67117e-07	0.00138807	5.55229e-05	2	1	1	1	1	-
group_2026		hypothetical protein	1	290	6	28	14.2857	8.80503	0.016092	5.572e-06	0.0462811	0.0015959	2	1	1	1	1	-
group_2365		hypothetical protein	1	288	6	30	14.2857	9.43396	0.0173611	8.0229e-06	0.0666382	0.00208244	2	1	1	1	1	-
norR_3		Anaerobic nitric oxide reductase transcription regulator NorR	0	306	7	12	0	3.77358	0	7.07661e-10	5.87783e-06	1.21149e-06	2	0	2	0.5	0.5	-
xdhA		Putative xanthine dehydrogenase molybdenum-binding subunit XdhA	0	306	7	12	0	3.77358	0	7.07661e-10	5.87783e-06	1.21149e-06	2	0	2	0.5	0.5	-
ndhF		Nicotinate dehydrogenase FAD-subunit	0	306	7	12	0	3.77358	0	7.07661e-10	5.87783e-06	1.21149e-06	2	0	2	0.5	0.5	-
ndhS		Nicotinate dehydrogenase small FeS subunit	0	306	7	12	0	3.77358	0	7.07661e-10	5.87783e-06	1.21149e-06	2	0	2	0.5	0.5	-
group_3699		hypothetical protein	0	257	7	61	0	19.1824	0	1.36151e-05	0.113087	0.00332609	2	0	2	0.5	0.5	-
nlpD_2		Murein hydrolase activator NlpD	0	256	7	62	0	19.4969	0	1.51523e-05	0.125855	0.00359585	2	0	2	0.5	0.5	-
Cambodia
Gene	Non-unique Gene name	Annotation	Number_pos_present_in	Number_neg_present_in	Number_pos_not_present_in	Number_neg_not_present_in	Sensitivity	Specificity	Odds_ratio	Naive_p	Bonferroni_p	Benjamini_H_p	Max_Pairwise_comparisons	Max_supporting_pairs	Max_opposing_pairs	Best_pairwise_comp_p	Worst_pairwise_comp_p	Present or Absent
group_2859		hypothetical protein	6	27	0	292	100	91.5361	inf	7.08861e-07	0.0058878	0.00137317	3	3	0	0.25	0.25	+
group_1874	yheI	putative multidrug resistance ABC transporter ATP-binding/permease protein YheI	6	29	0	290	100	90.9091	inf	1.03885e-06	0.00862867	0.00137317	3	3	0	0.25	0.25	+
group_2857	wcaJ	UDP-glucose:undecaprenyl-phosphate glucose-1-phosphate transferase	6	31	0	288	100	90.2821	inf	1.4879e-06	0.0123585	0.00137317	3	3	0	0.25	0.25	+
group_2855	manC1	Mannose-1-phosphate guanylyltransferase 1	6	35	0	284	100	89.0282	inf	2.87776e-06	0.0239027	0.00239027	3	3	0	0.25	0.25	+
group_2594	cof	HMP-PP phosphatase	6	48	0	271	100	84.953	inf	1.65298e-05	0.137296	0.0124815	3	3	0	0.25	0.25	+
group_2645		hypothetical protein	5	9	1	310	83.3333	97.1787	172.222	4.0041e-07	0.0033258	0.00137317	3	2	1	1	1	+
uidA_2		Beta-glucuronidase	5	10	1	309	83.3333	96.8652	154.5	5.99013e-07	0.0049754	0.00137317	3	2	1	1	1	+
group_1775	fixB_2	Protein FixB	5	43	1	276	83.3333	86.5204	32.093	0.000311419	1	0.0894822	3	2	1	1	1	+
group_4839		hypothetical protein	5	45	1	274	83.3333	85.8934	30.4444	0.000383081	1	0.102641	3	3	1	0.25	1	+
wcaJ		UDP-glucose:undecaprenyl-phosphate glucose-1-phosphate transferase	0	290	6	29	0	9.09091	0	1.03885e-06	0.00862867	0.00137317	3	0	3	0.25	0.25	-
manC1		Mannose-1-phosphate guanylyltransferase 1	0	289	6	30	0	9.40439	0	1.24662e-06	0.0103544	0.00137317	3	0	3	0.25	0.25	-
yheI		putative multidrug resistance ABC transporter ATP-binding/permease protein YheI	0	288	6	31	0	9.71787	0	1.4879e-06	0.0123585	0.00137317	3	0	3	0.25	0.25	-
group_3316		hypothetical protein	1	271	5	48	16.6667	15.047	0.0354244	0.00051426	1	0.133483	3	1	2	1	1	-
India
Gene	Non-unique Gene name	Annotation	Number_pos_present_in	Number_neg_present_in	Number_pos_not_present_in	Number_neg_not_present_in	Sensitivity	Specificity	Odds_ratio	Naive_p	Bonferroni_p	Benjamini_H_p	Max_Pairwise_comparisons	Max_supporting_pairs	Max_opposing_pairs	Best_pairwise_comp_p	Worst_pairwise_comp_p	Present or Absent
group_2335	yggP_2	Mannitol-1-phosphate 5-dehydrogenase	6	10	0	309	100	96.8652	inf	5.12525e-09	4.25703e-05	2.88466e-05	4	4	0	0.125	0.125	+
ant1		Streptomycin 3''-adenylyltransferase	6	23	0	296	100	92.79	inf	3.0402e-07	0.00252519	0.000109791	4	4	0	0.125	0.125	+
group_2648	tnsC	Transposon Tn7 transposition protein TnsC	6	62	0	257	100	80.5643	inf	7.00519e-05	0.581851	0.0159333	4	4	0	0.125	0.125	+
group_5803		hypothetical protein	6	62	0	257	100	80.5643	inf	7.00519e-05	0.581851	0.0159333	3	3	0	0.25	0.25	+
group_6980		hypothetical protein	5	6	1	313	83.3333	98.1191	260.833	9.31415e-08	0.000773633	5.15756e-05	4	3	1	0.625	0.625	+
nohA_1		Prophage DNA-packing protein NohA	5	6	1	313	83.3333	98.1191	260.833	9.31415e-08	0.000773633	5.15756e-05	4	3	1	0.625	0.625	+
group_6983		hypothetical protein	5	6	1	313	83.3333	98.1191	260.833	9.31415e-08	0.000773633	5.15756e-05	4	3	1	0.625	0.625	+
group_6984		hypothetical protein	5	6	1	313	83.3333	98.1191	260.833	9.31415e-08	0.000773633	5.15756e-05	4	3	1	0.625	0.625	+
group_6985		hypothetical protein	5	6	1	313	83.3333	98.1191	260.833	9.31415e-08	0.000773633	5.15756e-05	4	3	1	0.625	0.625	+
group_6986		hypothetical protein	5	6	1	313	83.3333	98.1191	260.833	9.31415e-08	0.000773633	5.15756e-05	4	3	1	0.625	0.625	+
group_6987		hypothetical protein	5	6	1	313	83.3333	98.1191	260.833	9.31415e-08	0.000773633	5.15756e-05	4	3	1	0.625	0.625	+
group_6988		hypothetical protein	5	6	1	313	83.3333	98.1191	260.833	9.31415e-08	0.000773633	5.15756e-05	4	3	1	0.625	0.625	+
group_6989		hypothetical protein	5	6	1	313	83.3333	98.1191	260.833	9.31415e-08	0.000773633	5.15756e-05	4	3	1	0.625	0.625	+
group_6990		hypothetical protein	5	6	1	313	83.3333	98.1191	260.833	9.31415e-08	0.000773633	5.15756e-05	4	3	1	0.625	0.625	+
group_2145	comR	HTH-type transcriptional repressor ComR	5	7	1	312	83.3333	97.8056	222.857	1.59249e-07	0.00132272	7.54632e-05	4	3	1	0.625	0.625	+
group_4385		hypothetical protein	5	7	1	312	83.3333	97.8056	222.857	1.59249e-07	0.00132272	7.54632e-05	4	3	1	0.625	0.625	+
group_4477		hypothetical protein	5	8	1	311	83.3333	97.4922	194.375	2.58093e-07	0.00214372	9.74418e-05	4	3	1	0.625	0.625	+
group_4478		hypothetical protein	5	8	1	311	83.3333	97.4922	194.375	2.58093e-07	0.00214372	9.74418e-05	4	3	1	0.625	0.625	+
group_4479		Single-stranded DNA-binding protein	5	8	1	311	83.3333	97.4922	194.375	2.58093e-07	0.00214372	9.74418e-05	4	3	1	0.625	0.625	+
group_6982		hypothetical protein	5	8	1	311	83.3333	97.4922	194.375	2.58093e-07	0.00214372	9.74418e-05	4	3	1	0.625	0.625	+
group_2369		hypothetical protein	5	10	1	309	83.3333	96.8652	154.5	5.99013e-07	0.0049754	0.000199016	4	3	1	0.625	0.625	+
group_2423		hypothetical protein	5	10	1	309	83.3333	96.8652	154.5	5.99013e-07	0.0049754	0.000199016	4	3	1	0.625	0.625	+
group_4480		hypothetical protein	5	11	1	308	83.3333	96.5517	140	8.68962e-07	0.0072176	0.000267319	4	3	1	0.625	0.625	+
group_2027		hypothetical protein	5	17	1	302	83.3333	94.6708	88.8235	5.15457e-06	0.0428139	0.00147634	4	3	1	0.625	0.625	+
group_2364		hypothetical protein	5	30	1	289	83.3333	90.5956	48.1667	6.1292e-05	0.509092	0.015427	4	3	1	0.625	0.625	+
group_2450		hypothetical protein	5	37	1	282	83.3333	88.4013	38.1081	0.000157434	1	0.0304104	3	2	1	1	1	+
group_1643		hypothetical protein	5	44	1	275	83.3333	86.2069	31.25	0.00034579	1	0.0652758	4	3	1	0.625	0.625	+
group_1527	tnsE	Transposon Tn7 transposition protein TnsE	5	50	1	269	83.3333	84.326	26.9	0.000619699	1	0.114383	4	3	1	0.625	0.625	+
cyoD		Cytochrome bo(3) ubiquinol oxidase subunit 4	1	308	5	11	16.6667	3.44828	0.00714286	8.68962e-07	0.0072176	0.000267319	4	1	3	0.625	0.625	-
group_3104		hypothetical protein	1	304	5	15	16.6667	4.70219	0.00986842	3.05126e-06	0.0253438	0.000905135	4	1	3	0.625	0.625	-
group_3780		hypothetical protein	1	291	5	28	16.6667	8.77743	0.019244	4.50633e-05	0.374296	0.0120741	3	1	2	1	1	-
group_2026		hypothetical protein	1	290	5	29	16.6667	9.09091	0.02	5.26844e-05	0.437597	0.0136749	4	1	3	0.625	0.625	-
group_2365		hypothetical protein	1	288	5	31	16.6667	9.71787	0.0215278	7.09768e-05	0.589533	0.0159333	4	1	3	0.625	0.625	-
group_1637		IS66 family transposase ISCro1	1	265	5	54	16.6667	16.9279	0.0407547	0.000881146	1	0.149363	4	1	3	0.625	0.625	-
norR_3		Anaerobic nitric oxide reductase transcription regulator NorR	0	306	6	13	0	4.07524	0	1.73649e-08	0.000144233	2.88466e-05	4	0	4	0.125	0.125	-
xdhA		Putative xanthine dehydrogenase molybdenum-binding subunit XdhA	0	306	6	13	0	4.07524	0	1.73649e-08	0.000144233	2.88466e-05	4	0	4	0.125	0.125	-
ndhF		Nicotinate dehydrogenase FAD-subunit	0	306	6	13	0	4.07524	0	1.73649e-08	0.000144233	2.88466e-05	4	0	4	0.125	0.125	-
ndhS		Nicotinate dehydrogenase small FeS subunit	0	306	6	13	0	4.07524	0	1.73649e-08	0.000144233	2.88466e-05	4	0	4	0.125	0.125	-
group_3699		hypothetical protein	0	257	6	62	0	19.4357	0	7.00519e-05	0.581851	0.0159333	4	0	4	0.125	0.125	-
nlpD_2		Murein hydrolase activator NlpD	0	256	6	63	0	19.7492	0	7.67235e-05	0.637265	0.0167701	4	0	4	0.125	0.125	-
Kenya
Gene	Non-unique Gene name	Annotation	Number_pos_present_in	Number_neg_present_in	Number_pos_not_present_in	Number_neg_not_present_in	Sensitivity	Specificity	Odds_ratio	Naive_p	Bonferroni_p	Benjamini_H_p	Max_Pairwise_comparisons	Max_supporting_pairs	Max_opposing_pairs	Best_pairwise_comp_p	Worst_pairwise_comp_p	Present or Absent
group_2284		hypothetical protein	46	20	0	259	100	92.8315	inf	1.80159e-40	1.4964e-36	1.4964e-37	5	5	0	0.0625	0.0625	+
group_3361	glsA2	Glutaminase 2	46	20	0	259	100	92.8315	inf	1.80159e-40	1.4964e-36	1.4964e-37	5	5	0	0.0625	0.0625	+
group_5838		hypothetical protein	46	21	0	258	100	92.4731	inf	5.74792e-40	4.77422e-36	3.67248e-37	5	5	0	0.0625	0.0625	+
group_3217	fadI	3-ketoacyl-CoA thiolase FadI	46	22	0	257	100	92.1147	inf	1.77663e-39	1.47567e-35	9.83778e-37	5	5	0	0.0625	0.0625	+
group_3232	yehR	putative lipoprotein YehR	46	23	0	256	100	91.7563	inf	5.32989e-39	4.427e-35	2.76688e-36	5	5	0	0.0625	0.0625	+
yjeH_2		L-methionine/branched-chain amino acid exporter YjeH	45	4	1	275	97.8261	98.5663	3093.75	2.59181e-49	2.15276e-45	1.97525e-45	5	4	1	0.375	0.375	+
group_3363		hypothetical protein	44	18	2	261	95.6522	93.5484	319	2.83129e-37	2.35167e-33	1.30648e-34	6	4	2	0.6875	0.6875	+
group_272	malS	Periplasmic alpha-amylase	44	25	2	254	95.6522	91.0394	223.52	6.02808e-34	5.00693e-30	1.72653e-31	6	4	2	0.6875	0.6875	+
group_1866	fadJ	Fatty acid oxidation complex subunit alpha	41	18	5	261	89.1304	93.5484	118.9	3.09097e-32	2.56736e-28	7.77988e-30	6	5	1	0.21875	0.21875	+
group_3277	yegI	Protein kinase YegI	40	9	6	270	86.9565	96.7742	200	5.31674e-36	4.41608e-32	1.69849e-33	6	6	1	0.03125	0.21875	+
group_1941		hypothetical protein	37	23	9	256	80.4348	91.7563	45.7585	1.63869e-24	1.3611e-20	2.2685e-22	6	5	2	0.21875	0.6875	+
group_3884		hypothetical protein	9	277	37	2	19.5652	0.716846	0.00175627	1.02176e-37	8.48673e-34	4.99219e-35	6	2	4	0.6875	0.6875	+
yegI		Protein kinase YegI	6	275	40	4	13.0435	1.43369	0.00218182	3.90579e-40	3.24415e-36	2.94923e-37	6	1	6	0.03125	0.21875	-
group_1940		hypothetical protein	6	270	40	9	13.0435	3.22581	0.005	5.31674e-36	4.41608e-32	1.69849e-33	6	3	5	0.21875	1	-
pphC		Serine/threonine-protein phosphatase 3	6	241	40	38	13.0435	13.6201	0.0236515	3.5698e-23	2.96507e-19	4.29721e-21	6	1	6	0.03125	0.21875	-
yfcV_1		putative fimbrial-like protein YfcV	3	278	43	1	6.52174	0.358423	0.000250962	7.1343e-49	5.92575e-45	1.97525e-45	4	0	4	0.125	0.125	-
group_3362		hypothetical protein	3	238	43	41	6.52174	14.6953	0.0120188	1.69374e-26	1.40682e-22	3.34957e-24	6	3	4	0.6875	1	-
group_2956		hypothetical protein	2	268	44	11	4.34783	3.94265	0.00186567	1.92875e-41	1.60202e-37	2.2886e-38	5	2	4	0.375	1	-
yecD_2		Isochorismatase family protein YecD	2	249	44	30	4.34783	10.7527	0.00547645	6.5564e-32	5.44575e-28	1.60169e-29	5	1	4	0.375	0.375	-
group_2283		hypothetical protein	2	246	44	33	4.34783	11.828	0.00609756	8.58624e-31	7.13173e-27	2.03764e-28	5	1	4	0.375	0.375	-
eae_2		Invasin	2	244	44	35	4.34783	12.5448	0.00652012	4.37632e-30	3.63497e-26	9.82424e-28	5	1	4	0.375	0.375	-
yehR		putative lipoprotein YehR	1	251	45	28	2.17391	10.0358	0.00247897	1.3718e-34	1.13941e-30	4.06933e-32	5	1	4	0.375	0.375	-
group_4261		IS66 family transposase ISEc8	1	239	45	40	2.17391	14.3369	0.0037192	3.08037e-30	2.55856e-26	7.1071e-28	6	1	5	0.21875	0.21875	-
fadI		3-ketoacyl-CoA thiolase FadI	0	272	46	7	0	2.50896	0	6.82966e-49	5.67272e-45	1.97525e-45	5	0	5	0.0625	0.0625	-
fadJ		Fatty acid oxidation complex subunit alpha	0	262	46	17	0	6.09319	0	4.48822e-42	3.72791e-38	7.45582e-39	5	0	5	0.0625	0.0625	-
sadB		Inner membrane lipoprotein SadB	0	262	46	17	0	6.09319	0	4.48822e-42	3.72791e-38	7.45582e-39	5	0	5	0.0625	0.0625	-
sorC_1		Sorbitol operon regulator	0	261	46	18	0	6.45161	0	1.59581e-41	1.32548e-37	2.20913e-38	5	0	5	0.0625	0.0625	-
group_2467		hypothetical protein	0	260	46	19	0	6.81004	0	5.45935e-41	4.53454e-37	5.66817e-38	5	0	5	0.0625	0.0625	-
group_4971		hypothetical protein	0	258	46	21	0	7.52688	0	5.74792e-40	4.77422e-36	3.67248e-37	5	0	5	0.0625	0.0625	-
group_3403		hypothetical protein	0	257	46	22	0	7.8853	0	1.77663e-39	1.47567e-35	9.83778e-37	5	0	5	0.0625	0.0625	-
yiaW		Inner membrane protein YiaW	0	251	46	28	0	10.0358	0	8.73605e-37	7.25616e-33	3.15485e-34	5	0	5	0.0625	0.0625	-
mtlA_2		PTS system mannitol-specific EIICBA component	0	251	46	28	0	10.0358	0	8.73605e-37	7.25616e-33	3.15485e-34	5	0	5	0.0625	0.0625	-
mtlD		Mannitol-1-phosphate 5-dehydrogenase	0	251	46	28	0	10.0358	0	8.73605e-37	7.25616e-33	3.15485e-34	5	0	5	0.0625	0.0625	-
mtlR		Mannitol operon repressor	0	251	46	28	0	10.0358	0	8.73605e-37	7.25616e-33	3.15485e-34	5	0	5	0.0625	0.0625	-
group_5539		hypothetical protein	0	251	46	28	0	10.0358	0	8.73605e-37	7.25616e-33	3.15485e-34	5	0	5	0.0625	0.0625	-
yibL		putative protein YibL	0	250	46	29	0	10.3943	0	2.25932e-36	1.87659e-32	7.81914e-34	5	0	5	0.0625	0.0625	-
yibH		Inner membrane protein YibH	0	249	46	30	0	10.7527	0	5.72362e-36	4.75404e-32	1.76075e-33	5	0	5	0.0625	0.0625	-
chbB		PTS system N,N'-diacetylchitobiose-specific EIIB component	0	243	46	36	0	12.9032	0	1.02896e-33	8.54651e-30	2.84884e-31	5	0	5	0.0625	0.0625	-
malS		Periplasmic alpha-amylase	0	239	46	40	0	14.3369	0	2.3909e-32	1.98588e-28	6.20588e-30	5	0	5	0.0625	0.0625	-
glsA2		Glutaminase 2	0	239	46	40	0	14.3369	0	2.3909e-32	1.98588e-28	6.20588e-30	5	0	5	0.0625	0.0625	-
Mali
Gene	Non-unique Gene name	Annotation	Number_pos_present_in	Number_neg_present_in	Number_pos_not_present_in	Number_neg_not_present_in	Sensitivity	Specificity	Odds_ratio	Naive_p	Bonferroni_p	Benjamini_H_p	Max_Pairwise_comparisons	Max_supporting_pairs	Max_opposing_pairs	Best_pairwise_comp_p	Worst_pairwise_comp_p	Present or Absent
group_5745		Aspartate racemase	3	43	0	279	100	86.646	inf	0.00267789	1	0.872391	1	1	0	1	1	+
group_2810		hypothetical protein	3	50	0	272	100	84.472	inf	0.00413255	1	0.872391	1	1	0	1	1	+
group_5746		hypothetical protein	3	50	0	272	100	84.472	inf	0.00413255	1	0.872391	1	1	0	1	1	+
group_2510		hypothetical protein	3	55	0	267	100	82.9193	inf	0.00544327	1	0.872391	2	2	0	0.5	0.5	+
group_4229		hypothetical protein	3	64	0	258	100	80.1242	inf	0.00845087	1	0.872391	1	1	0	1	1	+
cusA_2		Cation efflux system protein CusA	3	65	0	257	100	79.8137	inf	0.00884091	1	0.872391	3	3	0	0.25	0.25	+
group_6508		hypothetical protein	2	5	1	317	66.6667	98.4472	126.8	0.00118423	1	0.872391	3	2	1	1	1	+
group_785		hypothetical protein	2	5	1	317	66.6667	98.4472	126.8	0.00118423	1	0.872391	2	2	1	0.5	1	+
group_9469		IS3 family transposase IS911	2	7	1	315	66.6667	97.8261	90	0.00202165	1	0.872391	2	2	0	0.5	0.5	+
group_1851		hypothetical protein	2	9	1	313	66.6667	97.205	69.5556	0.00307569	1	0.872391	2	2	0	0.5	0.5	+
group_6435		hypothetical protein	2	9	1	313	66.6667	97.205	69.5556	0.00307569	1	0.872391	2	2	1	0.5	1	+
group_1245		hypothetical protein	2	12	1	310	66.6667	96.2733	51.6667	0.00505676	1	0.872391	2	2	1	0.5	1	+
group_2304		hypothetical protein	2	14	1	308	66.6667	95.6522	44	0.00664003	1	0.872391	3	2	1	1	1	+
group_2323	trkH	Trk system potassium uptake protein TrkH	2	14	1	308	66.6667	95.6522	44	0.00664003	1	0.872391	2	2	1	0.5	1	+
group_2615		hypothetical protein	2	18	1	304	66.6667	94.4099	33.7778	0.010424	1	0.910288	2	2	1	0.5	1	+
group_3053		hypothetical protein	2	19	1	303	66.6667	94.0994	31.8947	0.0114966	1	0.96455	2	2	1	0.5	1	+
group_6455		hypothetical protein	2	23	1	299	66.6667	92.8571	26	0.0162825	1	1	3	2	1	1	1	+
group_6456		hypothetical protein	2	23	1	299	66.6667	92.8571	26	0.0162825	1	1	3	2	1	1	1	+
group_9012		IS3 family transposase ISSd1	2	27	1	295	66.6667	91.6149	21.8519	0.0218447	1	1	2	2	1	0.5	1	+
group_1907		hypothetical protein	2	28	1	294	66.6667	91.3043	21	0.0233539	1	1	3	2	1	1	1	+
group_2084		hypothetical protein	2	29	1	293	66.6667	90.9938	20.2069	0.0249098	1	1	2	2	1	0.5	1	+
dcuA_1		Anaerobic C4-dicarboxylate transporter DcuA	2	34	1	288	66.6667	89.441	16.9412	0.0333783	1	1	3	2	1	1	1	+
group_556	xylG	Xylose import ATP-binding protein XylG	2	37	1	285	66.6667	88.5093	15.4054	0.0389978	1	1	3	2	1	1	1	+
group_1459		hypothetical protein	2	41	1	281	66.6667	87.2671	13.7073	0.0470989	1	1	3	2	1	1	1	+
group_1685		hypothetical protein	2	42	1	280	66.6667	86.9565	13.3333	0.0492304	1	1	1	1	1	1	1	+
ecpR		HTH-type transcriptional regulator EcpR	0	279	3	43	0	13.354	0	0.00267789	1	0.872391	1	0	1	1	1	-
ecpA		Common pilus major fimbrillin subunit EcpA	0	279	3	43	0	13.354	0	0.00267789	1	0.872391	1	0	1	1	1	-
ecpC_2		putative outer membrane usher protein EcpC	0	279	3	43	0	13.354	0	0.00267789	1	0.872391	1	0	1	1	1	-
ecpC_3		putative outer membrane usher protein EcpC	0	279	3	43	0	13.354	0	0.00267789	1	0.872391	1	0	1	1	1	-
ecpB		putative fimbrial chaperone EcpB	0	278	3	44	0	13.6646	0	0.00286047	1	0.872391	1	0	1	1	1	-
ykgO		50S ribosomal protein L36 2	0	277	3	45	0	13.9752	0	0.00305117	1	0.872391	1	0	1	1	1	-
ykgM		50S ribosomal protein L31 type B	0	277	3	45	0	13.9752	0	0.00305117	1	0.872391	1	0	1	1	1	-
group_2250		hypothetical protein	0	276	3	46	0	14.2857	0	0.00325016	1	0.872391	1	0	1	1	1	-
ykgR		putative membrane protein YkgR	0	276	3	46	0	14.2857	0	0.00325016	1	0.872391	1	0	1	1	1	-
group_4841		hypothetical protein	0	271	3	51	0	15.8385	0	0.00437564	1	0.872391	3	0	3	0.25	0.25	-
group_562		hypothetical protein	0	268	3	54	0	16.7702	0	0.00516172	1	0.872391	3	0	3	0.25	0.25	-
group_4106		hypothetical protein	0	267	3	55	0	17.0807	0	0.00544327	1	0.872391	3	0	3	0.25	0.25	-
traD		Coupling protein TraD	0	263	3	59	0	18.323	0	0.00667178	1	0.872391	1	0	1	1	1	-
group_3570		hypothetical protein	1	283	2	39	33.3333	12.1118	0.0689046	0.0429626	1	1	3	1	2	1	1	-
group_5077		hypothetical protein	1	287	2	35	33.3333	10.8696	0.0609756	0.0352073	1	1	3	1	2	1	1	-
topA_2		DNA topoisomerase 1	1	296	2	26	33.3333	8.07453	0.0439189	0.0203826	1	1	3	1	2	1	1	-
group_2401		Invasin	1	303	2	19	33.3333	5.90062	0.0313531	0.0114966	1	0.96455	2	1	2	0.5	1	-
phoU		Phosphate-specific transport system accessory protein PhoU	1	302	2	20	33.3333	6.21118	0.0331126	0.0126191	1	1	3	1	2	1	1	-
mukB		Chromosome partition protein MukB	1	299	2	23	33.3333	7.14286	0.0384615	0.0162825	1	1	3	1	2	1	1	-
rpoD		RNA polymerase sigma factor RpoD	1	316	2	6	33.3333	1.86335	0.00949367	0.00157568	1	0.872391	3	1	2	1	1	-
trkH		Trk system potassium uptake protein TrkH	1	313	2	9	33.3333	2.79503	0.014377	0.00307569	1	0.872391	2	1	2	0.5	1	-
lnt		Apolipoprotein N-acyltransferase	1	311	2	11	33.3333	3.41615	0.0176849	0.00434354	1	0.872391	3	1	2	1	1	-
group_5046		IS3 family transposase IS3H	1	307	2	15	33.3333	4.65839	0.02443	0.00750937	1	0.872391	2	0	2	0.5	0.5	-
Mozambique
Gene	Non-unique Gene name	Annotation	Number_pos_present_in	Number_neg_present_in	Number_pos_not_present_in	Number_neg_not_present_in	Sensitivity	Specificity	Odds_ratio	Naive_p	Bonferroni_p	Benjamini_H_p	Max_Pairwise_comparisons	Max_supporting_pairs	Max_opposing_pairs	Best_pairwise_comp_p	Worst_pairwise_comp_p	Present or Absent
group_3089		IS66 family transposase ISSfl3	3	31	1	290	75	90.3427	28.0645	0.00391764	1	0.424335	4	3	1	0.625	0.625	+
group_1583		IS110 family transposase ISSfl4	3	32	1	289	75	90.0312	27.0938	0.00427416	1	0.438286	4	3	1	0.625	0.625	+
group_1306	pdeF	Cyclic di-GMP phosphodiesterase PdeF	3	44	1	277	75	86.2928	18.8864	0.0102693	1	0.673027	4	3	1	0.625	0.625	+
group_6115		hypothetical protein	3	45	1	276	75	85.9813	18.4	0.0109255	1	0.673027	3	3	1	0.25	1	+
group_1263		hypothetical protein	3	46	1	275	75	85.6698	17.9348	0.0116077	1	0.673027	4	3	1	0.625	0.625	+
group_2153	hyuA	D-phenylhydantoinase	3	47	1	274	75	85.3583	17.4894	0.0123164	1	0.673027	4	3	1	0.625	0.625	+
group_1149		hypothetical protein	3	49	1	272	75	84.7352	16.6531	0.0138147	1	0.708303	4	3	1	0.625	0.625	+
group_3169	arcC1_2	Carbamate kinase 1	3	50	1	271	75	84.4237	16.26	0.0146051	1	0.727299	4	3	1	0.625	0.625	+
group_3546		hypothetical protein	3	50	1	271	75	84.4237	16.26	0.0146051	1	0.727299	4	3	1	0.625	0.625	+
group_3128		hypothetical protein	0	265	4	56	0	17.4455	0	0.00106861	1	0.424335	3	0	3	0.25	0.25	-
mlrA		HTH-type transcriptional regulator MlrA	1	257	3	64	25	19.9377	0.0830091	0.0287644	1	0.967277	4	1	3	0.625	0.625	-
group_1637		IS66 family transposase ISCro1	1	265	3	56	25	17.4455	0.0704403	0.0199474	1	0.873018	3	1	2	1	1	-
group_6032		hypothetical protein	1	263	3	58	25	18.0685	0.0735108	0.021965	1	0.902852	4	1	3	0.625	0.625	-
ddpA		putative D,D-dipeptide-binding periplasmic protein DdpA	1	317	3	4	25	1.24611	0.0042061	2.44671e-05	0.203224	0.203224	3	1	3	0.25	1	-
group_1614		hypothetical protein	1	289	3	32	25	9.96885	0.0369089	0.00427416	1	0.438286	3	1	3	0.25	1	-
Pakistan
Gene	Non-unique Gene name	Annotation	Number_pos_present_in	Number_neg_present_in	Number_pos_not_present_in	Number_neg_not_present_in	Sensitivity	Specificity	Odds_ratio	Naive_p	Bonferroni_p	Benjamini_H_p	Max_Pairwise_comparisons	Max_supporting_pairs	Max_opposing_pairs	Best_pairwise_comp_p	Worst_pairwise_comp_p	Present or Absent
group_3271		Glycine betaine transporter	25	52	4	244	86.2069	82.4324	29.3269	8.45247e-14	7.02062e-10	5.01473e-11	6	5	2	0.21875	0.6875	+
group_2450		hypothetical protein	23	19	6	277	79.3103	93.5811	55.886	1.40866e-18	1.17003e-14	2.92508e-15	6	5	2	0.21875	0.6875	+
group_4730		hypothetical protein	3	248	26	48	10.3448	16.2162	0.0223325	8.05489e-16	6.69039e-12	9.10717e-13	6	2	5	0.21875	0.6875	-
group_2820		hypothetical protein	3	247	26	49	10.3448	16.5541	0.0228901	1.21881e-15	1.01234e-11	1.12483e-12	6	2	5	0.21875	0.6875	-
group_5200		hypothetical protein	4	240	25	56	13.7931	18.9189	0.0373333	3.59751e-13	2.98809e-09	1.34012e-10	4	2	3	0.625	1	-
group_2044		hypothetical protein	4	237	25	59	13.7931	19.9324	0.0398312	1.00565e-12	8.35294e-09	3.21267e-10	5	2	3	1	1	-
corA		Magnesium transport protein CorA	5	240	24	56	17.2414	18.9189	0.0486111	5.5009e-12	4.56904e-08	1.23488e-09	5	3	4	0.375	1	-
ribZ		Riboflavin transporter RibZ	6	247	23	49	20.6897	16.5541	0.0517515	6.43647e-12	5.34613e-08	1.24292e-09	6	3	5	0.21875	1	-
kdgR		Transcriptional regulator KdgR	6	247	23	49	20.6897	16.5541	0.0517515	6.43647e-12	5.34613e-08	1.24292e-09	6	3	5	0.21875	1	-
ppsA		Phosphoenolpyruvate synthase	6	242	23	54	20.6897	18.2432	0.0582106	3.58568e-11	2.97826e-07	5.31833e-09	6	4	3	0.6875	1	-
pac_2		Penicillin G acylase	6	237	23	59	20.6897	19.9324	0.0649422	1.73875e-10	1.44421e-06	2.09305e-08	6	3	4	0.6875	1	-
Thailand - ALL
Gene	Non-unique Gene name	Annotation	Number_pos_present_in	Number_neg_present_in	Number_pos_not_present_in	Number_neg_not_present_in	Sensitivity	Specificity	Odds_ratio	Naive_p	Bonferroni_p	Benjamini_H_p	Max_Pairwise_comparisons	Max_supporting_pairs	Max_opposing_pairs	Best_pairwise_comp_p	Worst_pairwise_comp_p	Present or Absent
group_3132	pdeA	putative cyclic di-GMP phosphodiesterase PdeA	46	32	7	240	86.7925	88.2353	49.2857	2.2996e-27	1.91005e-23	9.55024e-24	6	5	3	0.21875	1	+
group_760		hypothetical protein	44	44	9	228	83.0189	83.8235	25.3333	4.29303e-21	3.56579e-17	2.74291e-18	6	4	2	0.6875	0.6875	+
tnsC		Transposon Tn7 transposition protein TnsC	43	36	10	236	81.1321	86.7647	28.1889	2.16162e-22	1.79544e-18	2.2443e-19	5	4	2	0.375	1	+
pdeA		putative cyclic di-GMP phosphodiesterase PdeA	6	233	47	39	11.3208	14.3382	0.0213679	3.21576e-26	2.67101e-22	6.67753e-23	6	2	6	0.03125	0.6875	-
Thailand - Sf6_I thru Sf6_III
Gene	Non-unique Gene name	Annotation	Number_pos_present_in	Number_neg_present_in	Number_pos_not_present_in	Number_neg_not_present_in	Sensitivity	Specificity	Odds_ratio	Naive_p	Bonferroni_p	Benjamini_H_p	Max_Pairwise_comparisons	Max_supporting_pairs	Max_opposing_pairs	Best_pairwise_comp_p	Worst_pairwise_comp_p	Present or Absent
group_1759	fucA	L-fuculose phosphate aldolase	11	3	0	311	100	99.0446	inf	4.03497e-18	3.35145e-14	7.3929e-15	1	1	0	1	1	+
group_6159		hypothetical protein	11	3	0	311	100	99.0446	inf	4.03497e-18	3.35145e-14	7.3929e-15	1	1	0	1	1	+
group_3414	papC_2	Outer membrane usher protein PapC	11	4	0	310	100	98.7261	inf	1.51311e-17	1.25679e-13	7.3929e-15	1	1	0	1	1	+
group_4328		hypothetical protein	11	4	0	310	100	98.7261	inf	1.51311e-17	1.25679e-13	7.3929e-15	1	1	0	1	1	+
group_4332		hypothetical protein	11	4	0	310	100	98.7261	inf	1.51311e-17	1.25679e-13	7.3929e-15	1	1	0	1	1	+
ydhY		putative ferredoxin-like protein YdhY	11	4	0	310	100	98.7261	inf	1.51311e-17	1.25679e-13	7.3929e-15	1	1	0	1	1	+
group_6158		putative autotransporter	11	4	0	310	100	98.7261	inf	1.51311e-17	1.25679e-13	7.3929e-15	1	1	0	1	1	+
group_6168		hypothetical protein	11	4	0	310	100	98.7261	inf	1.51311e-17	1.25679e-13	7.3929e-15	1	1	0	1	1	+
group_6169		hypothetical protein	11	4	0	310	100	98.7261	inf	1.51311e-17	1.25679e-13	7.3929e-15	1	1	0	1	1	+
group_6170		hypothetical protein	11	4	0	310	100	98.7261	inf	1.51311e-17	1.25679e-13	7.3929e-15	1	1	0	1	1	+
crt		Short-chain-enoyl-CoA hydratase	11	4	0	310	100	98.7261	inf	1.51311e-17	1.25679e-13	7.3929e-15	1	1	0	1	1	+
group_6172		hypothetical protein	11	4	0	310	100	98.7261	inf	1.51311e-17	1.25679e-13	7.3929e-15	1	1	0	1	1	+
group_6173		hypothetical protein	11	4	0	310	100	98.7261	inf	1.51311e-17	1.25679e-13	7.3929e-15	1	1	0	1	1	+
exuT_2		Hexuronate transporter	11	4	0	310	100	98.7261	inf	1.51311e-17	1.25679e-13	7.3929e-15	1	1	0	1	1	+
bluR		HTH-type transcriptional repressor BluR	11	5	0	309	100	98.4076	inf	4.84197e-17	4.02174e-13	1.91511e-14	1	1	0	1	1	+
bluF_1		Blue light- and temperature-regulated antirepressor BluF	11	5	0	309	100	98.4076	inf	4.84197e-17	4.02174e-13	1.91511e-14	1	1	0	1	1	+
otnK_2		3-oxo-tetronate kinase	11	6	0	308	100	98.0892	inf	1.37189e-16	1.13949e-12	2.19133e-14	1	1	0	1	1	+
group_3413		hypothetical protein	11	6	0	308	100	98.0892	inf	1.37189e-16	1.13949e-12	2.19133e-14	1	1	0	1	1	+
ydhW		putative protein YdhW	11	6	0	308	100	98.0892	inf	1.37189e-16	1.13949e-12	2.19133e-14	1	1	0	1	1	+
group_4294		hypothetical protein	11	6	0	308	100	98.0892	inf	1.37189e-16	1.13949e-12	2.19133e-14	1	1	0	1	1	+
group_5822		hypothetical protein	11	6	0	308	100	98.0892	inf	1.37189e-16	1.13949e-12	2.19133e-14	1	1	0	1	1	+
group_5834		ISL3 family transposase ISEc38	11	6	0	308	100	98.0892	inf	1.37189e-16	1.13949e-12	2.19133e-14	1	1	0	1	1	+
group_5842		hypothetical protein	11	6	0	308	100	98.0892	inf	1.37189e-16	1.13949e-12	2.19133e-14	1	1	0	1	1	+
papD		Chaperone protein PapD	11	6	0	308	100	98.0892	inf	1.37189e-16	1.13949e-12	2.19133e-14	1	1	0	1	1	+
group_5844	ybgD	putative fimbrial-like protein YbgD	11	6	0	308	100	98.0892	inf	1.37189e-16	1.13949e-12	2.19133e-14	1	1	0	1	1	+
yjgL_2		putative protein YjgL	11	6	0	308	100	98.0892	inf	1.37189e-16	1.13949e-12	2.19133e-14	1	1	0	1	1	+
nicS		HTH-type transcriptional repressor NicS	11	6	0	308	100	98.0892	inf	1.37189e-16	1.13949e-12	2.19133e-14	1	1	0	1	1	+
fabG_2		3-oxoacyl-[acyl-carrier-protein] reductase FabG	11	6	0	308	100	98.0892	inf	1.37189e-16	1.13949e-12	2.19133e-14	1	1	0	1	1	+
csgA		Major curlin subunit	11	6	0	308	100	98.0892	inf	1.37189e-16	1.13949e-12	2.19133e-14	1	1	0	1	1	+
ygcS_2		Inner membrane metabolite transport protein YgcS	11	6	0	308	100	98.0892	inf	1.37189e-16	1.13949e-12	2.19133e-14	1	1	0	1	1	+
yjmD		putative zinc-type alcohol dehydrogenase-like protein YjmD	11	6	0	308	100	98.0892	inf	1.37189e-16	1.13949e-12	2.19133e-14	1	1	0	1	1	+
group_5913		IS630 family transposase ISPeat1	11	6	0	308	100	98.0892	inf	1.37189e-16	1.13949e-12	2.19133e-14	1	1	0	1	1	+
ydhX_2		putative ferredoxin-like protein YdhX	11	6	0	308	100	98.0892	inf	1.37189e-16	1.13949e-12	2.19133e-14	1	1	0	1	1	+
ydhU		Putative cytochrome YdhU	11	6	0	308	100	98.0892	inf	1.37189e-16	1.13949e-12	2.19133e-14	1	1	0	1	1	+
ydhT		putative protein YdhT	11	6	0	308	100	98.0892	inf	1.37189e-16	1.13949e-12	2.19133e-14	1	1	0	1	1	+
uacT_1		Uric acid transporter UacT	11	7	0	307	100	97.7707	inf	3.52772e-16	2.93012e-12	4.72601e-14	1	1	0	1	1	+
dmsC_1		Anaerobic dimethyl sulfoxide reductase chain C	11	7	0	307	100	97.7707	inf	3.52772e-16	2.93012e-12	4.72601e-14	1	1	0	1	1	+
group_5896		hypothetical protein	11	7	0	307	100	97.7707	inf	3.52772e-16	2.93012e-12	4.72601e-14	1	1	0	1	1	+
group_1876	yheI	hypothetical protein	11	8	0	306	100	97.4522	inf	8.37833e-16	6.95904e-12	1.0544e-13	1	1	0	1	1	+
astD_2		N-succinylglutamate 5-semialdehyde dehydrogenase	11	9	0	305	100	97.1338	inf	1.86185e-15	1.54645e-11	2.20922e-13	1	1	0	1	1	+
potE_2		Putrescine transporter PotE	11	11	0	303	100	96.4968	inf	7.81978e-15	6.49511e-11	8.11888e-13	1	1	0	1	1	+
group_1360		hypothetical protein	11	11	0	303	100	96.4968	inf	7.81978e-15	6.49511e-11	8.11888e-13	1	1	0	1	1	+
group_1736	gatZ	D-tagatose-1,6-bisphosphate aldolase subunit GatZ	11	11	0	303	100	96.4968	inf	7.81978e-15	6.49511e-11	8.11888e-13	1	1	0	1	1	+
group_2884		hypothetical protein	11	11	0	303	100	96.4968	inf	7.81978e-15	6.49511e-11	8.11888e-13	1	1	0	1	1	+
group_3333	dgcM	Diguanylate cyclase DgcM	11	21	0	293	100	93.3121	inf	1.43025e-12	1.18796e-08	1.14227e-10	1	1	0	1	1	+
group_724		hypothetical protein	11	25	0	289	100	92.0382	inf	6.65998e-12	5.53178e-08	4.98359e-10	1	1	0	1	1	+
group_1330		hypothetical protein	11	28	0	286	100	91.0828	inf	1.85792e-11	1.54319e-07	1.31897e-09	1	1	0	1	1	+
group_4297		hypothetical protein	11	38	0	276	100	87.8981	inf	3.22974e-10	2.68262e-06	2.03229e-08	1	1	0	1	1	+
group_4298		hypothetical protein	11	41	0	273	100	86.9427	inf	6.69581e-10	5.56154e-06	4.08937e-08	1	1	0	1	1	+
group_293	chbC	PTS system N,N'-diacetylchitobiose-specific EIIC component	11	42	0	272	100	86.6242	inf	8.44947e-10	7.01813e-06	4.9774e-08	1	1	0	1	1	+
group_2594	cof	HMP-PP phosphatase	11	43	0	271	100	86.3057	inf	1.0611e-09	8.81347e-06	6.20667e-08	1	1	0	1	1	+
group_5474		hypothetical protein	11	47	0	267	100	85.0318	inf	2.52399e-09	2.09643e-05	1.39762e-07	1	1	0	1	1	+
group_1941		hypothetical protein	11	49	0	265	100	84.3949	inf	3.79886e-09	3.15533e-05	2.08963e-07	1	1	0	1	1	+
group_1878	ygjK_1	Glucosidase YgjK	11	57	0	257	100	81.8471	inf	1.69941e-08	0.000141153	8.87754e-07	1	1	0	1	1	+
group_272	malS	Periplasmic alpha-amylase	11	58	0	256	100	81.5287	inf	2.02171e-08	0.000167923	1.043e-06	2	2	0	0.5	0.5	+
group_3232	yehR	putative lipoprotein YehR	11	58	0	256	100	81.5287	inf	2.02171e-08	0.000167923	1.043e-06	1	1	0	1	1	+
chbA		PTS system N,N'-diacetylchitobiose-specific EIIA component	11	62	0	252	100	80.2548	inf	3.94463e-08	0.000327641	1.9387e-06	1	1	0	1	1	+
dusC_2		tRNA-dihydrouridine(16) synthase	10	4	1	310	90.9091	98.7261	775	3.45495e-15	2.86968e-11	4.0418e-13	2	1	1	1	1	+
ade		Adenine deaminase	10	6	1	308	90.9091	98.0892	513.333	2.74782e-14	2.28234e-10	2.73603e-12	2	1	1	1	1	+
group_3108	hcaR_2	Hca operon transcriptional activator HcaR	10	8	1	306	90.9091	97.4522	382.5	1.49267e-13	1.23981e-09	1.44164e-11	2	1	1	1	1	+
group_5876		hypothetical protein	10	13	1	301	90.9091	95.8599	231.538	3.84497e-12	3.19364e-08	2.95707e-10	2	2	1	0.5	1	+
group_5875	tetR	Tetracycline repressor protein class A from transposon 1721	10	18	1	296	90.9091	94.2675	164.444	4.34429e-11	3.60837e-07	2.98212e-09	2	2	1	0.5	1	+
group_4292	tetA	Tetracycline resistance protein, class C	10	19	1	295	90.9091	93.949	155.263	6.61057e-11	5.49074e-07	4.46402e-09	2	2	1	0.5	1	+
group_1335		hypothetical protein	10	34	1	280	90.9091	89.172	82.3529	7.81391e-09	6.49023e-05	4.21444e-07	2	2	1	0.5	1	+
rob_2		Right origin-binding protein	9	1	2	313	81.8182	99.6815	1408.5	5.48562e-15	4.55636e-11	6.07514e-13	3	3	0	0.25	0.25	+
group_7543		hypothetical protein	9	1	2	313	81.8182	99.6815	1408.5	5.48562e-15	4.55636e-11	6.07514e-13	3	3	0	0.25	0.25	+
ydiF_2		Acetate CoA-transferase YdiF	9	3	2	311	81.8182	99.0446	466.5	1.19307e-13	9.90963e-10	1.16584e-11	3	2	1	1	1	+
csgD		CsgBAC operon transcriptional regulatory protein	9	6	2	308	81.8182	98.0892	231	2.66759e-12	2.2157e-08	2.11019e-10	1	1	1	1	1	+
fucA		L-fuculose phosphate aldolase	0	311	11	3	0	0.955414	0	4.03497e-18	3.35145e-14	7.3929e-15	1	0	1	1	1	-
fucO		Lactaldehyde reductase	0	311	11	3	0	0.955414	0	4.03497e-18	3.35145e-14	7.3929e-15	1	0	1	1	1	-
group_1886		putative autotransporter	0	310	11	4	0	1.27389	0	1.51311e-17	1.25679e-13	7.3929e-15	1	0	1	1	1	-
thiF_2		Sulfur carrier protein ThiS adenylyltransferase	0	309	11	5	0	1.59236	0	4.84197e-17	4.02174e-13	1.91511e-14	1	0	1	1	1	-
group_3011		hypothetical protein	0	309	11	5	0	1.59236	0	4.84197e-17	4.02174e-13	1.91511e-14	1	0	1	1	1	-
dnaC_2		hypothetical protein	0	308	11	6	0	1.91083	0	1.37189e-16	1.13949e-12	2.19133e-14	1	0	1	1	1	-
group_2372		hypothetical protein	0	308	11	6	0	1.91083	0	1.37189e-16	1.13949e-12	2.19133e-14	1	0	1	1	1	-
group_3623		hypothetical protein	0	308	11	6	0	1.91083	0	1.37189e-16	1.13949e-12	2.19133e-14	1	0	1	1	1	-
group_3624		hypothetical protein	0	308	11	6	0	1.91083	0	1.37189e-16	1.13949e-12	2.19133e-14	1	0	1	1	1	-
group_3625		hypothetical protein	0	308	11	6	0	1.91083	0	1.37189e-16	1.13949e-12	2.19133e-14	1	0	1	1	1	-
group_3626		hypothetical protein	0	308	11	6	0	1.91083	0	1.37189e-16	1.13949e-12	2.19133e-14	1	0	1	1	1	-
group_3627		hypothetical protein	0	308	11	6	0	1.91083	0	1.37189e-16	1.13949e-12	2.19133e-14	1	0	1	1	1	-
group_3628		hypothetical protein	0	308	11	6	0	1.91083	0	1.37189e-16	1.13949e-12	2.19133e-14	1	0	1	1	1	-
group_4721		hypothetical protein	0	308	11	6	0	1.91083	0	1.37189e-16	1.13949e-12	2.19133e-14	1	0	1	1	1	-
group_4722		hypothetical protein	0	308	11	6	0	1.91083	0	1.37189e-16	1.13949e-12	2.19133e-14	1	0	1	1	1	-
group_4723		hypothetical protein	0	308	11	6	0	1.91083	0	1.37189e-16	1.13949e-12	2.19133e-14	1	0	1	1	1	-
group_4909		hypothetical protein	0	308	11	6	0	1.91083	0	1.37189e-16	1.13949e-12	2.19133e-14	1	0	1	1	1	-
group_2883		hypothetical protein	0	307	11	7	0	2.2293	0	3.52772e-16	2.93012e-12	4.72601e-14	1	0	1	1	1	-
group_4724		hypothetical protein	0	307	11	7	0	2.2293	0	3.52772e-16	2.93012e-12	4.72601e-14	1	0	1	1	1	-
group_4893		hypothetical protein	0	307	11	7	0	2.2293	0	3.52772e-16	2.93012e-12	4.72601e-14	1	0	1	1	1	-
group_4895		hypothetical protein	0	307	11	7	0	2.2293	0	3.52772e-16	2.93012e-12	4.72601e-14	1	0	1	1	1	-
group_4901		hypothetical protein	0	307	11	7	0	2.2293	0	3.52772e-16	2.93012e-12	4.72601e-14	1	0	1	1	1	-
group_4905		hypothetical protein	0	307	11	7	0	2.2293	0	3.52772e-16	2.93012e-12	4.72601e-14	1	0	1	1	1	-
group_721		hypothetical protein	0	307	11	7	0	2.2293	0	3.52772e-16	2.93012e-12	4.72601e-14	1	0	1	1	1	-
group_2370		hypothetical protein	0	306	11	8	0	2.54777	0	8.37833e-16	6.95904e-12	1.0544e-13	1	0	1	1	1	-
group_2879	fhlA_1	Formate hydrogenlyase transcriptional activator FhlA	0	306	11	8	0	2.54777	0	8.37833e-16	6.95904e-12	1.0544e-13	1	0	1	1	1	-
group_4903		hypothetical protein	0	306	11	8	0	2.54777	0	8.37833e-16	6.95904e-12	1.0544e-13	1	0	1	1	1	-
gatZ		D-tagatose-1,6-bisphosphate aldolase subunit GatZ	0	305	11	9	0	2.86624	0	1.86185e-15	1.54645e-11	2.20922e-13	1	0	1	1	1	-
group_4899		hypothetical protein	0	305	11	9	0	2.86624	0	1.86185e-15	1.54645e-11	2.20922e-13	1	0	1	1	1	-
rusA		Crossover junction endodeoxyribonuclease RusA	0	305	11	9	0	2.86624	0	1.86185e-15	1.54645e-11	2.20922e-13	1	0	1	1	1	-
cof		HMP-PP phosphatase	0	304	11	10	0	3.18471	0	3.90989e-15	3.24755e-11	4.4487e-13	1	0	1	1	1	-
group_4897		hypothetical protein	0	304	11	10	0	3.18471	0	3.90989e-15	3.24755e-11	4.4487e-13	1	0	1	1	1	-
nohA		Prophage DNA-packing protein NohA	0	303	11	11	0	3.50318	0	7.81978e-15	6.49511e-11	8.11888e-13	1	0	1	1	1	-
group_2913		hypothetical protein	0	302	11	12	0	3.82166	0	1.49879e-14	1.2449e-10	1.53691e-12	1	0	1	1	1	-
group_2368		hypothetical protein	0	301	11	13	0	4.14013	0	2.767e-14	2.29827e-10	2.73603e-12	1	0	1	1	1	-
group_4161		hypothetical protein	0	301	11	13	0	4.14013	0	2.767e-14	2.29827e-10	2.73603e-12	1	0	1	1	1	-
dgcM		Diguanylate cyclase DgcM	0	297	11	17	0	5.41401	0	2.38043e-13	1.97719e-09	2.27263e-11	1	0	1	1	1	-
group_4763		hypothetical protein	0	295	11	19	0	6.05096	0	6.05549e-13	5.02969e-09	5.08049e-11	1	0	1	1	1	-
group_4764		hypothetical protein	0	295	11	19	0	6.05096	0	6.05549e-13	5.02969e-09	5.08049e-11	1	0	1	1	1	-
group_4765		hypothetical protein	0	295	11	19	0	6.05096	0	6.05549e-13	5.02969e-09	5.08049e-11	1	0	1	1	1	-
group_4766		hypothetical protein	0	295	11	19	0	6.05096	0	6.05549e-13	5.02969e-09	5.08049e-11	1	0	1	1	1	-
group_4767		hypothetical protein	0	295	11	19	0	6.05096	0	6.05549e-13	5.02969e-09	5.08049e-11	1	0	1	1	1	-
group_4769		hypothetical protein	0	295	11	19	0	6.05096	0	6.05549e-13	5.02969e-09	5.08049e-11	1	0	1	1	1	-
group_4770		hypothetical protein	0	295	11	19	0	6.05096	0	6.05549e-13	5.02969e-09	5.08049e-11	1	0	1	1	1	-
group_4768		hypothetical protein	0	294	11	20	0	6.36943	0	9.386e-13	7.79601e-09	7.71883e-11	1	0	1	1	1	-
group_4771		hypothetical protein	0	294	11	20	0	6.36943	0	9.386e-13	7.79601e-09	7.71883e-11	1	0	1	1	1	-
group_2953		hypothetical protein	0	293	11	21	0	6.6879	0	1.43025e-12	1.18796e-08	1.14227e-10	1	0	1	1	1	-
group_4772		hypothetical protein	0	293	11	21	0	6.6879	0	1.43025e-12	1.18796e-08	1.14227e-10	1	0	1	1	1	-
group_1450		hypothetical protein	0	291	11	23	0	7.32484	0	3.17142e-12	2.63418e-08	2.46185e-10	1	0	1	1	1	-
group_2026		hypothetical protein	0	291	11	23	0	7.32484	0	3.17142e-12	2.63418e-08	2.46185e-10	1	0	1	1	1	-
group_2365		hypothetical protein	0	289	11	25	0	7.96178	0	6.65998e-12	5.53178e-08	4.98359e-10	1	0	1	1	1	-
group_3935		hypothetical protein	0	289	11	25	0	7.96178	0	6.65998e-12	5.53178e-08	4.98359e-10	1	0	1	1	1	-
group_3936		hypothetical protein	0	287	11	27	0	8.59873	0	1.33389e-11	1.10793e-07	9.55114e-10	1	0	1	1	1	-
ypdA_2		Sensor histidine kinase YpdA	0	284	11	30	0	9.55414	0	3.50229e-11	2.909e-07	2.44454e-09	1	0	1	1	1	-
group_4848		hypothetical protein	0	283	11	31	0	9.87261	0	4.74504e-11	3.94123e-07	3.23052e-09	1	0	1	1	1	-
group_1228		hypothetical protein	0	279	11	35	0	11.1465	0	1.47884e-10	1.22832e-06	9.67183e-09	1	0	1	1	1	-
group_1361		hypothetical protein	0	279	11	35	0	11.1465	0	1.47884e-10	1.22832e-06	9.67183e-09	1	0	1	1	1	-
group_4847		hypothetical protein	0	278	11	36	0	11.465	0	1.93071e-10	1.60364e-06	1.22416e-08	1	0	1	1	1	-
group_1326		hypothetical protein	0	275	11	39	0	12.4204	0	4.1407e-10	3.43926e-06	2.58591e-08	1	0	1	1	1	-
group_4547		hypothetical protein	0	273	11	41	0	13.0573	0	6.69581e-10	5.56154e-06	4.08937e-08	1	0	1	1	1	-
group_3316		hypothetical protein	0	272	11	42	0	13.3758	0	8.44947e-10	7.01813e-06	4.9774e-08	1	0	1	1	1	-
group_5323		hypothetical protein	0	272	11	42	0	13.3758	0	8.44947e-10	7.01813e-06	4.9774e-08	1	0	1	1	1	-
group_1143		hypothetical protein	0	269	11	45	0	14.3312	0	1.65059e-09	1.37098e-05	9.52072e-08	1	0	1	1	1	-
group_3272		hypothetical protein	0	264	11	50	0	15.9236	0	4.63461e-09	3.84951e-05	2.53257e-07	1	0	1	1	1	-
group_4718		hypothetical protein	0	263	11	51	0	16.242	0	5.63423e-09	4.67979e-05	3.05869e-07	1	0	1	1	1	-
scpC_2		Propionyl-CoA:succinate CoA transferase	0	261	11	53	0	16.879	0	8.24283e-09	6.84649e-05	4.41709e-07	1	0	1	1	1	-
group_4914		IS481 family transposase ISErsp1	0	257	11	57	0	18.1529	0	1.69941e-08	0.000141153	8.87754e-07	1	0	1	1	1	-
group_1233		hypothetical protein	0	254	11	60	0	19.1083	0	2.83839e-08	0.000235757	1.42883e-06	1	0	1	1	1	-
group_1224		hypothetical protein	0	252	11	62	0	19.7452	0	3.94463e-08	0.000327641	1.9387e-06	1	0	1	1	1	-
group_2752		hypothetical protein	0	252	11	62	0	19.7452	0	3.94463e-08	0.000327641	1.9387e-06	1	0	1	1	1	-
yehR		putative lipoprotein YehR	0	252	11	62	0	19.7452	0	3.94463e-08	0.000327641	1.9387e-06	1	0	1	1	1	-
group_4725		hypothetical protein	0	251	11	63	0	20.0637	0	4.63337e-08	0.000384848	2.26381e-06	1	0	1	1	1	-
group_6032		hypothetical protein	2	262	9	52	18.1818	16.5605	0.0441052	6.94217e-06	0.0576616	0.000212774	2	1	1	1	1	-
group_6029		hypothetical protein	2	259	9	55	18.1818	17.5159	0.04719	1.0805e-05	0.0897461	0.000322828	2	1	1	1	1	-
Thailand - Sf6_V
Gene	Non-unique Gene name	Annotation	Number_pos_present_in	Number_neg_present_in	Number_pos_not_present_in	Number_neg_not_present_in	Sensitivity	Specificity	Odds_ratio	Naive_p	Bonferroni_p	Benjamini_H_p	Max_Pairwise_comparisons	Max_supporting_pairs	Max_opposing_pairs	Best_pairwise_comp_p	Worst_pairwise_comp_p	Present or Absent
group_7492		hypothetical protein	42	39	0	244	100	86.2191	inf	1.43692e-30	1.19351e-26	5.96753e-27	1	1	0	1	1	+
group_760		hypothetical protein	42	46	0	237	100	83.7456	inf	1.70427e-28	1.41557e-24	2.02224e-25	3	3	0	0.25	0.25	+
tnsC		Transposon Tn7 transposition protein TnsC	41	38	1	245	97.619	86.5724	264.342	8.96812e-29	7.44892e-25	1.86223e-25	3	3	1	0.25	1	+
group_4025		hypothetical protein	41	54	1	229	97.619	80.9187	173.87	2.19778e-24	1.82548e-20	1.30391e-21	3	3	1	0.25	1	+
group_4021		hypothetical protein	41	55	1	228	97.619	80.5654	169.964	3.81994e-24	3.17284e-20	1.86638e-21	3	3	1	0.25	1	+
group_5358		hypothetical protein	41	55	1	228	97.619	80.5654	169.964	3.81994e-24	3.17284e-20	1.86638e-21	3	3	1	0.25	1	+
group_2768	bcsG	Cellulose biosynthesis protein BcsG	40	34	2	249	95.2381	87.9859	146.471	3.08098e-28	2.55906e-24	3.19883e-25	3	2	1	1	1	+
group_1026	mshA_2	D-inositol-3-phosphate glycosyltransferase	40	35	2	248	95.2381	87.6325	141.714	6.55095e-28	5.44122e-24	6.0458e-25	3	3	1	0.25	1	+
group_768		hypothetical protein	40	45	2	238	95.2381	84.0989	105.778	5.93467e-25	4.92934e-21	4.48121e-22	3	2	2	1	1	+
group_9919		hypothetical protein	40	47	2	236	95.2381	83.3922	100.426	2.02063e-24	1.67834e-20	1.29103e-21	3	1	2	1	1	+
group_1927		hypothetical protein	38	53	4	230	90.4762	81.2721	41.2264	5.35485e-20	4.44774e-16	8.31669e-18	3	2	2	1	1	+
group_1374	lpxM2	Lipid A biosynthesis myristoyltransferase 2	34	24	8	259	80.9524	91.5194	45.8646	5.36539e-23	4.4565e-19	2.12214e-20	3	2	2	1	1	+
bcsG		Cellulose biosynthesis protein BcsG	2	250	40	33	4.7619	11.6608	0.0066	1.42659e-28	1.18493e-24	1.97488e-25	3	1	2	1	1	-
ldrD		Small toxic polypeptide LdrD	2	250	40	33	4.7619	11.6608	0.0066	1.42659e-28	1.18493e-24	1.97488e-25	3	1	2	1	1	-
group_9918		hypothetical protein	2	236	40	47	4.7619	16.6078	0.00995763	2.02063e-24	1.67834e-20	1.29103e-21	3	2	1	1	1	-
The Gambia
Gene	Non-unique Gene name	Annotation	Number_pos_present_in	Number_neg_present_in	Number_pos_not_present_in	Number_neg_not_present_in	Sensitivity	Specificity	Odds_ratio	Naive_p	Bonferroni_p	Benjamini_H_p	Max_Pairwise_comparisons	Max_supporting_pairs	Max_opposing_pairs	Best_pairwise_comp_p	Worst_pairwise_comp_p	Present or Absent
group_4229		hypothetical protein	52	15	1	257	98.1132	94.4853	890.933	2.52024e-45	2.09332e-41	6.97772e-42	7	6	1	0.125	0.125	+
group_1645		hypothetical protein	52	18	1	254	98.1132	93.3824	733.778	1.6714e-43	1.38826e-39	3.47066e-40	7	6	1	0.125	0.125	+
group_2510		hypothetical protein	50	8	3	264	94.3396	97.0588	550	1.69973e-46	1.4118e-42	1.4118e-42	8	6	3	0.289062	0.726562	+
group_4322		hypothetical protein	46	49	7	223	86.7925	81.9853	29.9067	5.54498e-22	4.60566e-18	2.00246e-19	9	5	4	1	1	+
group_3291		hypothetical protein	45	47	8	225	84.9057	82.7206	26.9282	2.24542e-21	1.86505e-17	7.77103e-19	6	5	3	0.21875	1	+
group_4321		hypothetical protein	44	51	9	221	83.0189	81.25	21.1852	3.13788e-19	2.60632e-15	5.21264e-17	9	5	4	1	1	+
group_6111		hypothetical protein	43	36	10	236	81.1321	86.7647	28.1889	2.16162e-22	1.79544e-18	8.90324e-20	7	4	5	0.453125	1	+
group_3749		hypothetical protein	1	231	52	41	1.88679	15.0735	0.00341325	2.81611e-33	2.33906e-29	3.89844e-30	7	1	6	0.125	0.125	-
group_4929		hypothetical protein	1	230	52	42	1.88679	15.4412	0.00351171	6.27616e-33	5.21298e-29	6.51623e-30	7	1	6	0.125	0.125	-
group_4930		hypothetical protein	1	228	52	44	1.88679	16.1765	0.0037112	2.99969e-32	2.49154e-28	2.76838e-29	7	1	6	0.125	0.125	-
traD		Coupling protein TraD	2	261	51	11	3.77358	4.04412	0.00165277	4.9496e-46	4.11113e-42	2.05557e-42	6	1	5	0.21875	0.21875	-
group_4222		hypothetical protein	6	235	47	37	11.3208	13.6029	0.0200996	6.84882e-27	5.68863e-23	3.79242e-24	6	1	6	0.03125	0.21875	-
group_3373		hypothetical protein	6	220	47	52	11.3208	19.1176	0.0301741	2.251e-22	1.86968e-18	8.90324e-20	6	1	6	0.03125	0.21875	-
group_5614		hypothetical protein	8	228	45	44	15.0943	16.1765	0.034308	3.20773e-22	2.66434e-18	1.21106e-19	7	1	7	0.015625	0.125	-
Vietnam
Gene	Non-unique Gene name	Annotation	Number_pos_present_in	Number_neg_present_in	Number_pos_not_present_in	Number_neg_not_present_in	Sensitivity	Specificity	Odds_ratio	Naive_p	Bonferroni_p	Benjamini_H_p	Max_Pairwise_comparisons	Max_supporting_pairs	Max_opposing_pairs	Best_pairwise_comp_p	Worst_pairwise_comp_p	Present or Absent
group_2594	cof	HMP-PP phosphatase	30	24	0	271	100	91.8644	inf	6.51373e-28	5.41031e-24	6.76288e-25	8	8	0	0.0078125	0.0078125	+
group_2855	manC1	Mannose-1-phosphate guanylyltransferase 1	29	12	1	283	96.6667	95.9322	683.917	1.04318e-30	8.66467e-27	8.66467e-27	10	9	1	0.0214844	0.0214844	+
group_2859		hypothetical protein	27	6	3	289	90	97.9661	433.5	2.11706e-30	1.75843e-26	8.79215e-27	7	7	0	0.015625	0.015625	+
group_1874	yheI	putative multidrug resistance ABC transporter ATP-binding/permease protein YheI	27	8	3	287	90	97.2881	322.875	4.40998e-29	3.66293e-25	9.15733e-26	8	7	1	0.0703125	0.0703125	+
group_2857	wcaJ	UDP-glucose:undecaprenyl-phosphate glucose-1-phosphate transferase	27	10	3	285	90	96.6102	256.5	6.39713e-28	5.31346e-24	6.76288e-25	8	7	1	0.0703125	0.0703125	+
tnsE		Transposon Tn7 transposition protein TnsE	27	37	3	258	90	87.4576	62.7568	1.16949e-18	9.71379e-15	1.07931e-15	10	9	3	0.0214844	0.34375	+
group_2768	bcsG	Cellulose biosynthesis protein BcsG	27	47	3	248	90	84.0678	47.4894	1.44959e-16	1.20403e-12	1.00336e-13	5	5	0	0.0625	0.0625	+
group_7492		hypothetical protein	26	55	4	240	86.6667	81.3559	28.3636	7.83778e-14	6.51006e-10	5.00774e-11	3	2	1	1	1	+
wcaJ		UDP-glucose:undecaprenyl-phosphate glucose-1-phosphate transferase	3	287	27	8	10	2.71186	0.00309717	4.40998e-29	3.66293e-25	9.15733e-26	8	1	7	0.0703125	0.0703125	-
manC1		Mannose-1-phosphate guanylyltransferase 1	3	286	27	9	10	3.05085	0.0034965	1.74641e-28	1.45057e-24	2.90114e-25	8	1	7	0.0703125	0.0703125	-
yheI		putative multidrug resistance ABC transporter ATP-binding/permease protein YheI	3	285	27	10	10	3.38983	0.00389864	6.39713e-28	5.31346e-24	6.76288e-25	8	1	7	0.0703125	0.0703125	-
bcsG		Cellulose biosynthesis protein BcsG	3	249	27	46	10	15.5932	0.0205266	9.313e-17	7.73538e-13	7.03216e-14	5	0	5	0.0625	0.0625	-
ldrD		Small toxic polypeptide LdrD	3	249	27	46	10	15.5932	0.0205266	9.313e-17	7.73538e-13	7.03216e-14	5	0	5	0.0625	0.0625	-
group_2539		hypothetical protein	4	221	26	74	13.3333	25.0847	0.0515141	3.55022e-11	2.94881e-07	9.82937e-09	6	2	4	0.6875	0.6875	-
Sf6_I thru Sf6_III
Gene	Non-unique Gene name	Annotation	Number_pos_present_in	Number_neg_present_in	Number_pos_not_present_in	Number_neg_not_present_in	Sensitivity	Specificity	Odds_ratio	Naive_p	Bonferroni_p	Benjamini_H_p	Max_Pairwise_comparisons	Max_supporting_pairs	Max_opposing_pairs	Best_pairwise_comp_p	Worst_pairwise_comp_p	Present or Absent
group_2594	cof	HMP-PP phosphatase	15	39	0	271	100	87.4194	inf	3.29555e-13	2.73728e-09	2.30024e-11	2	2	0	0.5	0.5	+
group_3414	papC_2	Outer membrane usher protein PapC	14	1	1	309	93.3333	99.6774	4326	1.77109e-22	1.47107e-18	1.13159e-19	1	1	1	1	1	+
group_4328		hypothetical protein	14	1	1	309	93.3333	99.6774	4326	1.77109e-22	1.47107e-18	1.13159e-19	1	1	1	1	1	+
group_4332		hypothetical protein	14	1	1	309	93.3333	99.6774	4326	1.77109e-22	1.47107e-18	1.13159e-19	1	1	1	1	1	+
ydhY		putative ferredoxin-like protein YdhY	14	1	1	309	93.3333	99.6774	4326	1.77109e-22	1.47107e-18	1.13159e-19	1	1	1	1	1	+
group_6158		putative autotransporter	14	1	1	309	93.3333	99.6774	4326	1.77109e-22	1.47107e-18	1.13159e-19	1	1	1	1	1	+
group_6168		hypothetical protein	14	1	1	309	93.3333	99.6774	4326	1.77109e-22	1.47107e-18	1.13159e-19	1	1	1	1	1	+
group_6169		hypothetical protein	14	1	1	309	93.3333	99.6774	4326	1.77109e-22	1.47107e-18	1.13159e-19	1	1	1	1	1	+
group_6170		hypothetical protein	14	1	1	309	93.3333	99.6774	4326	1.77109e-22	1.47107e-18	1.13159e-19	1	1	1	1	1	+
crt		Short-chain-enoyl-CoA hydratase	14	1	1	309	93.3333	99.6774	4326	1.77109e-22	1.47107e-18	1.13159e-19	1	1	1	1	1	+
group_6172		hypothetical protein	14	1	1	309	93.3333	99.6774	4326	1.77109e-22	1.47107e-18	1.13159e-19	1	1	1	1	1	+
group_6173		hypothetical protein	14	1	1	309	93.3333	99.6774	4326	1.77109e-22	1.47107e-18	1.13159e-19	1	1	1	1	1	+
exuT_2		Hexuronate transporter	14	1	1	309	93.3333	99.6774	4326	1.77109e-22	1.47107e-18	1.13159e-19	1	1	1	1	1	+
bluR		HTH-type transcriptional repressor BluR	14	2	1	308	93.3333	99.3548	2156	1.41261e-21	1.17331e-17	6.90183e-19	2	1	1	1	1	+
bluF_1		Blue light- and temperature-regulated antirepressor BluF	14	2	1	308	93.3333	99.3548	2156	1.41261e-21	1.17331e-17	6.90183e-19	2	1	1	1	1	+
otnK_2		3-oxo-tetronate kinase	14	3	1	307	93.3333	99.0323	1432.67	7.9806e-21	6.62869e-17	1.38098e-18	2	1	1	1	1	+
group_3413		hypothetical protein	14	3	1	307	93.3333	99.0323	1432.67	7.9806e-21	6.62869e-17	1.38098e-18	1	1	1	1	1	+
ydhW		putative protein YdhW	14	3	1	307	93.3333	99.0323	1432.67	7.9806e-21	6.62869e-17	1.38098e-18	1	1	1	1	1	+
group_4294		hypothetical protein	14	3	1	307	93.3333	99.0323	1432.67	7.9806e-21	6.62869e-17	1.38098e-18	1	1	1	1	1	+
group_5822		hypothetical protein	14	3	1	307	93.3333	99.0323	1432.67	7.9806e-21	6.62869e-17	1.38098e-18	1	1	1	1	1	+
group_5834		ISL3 family transposase ISEc38	14	3	1	307	93.3333	99.0323	1432.67	7.9806e-21	6.62869e-17	1.38098e-18	1	1	1	1	1	+
group_5842		hypothetical protein	14	3	1	307	93.3333	99.0323	1432.67	7.9806e-21	6.62869e-17	1.38098e-18	1	1	1	1	1	+
papD		Chaperone protein PapD	14	3	1	307	93.3333	99.0323	1432.67	7.9806e-21	6.62869e-17	1.38098e-18	1	1	1	1	1	+
group_5844	ybgD	putative fimbrial-like protein YbgD	14	3	1	307	93.3333	99.0323	1432.67	7.9806e-21	6.62869e-17	1.38098e-18	1	1	1	1	1	+
yjgL_2		putative protein YjgL	14	3	1	307	93.3333	99.0323	1432.67	7.9806e-21	6.62869e-17	1.38098e-18	1	1	1	1	1	+
nicS		HTH-type transcriptional repressor NicS	14	3	1	307	93.3333	99.0323	1432.67	7.9806e-21	6.62869e-17	1.38098e-18	1	1	1	1	1	+
fabG_2		3-oxoacyl-[acyl-carrier-protein] reductase FabG	14	3	1	307	93.3333	99.0323	1432.67	7.9806e-21	6.62869e-17	1.38098e-18	1	1	1	1	1	+
csgA		Major curlin subunit	14	3	1	307	93.3333	99.0323	1432.67	7.9806e-21	6.62869e-17	1.38098e-18	1	1	1	1	1	+
ygcS_2		Inner membrane metabolite transport protein YgcS	14	3	1	307	93.3333	99.0323	1432.67	7.9806e-21	6.62869e-17	1.38098e-18	1	1	1	1	1	+
yjmD		putative zinc-type alcohol dehydrogenase-like protein YjmD	14	3	1	307	93.3333	99.0323	1432.67	7.9806e-21	6.62869e-17	1.38098e-18	1	1	1	1	1	+
group_5913		IS630 family transposase ISPeat1	14	3	1	307	93.3333	99.0323	1432.67	7.9806e-21	6.62869e-17	1.38098e-18	1	1	1	1	1	+
ydhX_2		putative ferredoxin-like protein YdhX	14	3	1	307	93.3333	99.0323	1432.67	7.9806e-21	6.62869e-17	1.38098e-18	1	1	1	1	1	+
ydhU		Putative cytochrome YdhU	14	3	1	307	93.3333	99.0323	1432.67	7.9806e-21	6.62869e-17	1.38098e-18	1	1	1	1	1	+
ydhT		putative protein YdhT	14	3	1	307	93.3333	99.0323	1432.67	7.9806e-21	6.62869e-17	1.38098e-18	1	1	1	1	1	+
uacT_1		Uric acid transporter UacT	14	4	1	306	93.3333	98.7097	1071	3.5804e-20	2.97388e-16	4.72044e-18	2	1	1	1	1	+
dmsC_1		Anaerobic dimethyl sulfoxide reductase chain C	14	4	1	306	93.3333	98.7097	1071	3.5804e-20	2.97388e-16	4.72044e-18	1	1	1	1	1	+
group_5896		hypothetical protein	14	4	1	306	93.3333	98.7097	1071	3.5804e-20	2.97388e-16	4.72044e-18	1	1	1	1	1	+
group_1876	yheI	hypothetical protein	14	5	1	305	93.3333	98.3871	854	1.35642e-19	1.12664e-15	1.68155e-17	2	1	1	1	1	+
astD_2		N-succinylglutamate 5-semialdehyde dehydrogenase	14	6	1	304	93.3333	98.0645	709.333	4.50762e-19	3.74403e-15	5.20004e-17	2	1	1	1	1	+
potE_2		Putrescine transporter PotE	14	8	1	302	93.3333	97.4194	528.5	3.69605e-18	3.06994e-14	3.83743e-16	2	1	1	1	1	+
group_1360		hypothetical protein	14	8	1	302	93.3333	97.4194	528.5	3.69605e-18	3.06994e-14	3.83743e-16	2	1	1	1	1	+
group_1736	gatZ	D-tagatose-1,6-bisphosphate aldolase subunit GatZ	14	8	1	302	93.3333	97.4194	528.5	3.69605e-18	3.06994e-14	3.83743e-16	2	1	1	1	1	+
group_2884		hypothetical protein	14	8	1	302	93.3333	97.4194	528.5	3.69605e-18	3.06994e-14	3.83743e-16	2	1	1	1	1	+
group_3333	dgcM	Diguanylate cyclase DgcM	14	18	1	292	93.3333	94.1935	227.111	5.28152e-15	4.38683e-11	4.38683e-13	2	1	1	1	1	+
group_724		hypothetical protein	14	22	1	288	93.3333	92.9032	183.273	4.19905e-14	3.48773e-10	3.22938e-12	2	1	1	1	1	+
group_1330		hypothetical protein	14	25	1	285	93.3333	91.9355	159.6	1.6524e-13	1.37248e-09	1.20393e-11	1	1	1	1	1	+
group_4298		hypothetical protein	14	38	1	272	93.3333	87.7419	100.211	1.85604e-11	1.54163e-07	1.17682e-09	2	1	1	1	1	+
group_5474		hypothetical protein	14	44	1	266	93.3333	85.8065	84.6364	1.04259e-10	8.65977e-07	5.93135e-09	2	1	1	1	1	+
group_1941		hypothetical protein	14	46	1	264	93.3333	85.1613	80.3478	1.77065e-10	1.47071e-06	1.00048e-08	2	1	1	1	1	+
group_1878	ygjK_1	Glucosidase YgjK	14	54	1	256	93.3333	82.5806	66.3704	1.22293e-09	1.01576e-05	6.08241e-08	2	1	1	1	1	+
group_272	malS	Periplasmic alpha-amylase	14	55	1	255	93.3333	82.2581	64.9091	1.52872e-09	1.26976e-05	7.51335e-08	3	2	1	1	1	+
group_3232	yehR	putative lipoprotein YehR	14	55	1	255	93.3333	82.2581	64.9091	1.52872e-09	1.26976e-05	7.51335e-08	2	1	1	1	1	+
chbA		PTS system N,N'-diacetylchitobiose-specific EIIA component	14	59	1	251	93.3333	80.9677	59.5593	3.60336e-09	2.99295e-05	1.65356e-07	2	1	1	1	1	+
group_2657		hypothetical protein	14	61	1	249	93.3333	80.3226	57.1475	5.42426e-09	4.50539e-05	2.46196e-07	2	1	1	1	1	+
group_1759	fucA	L-fuculose phosphate aldolase	13	1	2	309	86.6667	99.6774	2008.5	2.57107e-20	2.13553e-16	4.02931e-18	1	1	1	1	1	+
dusC_2		tRNA-dihydrouridine(16) synthase	13	1	2	309	86.6667	99.6774	2008.5	2.57107e-20	2.13553e-16	4.02931e-18	2	1	1	1	1	+
group_6159		hypothetical protein	13	1	2	309	86.6667	99.6774	2008.5	2.57107e-20	2.13553e-16	4.02931e-18	1	1	1	1	1	+
ade		Adenine deaminase	13	3	2	307	86.6667	99.0323	665.167	1.01617e-18	8.44029e-15	1.1562e-16	2	1	2	0.5	1	+
group_3108	hcaR_2	Hca operon transcriptional activator HcaR	13	5	2	305	86.6667	98.3871	396.5	1.53609e-17	1.27588e-13	1.55595e-15	2	1	2	0.5	1	+
group_4297		hypothetical protein	13	36	2	274	86.6667	88.3871	49.4722	3.86643e-10	3.21145e-06	2.09899e-08	2	1	2	0.5	1	+
group_293	chbC	PTS system N,N'-diacetylchitobiose-specific EIIC component	13	40	2	270	86.6667	87.0968	43.875	1.20601e-09	1.00171e-05	6.03439e-08	2	1	2	0.5	1	+
ydiF_2		Acetate CoA-transferase YdiF	12	0	3	310	80	100	inf	1.92753e-19	1.60101e-15	2.35443e-17	2	2	0	0.5	0.5	+
csgD		CsgBAC operon transcriptional regulatory protein	12	3	3	307	80	99.0323	409.333	8.53889e-17	7.0924e-13	8.344e-15	2	1	2	0.5	1	+
group_1335		hypothetical protein	12	32	3	278	80	89.6774	34.75	3.01735e-09	2.50621e-05	1.44868e-07	3	1	3	0.25	1	+
group_4547		hypothetical protein	0	273	15	37	0	11.9355	0	1.7065e-13	1.41742e-09	1.23254e-11	2	0	2	0.5	0.5	-
group_3316		hypothetical protein	0	272	15	38	0	12.2581	0	2.38012e-13	1.97693e-09	1.70425e-11	2	0	2	0.5	0.5	-
group_1886		putative autotransporter	1	309	14	1	6.66667	0.322581	0.00023116	1.77109e-22	1.47107e-18	1.13159e-19	1	1	1	1	1	-
thiF_2		Sulfur carrier protein ThiS adenylyltransferase	1	308	14	2	6.66667	0.645161	0.000463822	1.41261e-21	1.17331e-17	6.90183e-19	2	1	1	1	1	-
group_3011		hypothetical protein	1	308	14	2	6.66667	0.645161	0.000463822	1.41261e-21	1.17331e-17	6.90183e-19	2	1	1	1	1	-
dnaC_2		hypothetical protein	1	307	14	3	6.66667	0.967742	0.000697999	7.9806e-21	6.62869e-17	1.38098e-18	2	1	1	1	1	-
group_2372		hypothetical protein	1	307	14	3	6.66667	0.967742	0.000697999	7.9806e-21	6.62869e-17	1.38098e-18	1	1	1	1	1	-
group_3623		hypothetical protein	1	307	14	3	6.66667	0.967742	0.000697999	7.9806e-21	6.62869e-17	1.38098e-18	2	1	1	1	1	-
group_3624		hypothetical protein	1	307	14	3	6.66667	0.967742	0.000697999	7.9806e-21	6.62869e-17	1.38098e-18	1	1	1	1	1	-
group_3625		hypothetical protein	1	307	14	3	6.66667	0.967742	0.000697999	7.9806e-21	6.62869e-17	1.38098e-18	1	1	1	1	1	-
group_3626		hypothetical protein	1	307	14	3	6.66667	0.967742	0.000697999	7.9806e-21	6.62869e-17	1.38098e-18	1	1	1	1	1	-
group_3627		hypothetical protein	1	307	14	3	6.66667	0.967742	0.000697999	7.9806e-21	6.62869e-17	1.38098e-18	1	1	1	1	1	-
group_3628		hypothetical protein	1	307	14	3	6.66667	0.967742	0.000697999	7.9806e-21	6.62869e-17	1.38098e-18	1	1	1	1	1	-
group_4721		hypothetical protein	1	307	14	3	6.66667	0.967742	0.000697999	7.9806e-21	6.62869e-17	1.38098e-18	1	1	1	1	1	-
group_4722		hypothetical protein	1	307	14	3	6.66667	0.967742	0.000697999	7.9806e-21	6.62869e-17	1.38098e-18	1	1	1	1	1	-
group_4723		hypothetical protein	1	307	14	3	6.66667	0.967742	0.000697999	7.9806e-21	6.62869e-17	1.38098e-18	1	1	1	1	1	-
group_4909		hypothetical protein	1	307	14	3	6.66667	0.967742	0.000697999	7.9806e-21	6.62869e-17	1.38098e-18	2	1	1	1	1	-
group_2883		hypothetical protein	1	306	14	4	6.66667	1.29032	0.000933707	3.5804e-20	2.97388e-16	4.72044e-18	2	1	1	1	1	-
group_4724		hypothetical protein	1	306	14	4	6.66667	1.29032	0.000933707	3.5804e-20	2.97388e-16	4.72044e-18	1	1	1	1	1	-
group_4893		hypothetical protein	1	306	14	4	6.66667	1.29032	0.000933707	3.5804e-20	2.97388e-16	4.72044e-18	2	1	1	1	1	-
group_4895		hypothetical protein	1	306	14	4	6.66667	1.29032	0.000933707	3.5804e-20	2.97388e-16	4.72044e-18	2	1	1	1	1	-
group_4901		hypothetical protein	1	306	14	4	6.66667	1.29032	0.000933707	3.5804e-20	2.97388e-16	4.72044e-18	1	1	1	1	1	-
group_4905		hypothetical protein	1	306	14	4	6.66667	1.29032	0.000933707	3.5804e-20	2.97388e-16	4.72044e-18	1	1	1	1	1	-
group_721		hypothetical protein	1	306	14	4	6.66667	1.29032	0.000933707	3.5804e-20	2.97388e-16	4.72044e-18	2	1	1	1	1	-
group_2370		hypothetical protein	1	305	14	5	6.66667	1.6129	0.00117096	1.35642e-19	1.12664e-15	1.68155e-17	2	1	1	1	1	-
group_2879	fhlA_1	Formate hydrogenlyase transcriptional activator FhlA	1	305	14	5	6.66667	1.6129	0.00117096	1.35642e-19	1.12664e-15	1.68155e-17	2	1	1	1	1	-
group_4903		hypothetical protein	1	305	14	5	6.66667	1.6129	0.00117096	1.35642e-19	1.12664e-15	1.68155e-17	2	1	1	1	1	-
gatZ		D-tagatose-1,6-bisphosphate aldolase subunit GatZ	1	304	14	6	6.66667	1.93548	0.00140977	4.50762e-19	3.74403e-15	5.20004e-17	2	1	1	1	1	-
group_4899		hypothetical protein	1	304	14	6	6.66667	1.93548	0.00140977	4.50762e-19	3.74403e-15	5.20004e-17	2	1	1	1	1	-
rusA		Crossover junction endodeoxyribonuclease RusA	1	304	14	6	6.66667	1.93548	0.00140977	4.50762e-19	3.74403e-15	5.20004e-17	2	1	1	1	1	-
cof		HMP-PP phosphatase	1	303	14	7	6.66667	2.25806	0.00165017	1.34815e-18	1.11978e-14	1.49303e-16	2	1	1	1	1	-
group_4897		hypothetical protein	1	303	14	7	6.66667	2.25806	0.00165017	1.34815e-18	1.11978e-14	1.49303e-16	2	1	1	1	1	-
nohA		Prophage DNA-packing protein NohA	1	302	14	8	6.66667	2.58065	0.00189215	3.69605e-18	3.06994e-14	3.83743e-16	2	1	1	1	1	-
group_2913		hypothetical protein	1	301	14	9	6.66667	2.90323	0.00213574	9.41643e-18	7.82128e-14	9.65591e-16	2	1	1	1	1	-
group_2368		hypothetical protein	1	300	14	10	6.66667	3.22581	0.00238095	2.25297e-17	1.87132e-13	2.22776e-15	2	1	1	1	1	-
group_4161		hypothetical protein	1	300	14	10	6.66667	3.22581	0.00238095	2.25297e-17	1.87132e-13	2.22776e-15	2	1	1	1	1	-
dgcM		Diguanylate cyclase DgcM	1	296	14	14	6.66667	4.51613	0.00337838	4.55132e-16	3.78033e-12	4.39573e-14	2	1	1	1	1	-
group_4763		hypothetical protein	1	294	14	16	6.66667	5.16129	0.00388727	1.63952e-15	1.36178e-11	1.43346e-13	2	1	1	1	1	-
group_4764		hypothetical protein	1	294	14	16	6.66667	5.16129	0.00388727	1.63952e-15	1.36178e-11	1.43346e-13	2	1	1	1	1	-
group_4765		hypothetical protein	1	294	14	16	6.66667	5.16129	0.00388727	1.63952e-15	1.36178e-11	1.43346e-13	2	1	1	1	1	-
group_4766		hypothetical protein	1	294	14	16	6.66667	5.16129	0.00388727	1.63952e-15	1.36178e-11	1.43346e-13	2	1	1	1	1	-
group_4767		hypothetical protein	1	294	14	16	6.66667	5.16129	0.00388727	1.63952e-15	1.36178e-11	1.43346e-13	2	1	1	1	1	-
group_4769		hypothetical protein	1	294	14	16	6.66667	5.16129	0.00388727	1.63952e-15	1.36178e-11	1.43346e-13	2	1	1	1	1	-
group_4770		hypothetical protein	1	294	14	16	6.66667	5.16129	0.00388727	1.63952e-15	1.36178e-11	1.43346e-13	2	1	1	1	1	-
group_4768		hypothetical protein	1	293	14	17	6.66667	5.48387	0.00414432	2.98028e-15	2.47542e-11	2.55198e-13	2	1	1	1	1	-
group_4771		hypothetical protein	1	293	14	17	6.66667	5.48387	0.00414432	2.98028e-15	2.47542e-11	2.55198e-13	2	1	1	1	1	-
group_2953		hypothetical protein	1	292	14	18	6.66667	5.80645	0.00440313	5.28152e-15	4.38683e-11	4.38683e-13	2	1	1	1	1	-
group_4772		hypothetical protein	1	292	14	18	6.66667	5.80645	0.00440313	5.28152e-15	4.38683e-11	4.38683e-13	2	1	1	1	1	-
group_1450		hypothetical protein	1	290	14	20	6.66667	6.45161	0.00492611	1.54954e-14	1.28705e-10	1.22576e-12	2	1	1	1	1	-
group_2026		hypothetical protein	1	290	14	20	6.66667	6.45161	0.00492611	1.54954e-14	1.28705e-10	1.22576e-12	2	1	1	1	1	-
group_2365		hypothetical protein	1	288	14	22	6.66667	7.09677	0.00545635	4.19905e-14	3.48773e-10	3.22938e-12	2	1	1	1	1	-
group_3935		hypothetical protein	1	288	14	22	6.66667	7.09677	0.00545635	4.19905e-14	3.48773e-10	3.22938e-12	2	1	1	1	1	-
group_3936		hypothetical protein	1	286	14	24	6.66667	7.74194	0.00599401	1.06267e-13	8.82651e-10	7.81107e-12	2	1	1	1	1	-
ypdA_2		Sensor histidine kinase YpdA	1	283	14	27	6.66667	8.70968	0.00681474	3.83525e-13	3.18556e-09	2.65464e-11	2	1	1	1	1	-
group_4848		hypothetical protein	1	282	14	28	6.66667	9.03226	0.0070922	5.73409e-13	4.76274e-09	3.90388e-11	2	1	1	1	1	-
group_1228		hypothetical protein	1	278	14	32	6.66667	10.3226	0.00822199	2.56801e-12	2.13299e-08	1.70639e-10	2	1	1	1	1	-
group_1361		hypothetical protein	1	278	14	32	6.66667	10.3226	0.00822199	2.56801e-12	2.13299e-08	1.70639e-10	2	1	1	1	1	-
group_4847		hypothetical protein	1	277	14	33	6.66667	10.6452	0.00850954	3.64532e-12	3.0278e-08	2.3841e-10	2	1	1	1	1	-
group_1326		hypothetical protein	1	274	14	36	6.66667	11.6129	0.00938478	9.90677e-12	8.22856e-08	6.42856e-10	2	1	1	1	1	-
group_5323		hypothetical protein	1	271	14	39	6.66667	12.5806	0.0102794	2.51377e-11	2.08794e-07	1.50211e-09	2	1	1	1	1	-
group_1143		hypothetical protein	1	268	14	42	6.66667	13.5484	0.011194	6.00794e-11	4.9902e-07	3.53915e-09	2	1	1	1	1	-
group_3272		hypothetical protein	1	263	14	47	6.66667	15.1613	0.0127648	2.29008e-10	1.90214e-06	1.28523e-08	2	1	1	1	1	-
group_4718		hypothetical protein	1	262	14	48	6.66667	15.4839	0.0130862	2.94769e-10	2.44835e-06	1.62142e-08	2	1	1	1	1	-
scpC_2		Propionyl-CoA:succinate CoA transferase	1	260	14	50	6.66667	16.129	0.0137363	4.81703e-10	4.00103e-06	2.58131e-08	2	1	1	1	1	-
group_1233		hypothetical protein	1	253	14	57	6.66667	18.3871	0.0160926	2.36313e-09	1.96282e-05	1.1546e-07	2	1	1	1	1	-
group_1224		hypothetical protein	1	251	14	59	6.66667	19.0323	0.01679	3.60336e-09	2.99295e-05	1.65356e-07	2	1	1	1	1	-
group_2752		hypothetical protein	1	251	14	59	6.66667	19.0323	0.01679	3.60336e-09	2.99295e-05	1.65356e-07	2	1	1	1	1	-
yehR		putative lipoprotein YehR	1	251	14	59	6.66667	19.0323	0.01679	3.60336e-09	2.99295e-05	1.65356e-07	2	1	1	1	1	-
group_4725		hypothetical protein	1	250	14	60	6.66667	19.3548	0.0171429	4.42794e-09	3.67785e-05	2.02079e-07	2	1	1	1	1	-
fucA		L-fuculose phosphate aldolase	2	309	13	1	13.3333	0.322581	0.000497884	2.57107e-20	2.13553e-16	4.02931e-18	1	1	1	1	1	-
fucO		Lactaldehyde reductase	2	309	13	1	13.3333	0.322581	0.000497884	2.57107e-20	2.13553e-16	4.02931e-18	1	1	1	1	1	-
group_4914		IS481 family transposase ISErsp1	2	255	13	55	13.3333	17.7419	0.0331825	4.05176e-08	0.00033654	1.66604e-06	2	2	1	0.5	1	-
Sf6_IV
Gene	Non-unique Gene name	Annotation	Number_pos_present_in	Number_neg_present_in	Number_pos_not_present_in	Number_neg_not_present_in	Sensitivity	Specificity	Odds_ratio	Naive_p	Bonferroni_p	Benjamini_H_p	Max_Pairwise_comparisons	Max_supporting_pairs	Max_opposing_pairs	Best_pairwise_comp_p	Worst_pairwise_comp_p	Present or Absent
group_3361	glsA2	Glutaminase 2	49	17	0	259	100	93.8406	inf	5.73564e-44	4.76403e-40	5.29336e-41	6	6	0	0.03125	0.03125	+
group_5838		hypothetical protein	49	18	0	258	100	93.4783	inf	2.13493e-43	1.77328e-39	1.61207e-40	6	6	0	0.03125	0.03125	+
group_3217	fadI	3-ketoacyl-CoA thiolase FadI	49	19	0	257	100	93.1159	inf	7.64082e-43	6.34646e-39	4.88189e-40	6	6	0	0.03125	0.03125	+
group_3232	yehR	putative lipoprotein YehR	49	20	0	256	100	92.7536	inf	2.63608e-42	2.18953e-38	1.56395e-39	6	6	0	0.03125	0.03125	+
yjeH_2		L-methionine/branched-chain amino acid exporter YjeH	48	1	1	275	97.9592	99.6377	13200	3.08332e-55	2.56101e-51	2.56101e-51	5	5	0	0.0625	0.0625	+
group_2284		hypothetical protein	48	18	1	258	97.9592	93.4783	688	4.04968e-41	3.36367e-37	2.24244e-38	6	6	1	0.03125	0.21875	+
group_3363		hypothetical protein	47	15	2	261	95.9184	94.5652	408.9	7.32611e-41	6.08507e-37	3.80317e-38	6	5	2	0.21875	0.6875	+
group_272	malS	Periplasmic alpha-amylase	47	22	2	254	95.9184	92.029	271.318	4.39608e-37	3.65138e-33	1.30407e-34	6	5	2	0.21875	0.6875	+
group_1866	fadJ	Fatty acid oxidation complex subunit alpha	44	15	5	261	89.7959	94.5652	153.12	9.78093e-36	8.12404e-32	2.70801e-33	6	6	0	0.03125	0.03125	+
group_3277	yegI	Protein kinase YegI	40	9	9	267	81.6327	96.7391	131.852	1.05917e-33	8.79749e-30	2.66591e-31	6	5	2	0.21875	0.6875	+
group_1941		hypothetical protein	40	20	9	256	81.6327	92.7536	56.8889	1.50507e-27	1.25011e-23	2.9055e-25	6	6	1	0.03125	0.21875	+
group_3275	pphC	Serine/threonine-protein phosphatase 3	40	53	9	223	81.6327	80.7971	18.7002	3.65535e-17	3.03613e-13	3.41138e-15	6	5	3	0.21875	1	+
yegI		Protein kinase YegI	9	272	40	4	18.3673	1.44928	0.00330882	8.21121e-38	6.82023e-34	2.62317e-35	6	2	5	0.21875	0.6875	-
pphC		Serine/threonine-protein phosphatase 3	9	238	40	38	18.3673	13.7681	0.0359244	5.09963e-21	4.23575e-17	5.64767e-19	6	3	5	0.21875	1	-
era_1		GTPase Era	8	224	41	52	16.3265	18.8406	0.0452962	1.88299e-18	1.56401e-14	1.88435e-16	6	3	5	0.21875	1	-
group_3386		hypothetical protein	8	224	41	52	16.3265	18.8406	0.0452962	1.88299e-18	1.56401e-14	1.88435e-16	6	3	5	0.21875	1	-
group_3388		hypothetical protein	8	224	41	52	16.3265	18.8406	0.0452962	1.88299e-18	1.56401e-14	1.88435e-16	6	3	5	0.21875	1	-
klcA		Antirestriction protein KlcA	8	224	41	52	16.3265	18.8406	0.0452962	1.88299e-18	1.56401e-14	1.88435e-16	6	3	5	0.21875	1	-
group_3390		hypothetical protein	8	224	41	52	16.3265	18.8406	0.0452962	1.88299e-18	1.56401e-14	1.88435e-16	6	3	5	0.21875	1	-
group_2641		hypothetical protein	8	223	41	53	16.3265	19.2029	0.0463743	3.22797e-18	2.68115e-14	3.19185e-16	6	3	5	0.21875	1	-
flu		Antigen 43	7	224	42	52	14.2857	18.8406	0.0386905	1.44365e-19	1.1991e-15	1.57776e-17	6	3	5	0.21875	1	-
group_5750		hypothetical protein	7	223	42	53	14.2857	19.2029	0.0396114	2.51157e-19	2.08611e-15	2.70923e-17	6	3	5	0.21875	1	-
group_1940		hypothetical protein	6	270	43	6	12.2449	2.17391	0.00310078	1.85857e-40	1.54373e-36	9.08077e-38	6	2	6	0.03125	0.6875	-
yfcV_1		putative fimbrial-like protein YfcV	5	276	44	0	10.2041	0	0	3.21139e-49	2.66738e-45	8.89127e-46	4	0	4	0.125	0.125	-
yecD_2		Isochorismatase family protein YecD	4	247	45	29	8.16327	10.5072	0.0104363	1.16295e-30	9.65944e-27	2.68318e-28	6	2	4	0.6875	0.6875	-
eae_2		Invasin	4	242	45	34	8.16327	12.3188	0.0124885	8.70415e-29	7.22966e-25	1.76333e-26	6	2	4	0.6875	0.6875	-
group_2283		hypothetical protein	3	245	46	31	6.12245	11.2319	0.008252	1.85198e-31	1.53825e-27	4.395e-29	6	2	5	0.21875	0.6875	-
group_3362		hypothetical protein	3	238	46	38	6.12245	13.7681	0.0104129	6.11031e-29	5.07523e-25	1.26881e-26	6	2	5	0.21875	0.6875	-
group_2956		hypothetical protein	2	268	47	8	4.08163	2.89855	0.00127024	1.00925e-45	8.38282e-42	1.39714e-42	6	2	5	0.21875	0.6875	-
tetA		Tetracycline resistance protein, class B	2	223	47	53	4.08163	19.2029	0.0101135	4.8975e-26	4.06786e-22	6.77977e-24	6	1	6	0.03125	0.21875	-
tetR		Tetracycline repressor protein class B from transposon Tn10	2	222	47	54	4.08163	19.5652	0.0103508	9.08081e-26	7.54252e-22	1.19723e-23	6	1	6	0.03125	0.21875	-
tetC		Transposon Tn10 TetC protein	2	222	47	54	4.08163	19.5652	0.0103508	9.08081e-26	7.54252e-22	1.19723e-23	6	1	6	0.03125	0.21875	-
yehR		putative lipoprotein YehR	1	251	48	25	2.04082	9.05797	0.00207503	1.33636e-37	1.10998e-33	4.11105e-35	6	1	5	0.21875	0.21875	-
group_4261		IS66 family transposase ISEc8	1	239	48	37	2.04082	13.4058	0.00322524	9.04928e-33	7.51633e-29	2.21069e-30	6	1	6	0.03125	0.21875	-
group_2639		hypothetical protein	1	222	48	54	2.04082	19.5652	0.00506757	1.71406e-27	1.4237e-23	2.9055e-25	6	1	6	0.03125	0.21875	-
group_5754		hypothetical protein	1	222	48	54	2.04082	19.5652	0.00506757	1.71406e-27	1.4237e-23	2.9055e-25	6	1	6	0.03125	0.21875	-
group_5755		hypothetical protein	1	222	48	54	2.04082	19.5652	0.00506757	1.71406e-27	1.4237e-23	2.9055e-25	6	1	6	0.03125	0.21875	-
group_5756		hypothetical protein	1	222	48	54	2.04082	19.5652	0.00506757	1.71406e-27	1.4237e-23	2.9055e-25	6	1	6	0.03125	0.21875	-
group_5757		hypothetical protein	1	222	48	54	2.04082	19.5652	0.00506757	1.71406e-27	1.4237e-23	2.9055e-25	6	1	6	0.03125	0.21875	-
group_5760		hypothetical protein	1	222	48	54	2.04082	19.5652	0.00506757	1.71406e-27	1.4237e-23	2.9055e-25	6	1	6	0.03125	0.21875	-
tetD		Transposon Tn10 TetD protein	1	221	48	55	2.04082	19.9275	0.00518477	3.19593e-27	2.65454e-23	4.74025e-25	6	1	6	0.03125	0.21875	-
cbtA		Cytoskeleton-binding toxin CbtA	1	221	48	55	2.04082	19.9275	0.00518477	3.19593e-27	2.65454e-23	4.74025e-25	6	1	6	0.03125	0.21875	-
group_5747		hypothetical protein	1	221	48	55	2.04082	19.9275	0.00518477	3.19593e-27	2.65454e-23	4.74025e-25	6	1	6	0.03125	0.21875	-
cbeA		Cytoskeleton bundling-enhancing antitoxin CbeA	1	221	48	55	2.04082	19.9275	0.00518477	3.19593e-27	2.65454e-23	4.74025e-25	6	1	6	0.03125	0.21875	-
group_5749		hypothetical protein	1	221	48	55	2.04082	19.9275	0.00518477	3.19593e-27	2.65454e-23	4.74025e-25	6	1	6	0.03125	0.21875	-
group_5751		hypothetical protein	1	221	48	55	2.04082	19.9275	0.00518477	3.19593e-27	2.65454e-23	4.74025e-25	6	1	6	0.03125	0.21875	-
group_5761		hypothetical protein	1	221	48	55	2.04082	19.9275	0.00518477	3.19593e-27	2.65454e-23	4.74025e-25	6	1	6	0.03125	0.21875	-
glnQ_3		Glutamine transport ATP-binding protein GlnQ	1	33	48	243	2.04082	88.0435	0.153409	0.0401797	1	0.344765	4	1	3	0.625	0.625	-
fadI		3-ketoacyl-CoA thiolase FadI	0	272	49	4	0	1.44928	0	6.67559e-54	5.54474e-50	2.77237e-50	6	0	6	0.03125	0.03125	-
fadJ		Fatty acid oxidation complex subunit alpha	0	262	49	14	0	5.07246	0	8.52325e-46	7.07941e-42	1.39714e-42	6	0	6	0.03125	0.03125	-
sadB		Inner membrane lipoprotein SadB	0	262	49	14	0	5.07246	0	8.52325e-46	7.07941e-42	1.39714e-42	6	0	6	0.03125	0.03125	-
sorC_1		Sorbitol operon regulator	0	261	49	15	0	5.43478	0	3.63659e-45	3.02055e-41	4.31507e-42	6	0	6	0.03125	0.03125	-
group_2467		hypothetical protein	0	260	49	16	0	5.7971	0	1.47736e-44	1.2271e-40	1.53387e-41	6	0	6	0.03125	0.03125	-
group_4971		hypothetical protein	0	258	49	18	0	6.52174	0	2.13493e-43	1.77328e-39	1.61207e-40	6	0	6	0.03125	0.03125	-
group_3403		hypothetical protein	0	257	49	19	0	6.88406	0	7.64082e-43	6.34646e-39	4.88189e-40	6	0	6	0.03125	0.03125	-
yiaW		Inner membrane protein YiaW	0	251	49	25	0	9.05797	0	7.99248e-40	6.63855e-36	3.01752e-37	6	0	6	0.03125	0.03125	-
mtlA_2		PTS system mannitol-specific EIICBA component	0	251	49	25	0	9.05797	0	7.99248e-40	6.63855e-36	3.01752e-37	6	0	6	0.03125	0.03125	-
mtlD		Mannitol-1-phosphate 5-dehydrogenase	0	251	49	25	0	9.05797	0	7.99248e-40	6.63855e-36	3.01752e-37	6	0	6	0.03125	0.03125	-
mtlR		Mannitol operon repressor	0	251	49	25	0	9.05797	0	7.99248e-40	6.63855e-36	3.01752e-37	6	0	6	0.03125	0.03125	-
group_5539		hypothetical protein	0	251	49	25	0	9.05797	0	7.99248e-40	6.63855e-36	3.01752e-37	6	0	6	0.03125	0.03125	-
yibL		putative protein YibL	0	250	49	26	0	9.42029	0	2.30552e-39	1.91497e-35	8.32594e-37	6	0	6	0.03125	0.03125	-
yibH		Inner membrane protein YibH	0	249	49	27	0	9.78261	0	6.48962e-39	5.39028e-35	2.24595e-36	6	0	6	0.03125	0.03125	-
chbB		PTS system N,N'-diacetylchitobiose-specific EIIB component	0	243	49	33	0	11.9565	0	2.05172e-36	1.70416e-32	5.8764e-34	6	0	6	0.03125	0.03125	-
malS		Periplasmic alpha-amylase	0	239	49	37	0	13.4058	0	6.59692e-35	5.4794e-31	1.71231e-32	6	0	6	0.03125	0.03125	-
glsA2		Glutaminase 2	0	239	49	37	0	13.4058	0	6.59692e-35	5.4794e-31	1.71231e-32	6	0	6	0.03125	0.03125	-
xylH_2		Xylose transport system permease protein XylH	0	225	49	51	0	18.4783	0	2.25494e-30	1.87295e-26	5.06204e-28	6	0	6	0.03125	0.03125	-
yedP_1		Mannosyl-3-phosphoglycerate phosphatase	0	224	49	52	0	18.8406	0	4.37979e-30	3.63785e-26	9.5733e-28	6	0	6	0.03125	0.03125	-
group_5759		hypothetical protein	0	222	49	54	0	19.5652	0	1.60776e-29	1.3354e-25	3.42411e-27	6	0	6	0.03125	0.03125	-
Sf6_VI
Gene	Non-unique Gene name	Annotation	Number_pos_present_in	Number_neg_present_in	Number_pos_not_present_in	Number_neg_not_present_in	Sensitivity	Specificity	Odds_ratio	Naive_p	Bonferroni_p	Benjamini_H_p	Max_Pairwise_comparisons	Max_supporting_pairs	Max_opposing_pairs	Best_pairwise_comp_p	Worst_pairwise_comp_p	Present or Absent
group_3184		hypothetical protein	61	6	0	258	100	97.7273	inf	1.23826e-59	1.0285e-55	5.14248e-56	6	6	0	0.03125	0.03125	+
group_2400		hypothetical protein	61	21	0	243	100	92.0455	inf	2.27445e-48	1.88916e-44	1.04953e-45	6	6	0	0.03125	0.03125	+
group_2852		hypothetical protein	60	10	1	254	98.3607	96.2121	1524	1.25599e-53	1.04322e-49	1.7387e-50	6	6	1	0.03125	0.21875	+
group_3230		hypothetical protein	59	3	2	261	96.7213	98.8636	2566.5	1.61738e-58	1.3434e-54	2.6868e-55	6	6	1	0.03125	0.21875	+
group_561		hypothetical protein	59	3	2	261	96.7213	98.8636	2566.5	1.61738e-58	1.3434e-54	2.6868e-55	6	6	1	0.03125	0.21875	+
group_1686		hypothetical protein	56	6	5	258	91.8033	97.7273	481.6	7.71375e-50	6.40704e-46	3.76885e-47	6	5	2	0.21875	0.6875	+
group_1344	insK	IS3 family transposase IS3H	52	43	9	221	85.2459	83.7121	29.6951	1.15189e-24	9.56758e-21	2.51778e-22	6	6	2	0.03125	0.6875	+
group_4756		hypothetical protein	3	263	58	1	4.91803	0.378788	0.00019667	2.27099e-59	1.88628e-55	6.2876e-56	6	1	6	0.03125	0.21875	-
group_3229		hypothetical protein	2	247	59	17	3.27869	6.43939	0.00233308	1.46773e-46	1.21909e-42	5.54133e-44	6	1	6	0.03125	0.21875	-
group_560		hypothetical protein	2	247	59	17	3.27869	6.43939	0.00233308	1.46773e-46	1.21909e-42	5.54133e-44	6	1	6	0.03125	0.21875	-
group_3183		hypothetical protein	0	258	61	6	0	2.27273	0	1.23826e-59	1.0285e-55	5.14248e-56	6	0	6	0.03125	0.03125	-
group_5408		hypothetical protein	0	249	61	15	0	5.68182	0	3.52468e-52	2.9276e-48	2.252e-49	6	0	6	0.03125	0.03125	-
group_5410		hypothetical protein	0	249	61	15	0	5.68182	0	3.52468e-52	2.9276e-48	2.252e-49	6	0	6	0.03125	0.03125	-
group_5411		hypothetical protein	0	249	61	15	0	5.68182	0	3.52468e-52	2.9276e-48	2.252e-49	6	0	6	0.03125	0.03125	-
group_5413		hypothetical protein	0	249	61	15	0	5.68182	0	3.52468e-52	2.9276e-48	2.252e-49	6	0	6	0.03125	0.03125	-
group_5414		hypothetical protein	0	249	61	15	0	5.68182	0	3.52468e-52	2.9276e-48	2.252e-49	6	0	6	0.03125	0.03125	-
group_5415		hypothetical protein	0	249	61	15	0	5.68182	0	3.52468e-52	2.9276e-48	2.252e-49	6	0	6	0.03125	0.03125	-
group_5416		hypothetical protein	0	249	61	15	0	5.68182	0	3.52468e-52	2.9276e-48	2.252e-49	6	0	6	0.03125	0.03125	-
group_5409		hypothetical protein	0	248	61	16	0	6.06061	0	1.69625e-51	1.40891e-47	8.80567e-49	6	0	6	0.03125	0.03125	-
group_5412		hypothetical protein	0	248	61	16	0	6.06061	0	1.69625e-51	1.40891e-47	8.80567e-49	6	0	6	0.03125	0.03125	-
group_5417		hypothetical protein	0	248	61	16	0	6.06061	0	1.69625e-51	1.40891e-47	8.80567e-49	6	0	6	0.03125	0.03125	-
group_5418		hypothetical protein	0	241	61	23	0	8.71212	0	3.13389e-47	2.60301e-43	1.37e-44	6	0	6	0.03125	0.03125	-
ushA_2		Protein UshA	0	240	61	24	0	9.09091	0	1.10992e-46	9.21898e-43	4.60949e-44	6	0	6	0.03125	0.03125	-
group_4910		hypothetical protein	0	238	61	26	0	9.84848	0	1.2776e-45	1.06118e-41	4.61381e-43	6	0	6	0.03125	0.03125	-
allR		HTH-type transcriptional repressor AllR	0	225	61	39	0	14.7727	0	1.11844e-39	9.28976e-36	3.7159e-37	6	0	6	0.03125	0.03125	-
allA		Ureidoglycolate lyase	0	225	61	39	0	14.7727	0	1.11844e-39	9.28976e-36	3.7159e-37	6	0	6	0.03125	0.03125	-
group_2818		hypothetical protein	0	216	61	48	0	18.1818	0	2.84322e-36	2.36158e-32	8.4342e-34	6	0	6	0.03125	0.03125	-
gcl		Glyoxylate carboligase	0	216	61	48	0	18.1818	0	2.84322e-36	2.36158e-32	8.4342e-34	6	0	6	0.03125	0.03125	-
Sf6_VII
Gene	Non-unique Gene name	Annotation	Number_pos_present_in	Number_neg_present_in	Number_pos_not_present_in	Number_neg_not_present_in	Sensitivity	Specificity	Odds_ratio	Naive_p	Bonferroni_p	Benjamini_H_p	Max_Pairwise_comparisons	Max_supporting_pairs	Max_opposing_pairs	Best_pairwise_comp_p	Worst_pairwise_comp_p	Present or Absent
group_4229		hypothetical protein	63	4	11	247	85.1351	98.4064	353.659	1.88705e-50	1.56739e-46	1.56739e-46	10	9	3	0.0214844	0.34375	+
group_1645		hypothetical protein	60	10	14	241	81.0811	96.0159	103.286	5.66554e-41	4.7058e-37	1.17645e-37	12	8	7	0.387695	0.774414	+
group_2510		hypothetical protein	58	0	16	251	78.3784	100	inf	7.27383e-50	6.04165e-46	3.02082e-46	8	8	0	0.0078125	0.0078125	+
group_5614		hypothetical protein	14	222	60	29	18.9189	11.5538	0.0304805	1.07395e-29	8.9202e-26	7.4335e-27	13	6	12	0.00341797	1	-
group_3749		hypothetical protein	14	218	60	33	18.9189	13.1474	0.0353211	6.01951e-28	4.9998e-24	3.57129e-25	11	4	8	0.226562	0.548828	-
group_4929		hypothetical protein	14	217	60	34	18.9189	13.5458	0.0365591	1.56574e-27	1.3005e-23	8.67002e-25	11	5	8	0.226562	1	-
group_4930		hypothetical protein	14	215	60	36	18.9189	14.3426	0.0390698	1.00234e-26	8.32545e-23	5.20341e-24	11	5	8	0.226562	1	-
group_4222		hypothetical protein	13	228	61	23	17.5676	9.16335	0.0214984	9.94877e-34	8.26345e-30	9.18161e-31	12	4	11	0.00634766	0.387695	-
group_3373		hypothetical protein	12	214	62	37	16.2162	14.741	0.033464	2.21305e-28	1.83816e-24	1.41397e-25	13	3	13	0.000244141	0.0922852	-
Sf6_4a
Gene	Non-unique Gene name	Annotation	Number_pos_present_in	Number_neg_present_in	Number_pos_not_present_in	Number_neg_not_present_in	Sensitivity	Specificity	Odds_ratio	Naive_p	Bonferroni_p	Benjamini_H_p	Max_Pairwise_comparisons	Max_supporting_pairs	Max_opposing_pairs	Best_pairwise_comp_p	Worst_pairwise_comp_p	Present or Absent
group_2105	umuC_2	Protein UmuC	2	18	0	305	100	94.4272	inf	0.00360874	1	1	2	2	0	0.5	0.5	+
group_2816		hypothetical protein	2	28	0	295	100	91.3313	inf	0.00826211	1	1	2	2	0	0.5	0.5	+
group_1263		hypothetical protein	2	47	0	276	100	85.4489	inf	0.0223362	1	1	2	2	0	0.5	0.5	+
group_1149		hypothetical protein	2	50	0	273	100	84.5201	inf	0.0251852	1	1	2	2	0	0.5	0.5	+
group_5164		hypothetical protein	2	57	0	266	100	82.3529	inf	0.0324976	1	1	2	2	0	0.5	0.5	+
azoR_2		FMN-dependent NADH-azoreductase	0	272	2	51	0	15.7895	0	0.0261728	1	1	2	0	2	0.5	0.5	-
group_4834		hypothetical protein	0	252	2	71	0	21.9814	0	0.0499145	1	1	2	0	2	0.5	0.5	-
Group Africa and Sf6_VA were ommitted as there were no unique genes identified.
