# Supplementary material for: Characterization of Shigella flexneri serotype 6 strains from geographically diverse low- and middle-income countries
Source: mBio. 2024 Dec 10;16(1):e02210-24. doi: 10.1128/mbio.02210-24 (PMC11708030; doi:10.1128/mbio.02210-24)
Supplement: Data set 3 — LS-BSR analyses. [file mbio.02210-24-s0003.xlsx]

## Sheet: pINV401192 - LSBSR
Dataset 3. pINV LS-BSR comparison of Sf6 genomes
			Gene ID	GACHNCBF_00001	GACHNCBF_00002	GACHNCBF_00003	GACHNCBF_00004	GACHNCBF_00005	GACHNCBF_00006	GACHNCBF_00007	GACHNCBF_00008	GACHNCBF_00009	GACHNCBF_00010	GACHNCBF_00011	GACHNCBF_00012	GACHNCBF_00013	GACHNCBF_00014	GACHNCBF_00015	GACHNCBF_00016	GACHNCBF_00017	GACHNCBF_00018	GACHNCBF_00019	GACHNCBF_00020	GACHNCBF_00021	GACHNCBF_00022	GACHNCBF_00023	GACHNCBF_00024	GACHNCBF_00025	GACHNCBF_00026	GACHNCBF_00027	GACHNCBF_00028	GACHNCBF_00029	GACHNCBF_00030	GACHNCBF_00031	GACHNCBF_00032	GACHNCBF_00033	GACHNCBF_00034	GACHNCBF_00035	GACHNCBF_00036	GACHNCBF_00037	GACHNCBF_00038	GACHNCBF_00039	GACHNCBF_00040	GACHNCBF_00041	GACHNCBF_00042	GACHNCBF_00043	GACHNCBF_00044	GACHNCBF_00045	GACHNCBF_00046
			Annotation	hypothetical protein	hypothetical protein	Protein UshA	hypothetical protein	IS3 family transposase IS629	hypothetical protein	Outer membrane protein IcsA autotransporter	Cysteine protease-like VirA	IS3 family transposase IS629	hypothetical protein	hypothetical protein	hypothetical protein	hypothetical protein	IS3 family transposase IS629	hypothetical protein	IS3 family transposase IS3411	ISL3 family transposase ISKox3	hypothetical protein	hypothetical protein	hypothetical protein	hypothetical protein	hypothetical protein	family transposase IS3H	family transposase IS3H	IS3 family transposase ISSfl11	IS3 family transposase ISSfl11	hypothetical protein	hypothetical protein	hypothetical protein	Surface presentation of antigens protein SpaS	Surface presentation of antigens protein SpaR	Surface presentation of antigens protein SpaQ	Surface presentation of antigens protein SpaP	Surface presentation of antigens protein SpaO	Surface presentation of antigens protein SpaN	hypothetical protein	putative ATP synthase SpaL/MxiB	Surface presentation of antigens protein SpaK	Protein MxiA	Protein MxiC	*MxiD	Invasion protein InvF	hypothetical protein	Type 3 secretion system pilotin	hypothetical protein	hypothetical protein
Strain	location	clade
S600717_complete	Bangladesh	Sf6_V		1	0.62	0.74	0.64	1	0.88	1	1	1	0.99	1	1	1	1	0.99	1	1	1	1	1	1	1	1	1	0.99	1	1	1	1	1	1	1	1	1	1	1	1	1	1	1	1	1	1	1	1	1
600008	Bangladesh	Sf6_VI		0.96	0.62	0.74	0.17	0.87	0.88	1	1	0.86	0.58	0.52	1	0.5	0.28	0.35	0.86	0	0.39	0.96	1	1	1	1	1	0.77	0.39	1	1	1	1	1	1	1	1	1	1	1	1	1	1	1	1	1	1	1	1
600169	Bangladesh	Sf6_VI		0.58	0.62	0.74	0.47	0.31	0.88	1	1	0.31	0.99	0.91	1	0.5	0.28	0.52	0.31	0	0.39	0.58	1	1	1	1	1	0.92	0.84	1	1	1	1	1	1	1	1	1	1	1	1	1	1	1	1	1	1	1	1
600406	Bangladesh	Sf6_VI		0.66	0.62	0.74	0.34	0.38	0.88	1	1	0.39	0.56	1	1	0.5	0.83	0.33	0.38	1	0.39	0.66	1	1	1	1	1	0.3	0.88	1	1	1	1	1	1	1	1	1	1	1	1	1	1	1	1	1	1	1	1
600480	Bangladesh	Sf6_VI		0.85	0.62	0.74	0.39	0.99	0.88	1	1	1	0.56	0.91	1	0.5	0.3	0.57	0.98	0.16	0.39	0.85	1	1	1	1	1	0.99	0.78	1	1	1	1	1	1	1	1	1	1	1	1	1	1	1	1	1	1	0.99	1
600557	Bangladesh	Sf6_VI		0.58	0	0.74	0.17	0.77	0.88	1	1	0.77	0.58	0.91	1	0.5	0.28	0.35	0.76	0	0.39	0.58	1	1	1	1	1	0.16	0.84	1	1	1	1	1	1	1	1	1	1	1	1	1	1	1	1	1	1	1	1
600652	Bangladesh	Sf6_VI		0.6	0.62	0.39	0.28	0.99	0.85	1	1	1	0.62	0.91	1	0.5	0.34	0.76	0.98	1	0.37	0.6	1	1	1	1	1	0.99	0.75	1	1	1	1	1	1	1	1	1	1	1	1	1	1	1	1	1	1	1	1
600673	Bangladesh	Sf6_VI		0.66	0.62	0.74	0.34	0.93	0.88	1	1	0.94	0.62	1	1	0.5	0.99	0.41	0.91	1	0.39	0.66	1	1	1	1	1	0.92	0.88	1	1	1	1	1	1	1	1	1	1	1	1	1	1	1	1	1	1	1	1
600674	Bangladesh	Sf6_VI		0.37	0.62	0.74	0.17	0.39	0.88	1	1	0.4	0.48	0.91	1	0.5	0.28	0.18	0.4	0.16	0.39	0.37	1	1	1	1	1	0.54	0.88	1	1	1	1	1	1	1	1	1	1	1	1	1	1	1	1	1	1	1	1
600675	Bangladesh	Sf6_VI		0.27	0.62	0.74	0.38	0.99	0.88	1	1	1	0.58	0.91	1	0.5	0.82	0.52	0.98	0	0.39	0.27	1	1	1	1	1	0.61	0.84	1	1	1	1	1	1	1	1	1	1	1	1	1	1	1	1	1	1	1	1
600785	Bangladesh	Sf6_VI		0.58	0	0.74	0.17	0.86	0.88	1	1	0.87	0.58	1	1	0.6	0.28	0.36	0.85	0	0.39	0.58	1	1	1	1	1	0	0.32	1	1	1	1	1	1	1	1	1	1	1	1	1	1	1	1	1	1	1	1
600832	Bangladesh	Sf6_VI		0.6	0.62	0.74	0.23	0.52	0.88	1	1	0.53	0.67	0.91	1	0.5	0.28	0.43	0.5	0	0.39	0.6	1	1	1	1	1	0.61	0.84	1	1	1	1	1	1	1	1	1	1	1	1	1	1	1	1	1	1	1	1
600858	Bangladesh	Sf6_VI		0.6	0.62	0.74	0.38	0.99	0.88	1	1	1	0.58	0.91	1	0.5	0.28	0.52	0.98	0	0.39	0.6	1	1	1	1	1	0.99	0.47	0.48	1	1	1	1	1	1	1	1	1	1	1	1	1	1	1	1	1	1	1
600939	Bangladesh	Sf6_VI		0.91	0.53	0.74	0.2	0.93	0.88	1	1	0.94	0.62	1	1	0.5	0.28	0.41	0.91	1	0.37	0.91	1	1	1	1	1	0.95	0.66	1	1	1	1	1	1	1	1	1	1	1	1	1	1	1	1	1	1	1	1
601078	Bangladesh	Sf6_VI		0.6	0.62	0.74	0.17	0.52	0.88	1	1	0.53	0.58	0.91	1	0.5	0.28	0.35	0.5	0	0.39	0.6	1	1	1	1	1	0.61	0.84	1	1	1	1	1	1	1	1	1	1	1	1	1	1	1	1	1	1	1	1
601208	Bangladesh	Sf6_VI		0.49	0.62	0.74	0.12	0.77	0.88	1	1	0.77	0.44	0.91	1	0.5	0.28	0.12	0.76	0	0.39	0.49	1	1	1	1	1	0.99	0.84	1	1	1	1	1	1	1	1	1	1	1	1	1	1	1	1	1	1	1	1
602035	Bangladesh	Sf6_VI		0.62	0.62	0.74	0.17	0.31	0.88	1	1	0.31	0.58	0.91	1	0.5	0.28	0.35	0.31	0	0.39	0.62	1	1	1	1	1	0.99	0.84	1	1	1	1	1	1	1	1	1	1	1	1	1	1	1	1	1	1	1	1
602174	Bangladesh	Sf6_VI		0.58	0.62	0.74	0.17	0.31	0.88	1	1	0.31	0.58	0.91	1	0.5	0.28	0.35	0.31	0	0.39	0.58	1	1	1	1	1	0.99	0.84	1	1	1	1	1	1	1	1	1	1	1	1	1	1	1	1	1	1	1	1
602390	Bangladesh	Sf6_VI		0.6	0.62	0.74	0.23	0.31	0.88	1	1	0.31	0.67	0.91	1	0.5	0.28	0.43	0.31	0	0.39	0.6	1	1	1	1	1	0.88	0.76	1	1	1	1	1	1	1	1	1	1	1	1	1	0.79	1	1	1	1	1	1
602434	Bangladesh	Sf6_VI		0.64	0.62	0.74	0.34	0.98	0.88	1	1	0.99	0.77	0.91	1	0.5	0.83	0.44	0.97	1	0.39	0.64	1	1	1	1	1	0.99	0.32	1	1	1	1	1	1	1	1	1	1	1	1	1	1	1	1	1	1	1	1
602660	Bangladesh	Sf6_VI		0.65	0.62	0.74	0.47	0.38	0.88	1	1	0.39	0.99	0.46	1	0.5	0.28	0.52	0.38	0.16	0.38	0.65	1	1	1	1	1	0.98	0.47	1	1	1	1	1	1	1	1	1	1	1	1	1	1	1	1	1	1	1	1
602684	Bangladesh	Sf6_VI		0.61	0.62	0.74	0.17	0.31	0.88	1	1	0.31	0.58	0.91	1	0.5	0.28	0.36	0.31	0	0.39	0.61	1	1	1	1	1	0	0.84	1	1	1	1	1	1	1	1	1	1	1	1	1	1	1	1	1	1	1	1
602687	Bangladesh	Sf6_VI		0.66	0.62	0.74	0.47	0.93	0.88	1	1	0.94	0.99	0.91	1	0.5	0.83	0.52	0.91	0.16	0.39	0.66	1	1	1	1	1	0.98	0.77	1	1	1	1	1	1	1	1	1	1	1	1	1	1	1	1	1	1	1	1
602850	Bangladesh	Sf6_VI		0.61	0.62	0.74	0.23	0.31	0.88	1	1	0.31	0.67	0.91	1	0.5	0.28	0.43	0.31	0	0.39	0.61	1	1	1	1	1	0.88	0.75	1	1	1	1	1	1	1	1	1	1	1	1	1	1	1	1	1	1	1	1
602857	Bangladesh	Sf6_VI		0.62	0.62	0.74	0.17	0.99	0.88	1	1	1	0.58	0.91	1	0.5	0.28	0.35	0.98	0	0.39	0.62	1	1	1	1	1	0.88	0.83	1	1	1	1	1	1	1	1	1	1	1	1	1	1	1	1	1	1	1	1
602999	Bangladesh	Sf6_VI		0.7	0.62	0.74	0.2	0.31	0.88	1	1	0.31	0.62	1	1	0.5	0.28	0.41	0.31	1	0.39	0.7	1	1	1	1	1	0.95	0.88	1	1	1	1	1	1	1	1	1	1	1	1	1	1	1	1	1	1	1	1
603021	Bangladesh	Sf6_VI		0.66	0.62	0.74	0.47	0.31	0.88	1	1	0.31	0.99	1	1	0.5	0.29	0.52	0.31	0.16	0.39	0.66	1	1	1	1	1	0.98	0.81	1	1	1	1	1	1	1	1	1	1	1	1	1	1	1	1	1	1	1	1
603041	Bangladesh	Sf6_VI		0.66	0.62	0.74	0.25	0.99	0.88	1	1	1	0.54	0.91	1	0.5	0.28	0.48	0.98	0.16	0.39	0.66	1	1	1	1	1	0.95	0.65	1	1	1	1	1	1	1	1	1	1	1	1	1	1	1	1	1	1	1	1
603092	Bangladesh	Sf6_VI		0.48	0.62	0.74	0.17	0.77	0.88	1	1	0.77	0.58	0.91	1	0.5	0.28	0.36	0.76	0	0.39	0.48	1	1	1	1	1	0	0.68	1	1	1	1	1	1	1	1	1	1	1	1	1	1	1	1	1	1	1	1
603179	Bangladesh	Sf6_VI		0.32	0.62	0.74	0.17	1	0.88	1	1	0.99	0.58	0.91	1	0.5	0.28	0.35	0.99	0	0.39	0.32	1	1	1	1	1	0.99	0.85	1	1	1	1	1	1	1	1	1	1	1	1	1	1	1	1	1	1	1	1
603345	Bangladesh	Sf6_VI		0.66	0.62	0.74	0.34	0.99	0.88	1	1	1	0.48	1	1	0.5	1	0.48	0.98	1	0.39	0.66	1	1	1	1	1	0.99	0.75	1	1	1	1	1	1	1	1	1	1	1	1	1	1	1	1	1	1	1	1
603636	Bangladesh	Sf6_VI		0.66	0.62	0.74	0.27	0.99	0.88	1	1	1	0.62	0.97	1	0.5	0.69	0.41	0.98	1	0.39	0.66	1	1	1	1	1	0.99	0.78	1	1	1	1	1	1	1	1	1	1	1	1	1	1	1	1	1	1	1	1
603683	Bangladesh	Sf6_VI		0.36	0.62	0.74	0.36	0.99	0.88	1	1	1	0.47	0.97	1	0.5	0.28	0.54	0.98	1	0.37	0.36	1	1	1	1	1	0.98	0.76	1	1	1	1	1	1	1	1	1	1	1	1	1	1	1	1	1	1	1	1
603694	Bangladesh	Sf6_VI		0.23	0.62	0.74	0.34	0.31	0.79	1	1	0.31	0.49	0.34	1	0.5	0.9	0.2	0.31	1	0.26	0.23	1	1	1	1	1	0.91	0.37	1	1	1	1	1	1	1	1	1	1	1	1	1	1	1	1	1	1	1	1
603715	Bangladesh	Sf6_VI		0.23	0.62	0.74	0.2	0.31	0.8	1	1	0.31	0.49	0.34	1	0.3	0.49	0.18	0.31	1	0.66	0.23	1	1	1	1	0.87	0.21	0.28	0.51	1	1	1	1	1	1	1	1	1	1	1	1	1	1	1	1	1	1	1
603766	Bangladesh	Sf6_VI		0.5	0.62	0.74	0.26	0.99	0.88	1	1	1	0.62	1	1	0.5	0.3	0.51	0.98	1	0.39	0.5	1	1	1	1	1	0.95	0.88	1	1	1	1	1	1	1	1	1	1	1	1	1	1	1	1	1	1	1	1
603804	Bangladesh	Sf6_VI		0.66	0.62	0.74	0.43	0.93	0.88	1	1	0.94	0.93	0.91	1	0.5	0.28	0.45	0.91	0.16	0.39	0.66	1	1	1	1	1	0.92	0.65	0.48	1	1	1	1	1	1	1	1	1	1	1	1	1	1	1	1	1	1	1
603814	Bangladesh	Sf6_VI		0.88	0.62	0.74	0.47	0.47	0.88	1	1	0.48	0.99	0.61	1	0.5	0.83	0.52	0.46	1	0.37	0.88	1	1	1	1	1	0.95	0.35	1	1	1	1	1	1	1	1	1	1	1	1	1	1	1	1	1	1	1	1
603901	Bangladesh	Sf6_VI		0.27	0.62	0.74	0.64	0.77	0.88	1	1	0.77	0.62	0.94	1	0.5	0.32	0.54	0.76	1	0.39	0.27	1	1	1	1	1	0.98	0.75	1	1	1	1	1	1	1	1	1	1	1	1	1	1	1	1	1	1	1	1
603922	Bangladesh	Sf6_VI		0.91	0.62	0.74	0.2	0.51	0.88	1	1	0.52	0.62	0.91	1	0.5	0.3	0.41	0.49	1	0.39	0.91	1	1	1	1	1	0.92	0.77	1	1	1	1	1	1	1	1	1	1	1	1	1	1	1	1	1	1	1	1
603966	Bangladesh	Sf6_VI		0.49	0.62	0.74	0.32	0.68	0.8	1	1	0.67	0.56	0.34	1	0.3	0.45	0.36	0.67	1	0.66	0.49	1	1	1	1	0.87	0.99	0.39	1	1	1	1	1	1	1	1	1	1	1	1	1	1	1	1	1	1	1	1
604001	Bangladesh	Sf6_VI		0.6	0.62	0.74	0.59	0.93	0.88	1	1	0.94	0.63	0.91	1	0.5	0.3	0.52	0.91	1	0.37	0.6	1	1	1	1	1	0.54	0.77	1	1	1	1	1	1	1	1	1	1	1	1	1	1	1	1	1	1	1	1
604006	Bangladesh	Sf6_VI		0.5	0.62	0.74	0.3	0	0.8	1	1	0	0.4	0.34	1	0.45	0.44	0.39	0	1	0.36	0.5	1	1	1	1	0.57	0.16	0.34	0.48	1	1	1	1	1	1	1	1	1	1	1	1	1	1	1	1	1	1	1
604008	Bangladesh	Sf6_VI		0.66	0.62	0.74	0.47	0.93	0.88	1	1	0.94	0.99	0.94	1	0.5	0.83	0.52	0.91	1	0.38	0.66	1	1	1	1	1	0.98	0.78	1	1	1	1	1	1	1	1	1	1	1	1	1	1	1	1	1	1	1	1
604014	Bangladesh	Sf6_VI		0.23	0.62	0.74	0.22	0.31	0.79	1	1	0.31	0.49	0.34	1	0.5	0.52	0.18	0.31	1	0	0.23	1	1	1	1	0.87	0.2	0.41	1	1	1	1	1	1	1	1	1	1	1	1	1	1	1	1	1	1	1	1
604015	Bangladesh	Sf6_VI		0.93	0.62	0.74	0.27	0.99	0.88	1	1	1	0.48	0.94	1	0.5	0.69	0.48	0.98	1	0.39	0.93	1	1	1	1	1	0.45	0.75	1	1	1	1	1	1	1	1	1	1	1	1	1	1	1	1	1	1	1	1
604060	Bangladesh	Sf6_VI		0.57	0.62	0.74	0.47	0.93	0.88	1	1	0.94	0.99	0.91	1	0.5	0.28	0.52	0.91	1	0.39	0.57	1	1	1	1	1	0.98	0.88	1	1	1	1	1	1	1	1	1	1	1	1	1	1	1	1	1	1	1	1
604088	Bangladesh	Sf6_VI		0.64	0.62	0.74	0.47	0.98	0.88	1	1	0.99	0.99	1	1	0.49	0.83	0.52	0.97	1	0.38	0.64	1	1	1	1	1	0.98	0.88	1	1	1	1	1	1	1	1	1	1	1	1	1	1	1	1	1	1	1	1
604208	Bangladesh	Sf6_VI		0.66	0.62	0.74	0.39	0.99	0.88	1	1	1	0.48	0.94	1	0.48	0.87	0.52	0.98	0.16	0.39	0.66	1	1	1	1	1	0.92	0.66	1	1	1	1	1	1	1	1	1	1	1	1	1	1	1	1	1	1	1	1
604219	Bangladesh	Sf6_VI		0.72	0.62	0.74	0.35	0.99	0.88	1	1	1	0.62	0.61	1	0.5	0.3	0.52	0.98	0.16	0.39	0.72	1	1	1	1	1	0.99	0.77	1	1	1	1	1	1	1	1	1	1	1	1	1	1	1	1	1	1	1	1
604286	Bangladesh	Sf6_VI		0.43	0.62	0.74	0.37	0.31	0.8	1	1	0.31	0.5	0.34	1	0.5	0.89	0.52	0.31	1	0.24	0.43	1	1	1	1	0.87	0.99	0.45	1	1	1	1	1	1	1	1	1	1	1	1	1	1	1	1	1	1	1	1
604423	Bangladesh	Sf6_VI		0.93	0.62	0.74	0.64	0.31	0.88	1	1	0.31	0.62	1	1	0.5	0.52	0.54	0.31	0.16	0.39	0.93	1	1	1	1	1	0.92	0.81	1	1	1	1	1	1	1	1	1	1	1	1	1	1	1	1	1	1	1	1
604551	Bangladesh	Sf6_VI		0.43	0.62	0.74	0.27	0.22	0.8	1	1	0.21	0.23	0.34	1	0.3	0.43	0.2	0.22	1	0.66	0.43	1	1	1	1	0.57	0.99	0.28	0.48	1	1	1	1	1	1	1	1	1	1	1	1	1	1	1	1	1	1	1
600006_complete	Bangladesh	Sf6_VI		1	0.62	0.74	0.66	1	0.88	1	1	1	0.99	1	1	1	1	0.99	1	1	1	1	1	1	1	1	1	0.99	1	1	1	1	1	1	1	1	1	1	1	1	1	1	1	1	1	1	1	1	1
602819_II	Bangladesh	Sf6_VI		0.58	0.62	0.74	0.23	0.31	0.88	1	1	0.31	0.67	0.91	1	0.5	0.28	0.43	0.31	0	0.39	0.58	1	1	1	1	1	0.61	0.84	1	1	1	1	1	1	1	1	1	1	1	1	1	1	1	1	1	1	1	1
602899_I	Bangladesh	Sf6_VI		0.61	0.62	0.74	0.38	0.99	0.88	1	1	1	0.58	0.91	1	0.5	0.28	0.52	0.98	0	0.39	0.61	1	1	1	1	1	0.28	0.84	1	1	1	1	1	1	1	1	1	1	1	1	1	1	1	1	1	1	1	1
603101_4a	Bangladesh	Sf6_VI		0.29	0.62	0.74	0.23	0.31	0.8	1	1	0.31	0.49	0.34	1	0.45	0.53	0.18	0.31	1	0.36	0.29	1	1	1	1	1	0.2	0.42	1	1	1	1	1	1	1	1	1	1	1	1	1	1	1	1	1	1	1	1
603260_II	Bangladesh	Sf6_VI		0.29	0.62	0.74	0.27	0.31	0.8	1	1	0.31	0.49	0.34	1	0.3	0.51	0.18	0.31	1	0.36	0.29	1	1	1	1	0.87	0.3	0.42	1	1	1	1	1	1	1	1	1	1	1	1	1	1	1	1	1	1	1	1
603695_II	Bangladesh	Sf6_VI		0.5	0.62	0.74	0.34	0.31	0.8	1	1	0.31	0.49	0.61	1	0.5	0.87	0.2	0.31	1	0.37	0.5	1	1	1	1	1	0.99	0.48	1	1	1	1	1	1	1	1	1	1	1	1	1	1	1	1	1	1	1	1
604193_complete	Bangladesh	Sf6_VI		1	0.62	0.74	0.66	1	0.88	1	1	1	0.99	1	1	1	1	0.99	1	1	1	1	1	1	1	1	1	0.99	1	1	1	1	1	1	1	1	1	1	1	1	1	1	1	1	1	1	1	1	1
S603020_complete	Bangladesh	Sf6_VI		1	0.62	0.74	0.65	1	0.88	1	1	1	0.99	1	1	1	1	0.99	1	1	1	1	1	1	1	1	1	0.99	1	1	1	1	1	1	1	1	1	1	1	1	1	1	1	1	1	1	1	1	1
S603690_II	Bangladesh	Sf6_VI		0.64	0.62	0.74	0.41	1	0.88	1	1	0.99	0.62	0.91	1	0.35	0.82	0.53	0.99	0.16	0.39	0.64	1	1	1	1	1	0.99	0.28	1	1	1	1	1	1	1	1	1	1	1	1	1	1	1	1	1	1	1	1
Bhutan_Shi_026_Bhutan	Bhutan	Sf6_V		0.27	0.62	0.74	0.34	0.86	0.88	1	1	0.87	0.58	0.91	0.45	0.5	0.99	0.38	0.85	0	0.39	0.27	1	1	1	1	1	0.99	0.98	1	1	1	1	1	1	1	1	1	1	1	1	1	1	1	1	1	1	1	1
Bhutan_Shi_079_Bhutan	Bhutan	Sf6_V		0.59	1	1	0.34	0.99	1	1	1	1	0.58	0.91	0.45	0.5	0.93	0.35	0.98	0	0.39	0.59	1	1	1	1	1	0.98	0.85	1	1	1	1	1	1	1	1	1	1	1	1	1	1	1	1	1	1	1	1
Bhutan_Shi_083_Bhutan	Bhutan	Sf6_V		0.47	1	1	0.34	0.99	1	1	1	1	0.58	0.91	0.45	0.5	0.94	0.35	0.98	0	0.39	0.47	1	1	1	1	1	0.25	0.85	1	1	1	1	1	1	1	1	1	1	1	1	1	1	1	1	1	1	1	1
Bhutan_Shi_084_Bhutan	Bhutan	Sf6_V		0.59	1	1	0.17	0.31	1	1	1	0.31	0.58	0.91	0.45	0.5	0.28	0.35	0.31	0	0.39	0.59	1	1	1	1	1	0.31	0.46	1	1	1	1	1	1	1	1	1	1	1	1	1	1	1	1	1	1	1	1
Bhutan_Shi_087_Bhutan	Bhutan	Sf6_V		0.59	1	1	0.6	1	1	1	1	0.99	0.62	0.91	0.45	0.5	0.28	0.54	0.99	0	0.39	0.59	1	1	1	1	1	0.92	0.34	1	1	1	1	1	1	1	1	1	1	1	1	1	1	1	1	1	1	1	1
Bhutan_Shi_097_Bhutan	Bhutan	Sf6_V		0.47	1	1	0.34	1	1	1	1	0.99	0.58	0.91	0.45	0.5	0.94	0.46	0.99	0	0.39	0.47	1	1	1	1	1	0.3	0.85	1	1	1	1	1	1	1	1	1	1	1	1	1	1	1	1	1	1	1	1
Bhutan_Shi_102_Bhutan	Bhutan	Sf6_V		0.78	1	1	0.34	0.31	1	1	1	0.31	0.58	0.91	0.45	0.5	1	0.38	0.31	0	0.39	0.78	1	1	1	1	1	0.25	0.83	1	1	1	1	1	1	1	1	1	1	1	1	1	1	1	1	1	1	1	1
CAM_463_Cambodia	Cambodia	Sf6_V		0.47	1	1	0.17	0.31	1	1	1	0.31	0.58	0.91	0.45	0.5	0.28	0.35	0.31	0	0.39	0.47	1	1	1	1	1	0.25	0.85	1	1	1	1	1	1	1	1	1	1	1	1	1	1	1	1	1	1	1	1
Cambodia_Shi_17_Cambodia	Cambodia	Sf6_V		0.47	1	1	0.2	0.98	1	1	1	0.99	0.62	0.91	0.45	0.5	0.28	0.41	0.97	0	0.39	0.47	1	1	1	1	1	0.61	0.72	1	1	1	1	1	1	1	1	1	1	1	1	1	1	1	1	1	1	1	1
Cambodia_Shi_19_Cambodia	Cambodia	Sf6_V		0.42	1	1	0.17	0.31	1	1	1	0.31	0.58	0.91	0.45	0.5	0.28	0.35	0.31	0	0.39	0.42	1	1	1	1	1	0.61	0.85	1	1	1	1	1	1	1	1	1	1	1	1	1	1	1	1	1	1	1	1
Cambodia_Shi_21_Cambodia	Cambodia	Sf6_V		0.42	1	1	0.17	0.86	1	1	1	0.87	0.58	0.91	0.45	0.5	0.25	0.35	0.85	0	0.39	0.42	1	1	1	1	1	0.25	0.24	1	1	1	1	1	1	1	1	1	1	1	1	1	1	1	1	1	1	1	1
P1013136_Cambodia	Cambodia	Sf6_V		0.48	1	1	0.17	0.87	1	1	1	0.86	0.58	0.91	0.45	0.5	0.26	0.35	0.86	0	0.39	0.48	1	1	1	1	1	0.25	0.84	1	1	1	1	1	1	1	1	1	1	1	1	1	1	1	1	1	1	1	1
Q0216194_Cambodia	Cambodia	Sf6_V		0.42	1	1	0.35	1	1	1	1	0.99	0.58	0.91	0.45	0.5	0.28	0.54	0.99	0	0.39	0.42	1	1	1	1	1	0.98	0.6	1	1	1	1	1	1	1	1	0.98	1	1	1	1	1	1	1	1	1	1	1
05_8715	Enterobase - Africa	N/A		0.98	0.62	0.74	0.48	0.99	0.91	1	1	1	0.97	0.91	1	0.66	0.71	0.54	0.98	1	0.93	0.98	1	1	1	1	0.99	0.99	0.84	1	1	1	1	1	1	1	1	1	1	1	1	1	1	1	1	1	1	1	1
08_654	Enterobase - Africa	N/A		0.98	1	1	0.48	0.95	1	1	1	0.96	0.75	0.91	0.99	0.66	0.6	0.47	0.94	1	0.93	0.98	1	1	1	1	0.99	0.99	0.84	0.98	1	1	1	1	1	1	1	1	1	1	1	1	1	1	1	1	1	1	1
Sf6_Sh10_8537	Enterobase - Africa	N/A		0.99	1	1	0.63	1	1	1	1	1	0.99	0.94	1	1	0.62	0.99	1	1	1	0.99	1	1	1	1	1	0.99	0.95	1	1	1	1	1	1	1	1	1	1	1	1	1	1	1	1	1	1	1	1
06_1067	Enterobase - Africa	Sf6_IV		0.97	1	1	0.34	0.82	1	1	1	0.83	0.6	0.94	1	0.66	0.96	0.47	0.81	1	0.93	0.97	1	1	1	1	1	0.98	0.82	1	1	1	1	1	1	1	1	1	1	1	1	1	1	1	1	1	1	1	1
08_2607	Enterobase - Africa	Sf6_IV		0.91	0.62	0.74	0.59	0.9	0.23	0.16	0	0.91	0.63	0.14	0.15	0.23	0.96	0.52	0.89	0	0.39	0.91	0	0	0	0	0.15	0.38	0.83	0	0	0	0.14	0	0	0.24	0.07	0	0	0.3	0	0.29	0	0.07	0.08	0	0	0	0
05_7131	Enterobase - Africa	Sf6_V		1	0.62	0.74	0.52	0.91	0.88	1	1	0.91	0.63	0.94	1	1	0.53	0.52	0.91	1	1	1	1	1	1	1	0.75	0.99	0.85	1	1	1	1	1	1	1	1	1	1	1	1	1	1	1	1	1	1	1	1
DMB_SH20134	Enterobase - Africa	Sf6_V		0.75	1	1	0.42	0.99	1	1	1	1	0.7	0.94	1	1	0.82	0.52	0.98	1	1	0.75	1	1	1	1	1	0.99	0.92	1	1	1	1	1	1	1	1	1	1	1	1	1	1	1	1	1	1	1	1
02_1860	Enterobase - Africa	Sf6_VII		0.98	1	1	0.44	0.99	1	1	1	1	0.6	0.94	1	1	0.66	0.72	0.98	1	1	0.98	1	1	1	1	1	0.99	0.85	1	1	1	1	1	1	1	1	1	1	1	1	1	1	1	1	1	1	1	1
02_6068	Enterobase - Africa	Sf6_VII		0.33	1	1	0.37	0.9	1	1	1	0.91	0.6	0.91	1	0.64	1	0.52	0.89	1	0.93	0.33	1	1	1	1	1	0.99	0.67	0.84	1	1	1	1	1	1	1	1	1	1	1	1	1	1	1	1	1	1	1
04_6462	Enterobase - Africa	Sf6_VII		0.58	0.62	0.74	0.63	0.9	0.21	0.16	0	0.91	0.63	0.94	1	0.5	0.51	0.52	0.89	1	0.39	0.58	0	0.37	0	0	0.19	0.98	0.62	0.84	1	1	1	1	1	1	1	1	1	1	1	1	1	1	1	1	1	1	1
05_5218	Enterobase - Africa	Sf6_VII		0.62	1	1	0.39	0.99	1	1	1	1	0.58	0.91	1	0.66	0.33	0.47	0.98	1	0.93	0.62	1	1	1	1	1	0.99	0.82	1	1	1	1	1	1	1	1	1	1	1	1	1	1	1	1	1	1	1	1
07_2097	Enterobase - Africa	Sf6_VII		0.48	1	1	0.37	0.91	1	1	1	0.91	0.6	0.91	1	0.66	1	0.52	0.9	1	0.93	0.48	1	1	1	1	1	0.99	0.84	1	1	1	1	1	1	1	1	1	1	1	1	1	1	1	1	1	1	1	1
09_4492	Enterobase - Africa	Sf6_VII		0.57	1	1	0.37	0.99	1	1	1	1	0.6	0.91	1	0.66	0.64	0.52	0.98	1	0.93	0.57	1	1	1	1	1	0.99	0.85	1	1	1	1	1	1	1	1	1	1	1	1	1	1	1	1	1	1	1	1
09_5290	Enterobase - Africa	Sf6_VII		0.62	1	1	0.37	0.9	1	1	1	0.91	0.6	0.91	1	0.66	1	0.52	0.89	1	0.93	0.62	1	1	1	1	1	0.96	0.82	1	1	1	1	1	1	1	1	1	1	1	1	1	1	1	1	1	1	1	1
09_5569	Enterobase - Africa	Sf6_VII		0.66	1	1	0.51	0.91	1	1	1	0.91	0.6	0.94	1	1	0.76	0.52	0.91	1	1	0.66	1	1	1	1	1	0.99	0.85	1	1	1	1	1	1	1	1	1	1	1	1	1	1	1	1	1	1	1	1
09_9072	Enterobase - Africa	Sf6_VII		0.72	1	1	0.37	0.9	1	1	1	0.91	0.6	0.91	1	0.66	0.63	0.52	0.89	1	0.93	0.72	1	1	1	1	1	0.99	0.82	1	1	1	1	1	1	1	1	1	1	1	1	1	1	1	1	1	1	1	1
Sf6_Sh10_3933	Enterobase - Africa	Sf6_VII		0.92	1	1	0.64	0.99	1	1	1	0.98	0.99	0.94	1	1	0.99	0.99	0.98	1	1	0.92	1	1	1	1	1	0.99	0.99	1	1	1	1	1	1	1	1	1	1	1	1	1	1	1	1	1	1	1	1
Sf6_Sh10_5302_1	Enterobase - Africa	Sf6_VII		1	1	1	0.63	1	1	1	1	1	0.99	0.94	1	1	1	0.65	0.99	1	1	1	1	1	1	1	1	0.99	0.87	1	1	1	1	1	1	1	1	1	1	1	1	1	1	1	1	1	1	1	1
Sf6_Sh10_5302_2	Enterobase - Africa	Sf6_VII		1	1	1	0.63	0.99	1	1	1	1	0.7	0.94	1	1	1	0.54	0.98	1	1	1	1	1	1	1	1	0.99	0.95	1	1	1	1	1	1	1	1	1	1	1	1	1	1	1	1	1	1	1	1
Sf6_Sh10_6306	Enterobase - Asia	Sf6_V		1	1	1	0.63	1	1	1	1	1	0.99	0.94	1	1	1	0.99	0.99	1	1	1	1	1	1	1	1	0.99	0.99	1	1	1	1	1	1	1	1	1	1	1	1	1	1	1	1	1	1	1	1
Sf6_Sh11_10088	Enterobase - Europe	N/A		0.99	1	1	0.63	1	1	1	1	1	0.7	0.94	1	1	0.62	0.99	0.99	1	1	0.99	1	1	1	1	1	0.99	0.88	1	1	1	1	1	1	1	1	1	1	1	1	1	1	1	1	1	1	1	1
28_79	Enterobase - Europe	Sf6_VII		0.35	1	1	0.39	0.97	1	1	1	0.98	0.64	0.91	1	0.75	0.54	0.52	0.96	1	1	0.35	1	1	1	1	1	0.99	0.88	1	1	1	1	1	1	1	1	1	1	1	1	1	1	1	1	1	1	1	1
Sf6_Sh10_6327	Enterobase - North America	N/A		1	0.62	0.74	0.56	1	1	1	1	1	0.99	0.94	1	1	1	0.91	1	1	1	1	1	1	1	1	1	0.98	0.99	1	1	1	1	1	1	1	1	1	1	1	1	1	1	1	1	1	1	1	1
500067	India	Sf6_V		0.91	1	1	0.23	0.31	0.85	1	1	0.31	0.49	0.34	1	0.5	0.57	0.18	0.31	1	0.36	0.91	1	1	1	0.56	1	0.99	0.45	1	1	1	1	1	1	1	1	1	1	1	1	1	1	1	1	1	1	1	1
500068	India	Sf6_V		0.52	1	1	0.23	0.31	0.85	1	1	0.31	0.49	0.34	1	0.5	0.45	0.18	0.31	1	0.36	0.52	1	1	1	0.56	0.87	0.83	0.34	1	1	1	1	1	1	1	1	1	1	1	1	1	1	1	1	1	1	1	1
503436	India	Sf6_V		0.55	1	1	0.47	0.3	0.85	1	1	0.3	0.63	0.34	1	0.3	0.44	0.52	0.3	1	0.66	0.55	1	1	1	1	0.57	0.99	0.29	0.48	1	1	1	1	1	1	1	1	1	1	1	1	1	1	1	1	1	1	1
503640	India	Sf6_V		0.91	1	1	0.32	0.31	0.86	1	1	0.31	0.42	1	1	0.45	0.52	0.44	0.31	1	0.36	0.91	1	1	1	0.93	0.87	0.99	0.37	0.51	1	1	1	1	1	1	1	1	1	1	1	1	1	1	1	1	1	1	1
503816	India	Sf6_V		0.53	1	1	0.23	0.31	0.86	1	1	0.31	0.49	0.34	1	0.3	0.53	0.18	0.31	1	0.65	0.53	1	1	1	1	0.75	0.25	0.37	0.48	1	1	1	1	1	1	1	1	1	1	1	1	1	1	1	1	1	1	1
400566	Kenya	Sf6_IV		0.23	1	1	0.15	0.31	0.85	1	1	0.31	0.56	0.34	1	0.3	0.28	0.3	0.31	1	0.66	0.23	1	1	1	1	0.87	0.68	0.45	0.48	1	1	1	1	1	1	1	1	1	1	1	1	1	1	1	1	1	1	1
400603	Kenya	Sf6_IV		0.23	1	1	0.2	0.31	0.83	1	1	0.31	0.49	0.34	1	0.3	0.41	0.18	0.31	1	0.66	0.23	1	1	1	1	0.87	0	0.28	0.48	1	1	1	1	1	1	1	1	1	1	1	1	1	1	1	1	1	1	1
400613	Kenya	Sf6_IV		0.91	1	1	0.14	0.31	0.85	1	1	0.31	0.55	0.34	1	0.3	0.28	0.28	0.31	1	0.66	0.91	1	1	1	1	0.87	0.99	0.33	0.48	1	1	1	1	1	1	1	1	1	1	1	1	1	1	1	1	1	1	1
400822	Kenya	Sf6_IV		0.57	1	1	0.27	0.31	0.86	1	1	0.31	0.49	0.34	1	0.3	0.57	0.18	0.31	1	0.66	0.57	1	1	1	1	0.87	0.99	0.29	0.48	1	1	1	1	1	1	1	1	1	1	1	1	1	1	1	1	1	1	1
400834	Kenya	Sf6_IV		0.23	1	1	0.22	0.31	0.86	1	1	0.31	0.49	0.34	1	0.3	0.43	0.18	0.31	1	0.66	0.23	1	1	1	1	0.87	0.96	0.39	1	1	1	1	1	1	1	1	1	1	1	1	1	1	1	1	1	1	1	1
400891	Kenya	Sf6_IV		0.23	1	1	0.1	0.31	0.85	1	1	0.31	0.49	0.34	1	0.3	0.28	0.18	0.31	1	0.66	0.23	1	1	1	1	0.87	0.66	0.33	0.48	1	1	1	1	1	1	1	1	1	1	1	1	1	1	1	1	1	1	1
400910	Kenya	Sf6_IV		0.23	1	1	0.1	0.31	0.86	1	1	0.31	0.49	0.34	1	0.3	0.28	0.18	0.31	1	0.66	0.23	1	1	1	1	0.87	0.36	0.31	1	1	1	1	1	1	1	1	0.51	1	1	1	0.71	1	1	1	1	1	1	1
400918	Kenya	Sf6_IV		0.79	1	1	0.15	0.31	0.86	1	0.7	0.31	0.56	0.34	1	0.3	0.28	0.32	0.31	1	0.66	0.79	1	1	1	1	0.87	0.29	0.28	0.48	1	1	1	1	1	1	1	1	1	1	1	1	1	1	1	1	1	1	1
401016	Kenya	Sf6_IV		0.29	1	1	0.08	0.22	0.85	1	1	0.21	0.23	0.88	1	0.5	0.28	0	0.22	1	0.37	0.29	1	1	1	1	0.57	0	0.28	0.48	1	1	1	1	1	1	1	1	1	1	1	1	1	1	1	1	1	1	1
401434	Kenya	Sf6_IV		0.23	1	1	0.14	0.31	0.86	1	1	0.31	0.55	0.34	1	0.3	0.28	0.28	0.31	1	0.66	0.23	1	1	1	1	0.87	0.8	0.28	0.48	1	1	1	1	1	1	1	1	1	1	1	1	1	1	1	1	1	1	1
401528	Kenya	Sf6_IV		0.82	1	1	0.48	1	0.98	1	1	1	0.79	1	1	0.5	0.87	0.44	0.99	1	0.37	0.82	1	1	1	1	1	0.96	0.95	1	1	1	1	1	1	1	1	1	1	1	1	1	1	1	1	1	1	1	1
402001	Kenya	Sf6_IV		0.53	1	1	0.08	0.22	0.86	1	1	0.21	0.23	0.34	0.92	0.3	0.28	0	0.22	1	0.66	0.53	1	1	1	1	0.57	0.19	0.28	0.48	1	1	1	1	1	1	1	1	1	1	1	1	1	1	1	1	1	1	1
402200	Kenya	Sf6_IV		0.55	1	1	0.34	0.31	0.85	1	1	0.31	0.49	0.91	0.94	0.5	0.95	0.2	0.31	1	0.31	0.55	1	1	1	1	1	0.99	0.5	1	1	1	1	1	1	1	1	1	1	1	1	1	1	1	1	1	1	1	1
402573	Kenya	Sf6_IV		0.98	1	1	0.27	0.31	0.85	1	1	0.31	0.49	0.64	1	0.5	0.64	0.18	0.31	1	0.36	0.98	1	1	1	1	0.99	0.99	0.49	1	1	1	1	1	1	1	1	1	1	1	1	1	1	1	1	1	1	1	1
403044	Kenya	Sf6_IV		0.91	1	1	0.27	0.31	0.85	1	1	0.31	0.49	0.34	1	0.5	0.57	0.18	0.31	1	0.36	0.91	1	1	1	1	0.99	0.68	0.5	0.48	1	1	1	1	1	1	1	1	1	1	1	1	1	1	1	1	1	1	1
403153	Kenya	Sf6_IV		0.91	1	1	0.34	0.31	0.21	1	1	0.31	0.49	0.34	1	0.5	1	0.29	0.31	1	0.36	0.91	1	1	1	1	1	0.99	0.5	1	1	1	1	1	1	1	1	1	1	1	1	1	1	1	1	1	1	1	1
403192	Kenya	Sf6_IV		0.8	0.62	1	0.27	0.31	0.86	1	1	0.31	0.49	0.64	1	0.45	0.57	0.18	0.31	1	0.24	0.8	1	1	1	1	1	0.99	0.49	1	1	1	1	1	1	1	1	1	1	1	1	1	1	1	1	1	1	1	1
403380	Kenya	Sf6_IV		0.55	1	1	0.3	0.31	0.85	1	1	0.31	0.4	0.34	1	0.5	0.69	0.39	0.31	1	0.35	0.55	1	1	1	1	0.7	0.99	0.37	0.87	1	1	1	1	1	1	1	1	1	1	1	1	1	1	1	1	1	1	1
403405	Kenya	Sf6_IV		0.23	1	1	0.15	0.31	0.86	1	1	0.31	0.56	0.34	1	0.3	0.28	0.3	0.31	1	0.66	0.23	1	1	1	1	0.87	0	0.28	1	1	1	1	1	1	1	1	1	1	1	1	1	1	1	1	1	1	1	1
403477	Kenya	Sf6_IV		0.47	1	0.77	0.16	0	0.85	1	1	0	0	0.81	0.75	0.3	0.42	0	0	1	0.66	0.47	1	1	1	1	0.18	0	0.29	0.48	1	1	1	1	1	1	1	1	1	1	1	1	1	1	1	1	1	1	1
403670	Kenya	Sf6_IV		0.23	1	1	0.1	0.22	0.86	1	1	0.21	0.23	0.34	1	0.3	0.42	0	0.22	1	0.66	0.23	1	1	1	1	0.57	0.99	0.28	0.48	1	1	1	1	1	1	1	1	1	1	1	1	1	1	1	1	1	1	1
403723	Kenya	Sf6_IV		0.74	1	1	0.3	0.56	0.85	1	1	0.55	0.59	0.34	1	0.45	0.28	0.46	0.54	1	0.66	0.74	1	1	1	1	0.87	0.96	0.33	1	1	1	1	1	1	1	1	1	1	1	1	1	1	1	1	1	1	1	1
403926	Kenya	Sf6_IV		0.42	1	1	0.34	0.22	0.86	1	1	0.21	0.4	0.34	1	0.3	0.95	0.39	0.22	1	0.66	0.42	1	1	1	1	0.57	0.99	0.37	0.48	1	1	1	1	1	1	1	1	1	1	1	1	1	1	1	1	1	1	1
3000644_VIDA	Kenya	Sf6_IV		1	1	1	0.16	0.31	0.86	1	1	0.31	0.53	0.34	1	0.5	0.49	0.27	0.31	1	0.66	1	1	1	1	1	0.87	0.61	0.28	0.48	1	1	1	1	1	1	1	1	1	1	1	1	1	1	1	1	1	1	1
3001008_VIDA	Kenya	Sf6_IV		1	1	1	0.16	0.31	0.85	1	1	0.31	0.35	0.64	1	0.5	0.49	0	0.31	1	0.39	1	1	1	1	1	0.87	0.98	0.97	1	1	1	1	1	1	1	1	1	1	1	1	1	1	1	1	1	1	1	1
3001395_VIDA	Kenya	Sf6_IV		1	1	1	0.16	0.56	0.86	1	1	0.55	0.52	1	1	0.82	0.28	0.25	0.54	1	0.66	1	1	1	1	1	1	1	1	1	1	1	1	1	1	1	1	1	1	1	1	1	1	1	1	1	1	1	1
3002501_VIDA	Kenya	Sf6_IV		1	0.62	0.74	0.47	0.99	0.85	1	1	1	0.99	0.34	1	0.5	0.49	0.52	0.98	1	0.66	1	1	1	1	1	0.87	0.19	0.28	0.48	1	1	1	1	1	1	1	1	1	1	1	1	1	1	1	1	1	1	1
3002801_VIDA	Kenya	Sf6_IV		1	1	1	0.3	0.56	0.85	1	1	0.55	0.59	1	1	0.5	0.51	0.39	0.54	1	0.39	1	1	1	1	1	1	0.99	0.99	1	1	1	1	1	1	1	1	1	1	1	1	1	1	1	1	1	1	1	1
3002810_VIDA	Kenya	Sf6_IV		1	1	1	0.29	0.59	0.85	1	1	0.58	0.58	1	1	0.5	0.28	0.36	0.57	1	0.39	1	1	1	1	1	1	1	0.99	1	1	1	1	1	1	1	1	1	1	1	1	1	1	1	1	1	1	1	1
3003214_VIDA	Kenya	Sf6_IV		1	1	1	0.47	0.99	0.86	1	1	1	0.99	0.34	1	0.5	0.45	0.52	0.98	1	0.66	1	1	1	1	1	0.87	0.19	0.4	1	1	1	1	1	1	1	1	1	1	1	1	1	1	1	1	1	1	1	1
3003220_VIDA	Kenya	Sf6_IV		1	1	1	0.29	0.56	0.85	1	1	0.55	0.58	0.67	1	0.5	0.28	0.36	0.54	1	0.39	1	1	1	1	1	1	0.99	0.99	1	1	1	1	1	1	1	1	1	1	1	1	1	1	1	1	1	1	1	1
3003460_VIDA	Kenya	Sf6_IV		1	1	1	0.29	0.56	0.85	1	1	0.55	0.58	1	1	0.5	0.28	0.36	0.54	1	0.39	1	1	1	1	1	1	0.99	0.99	1	1	1	1	1	1	1	1	1	1	1	1	1	1	1	1	1	1	1	1
3003461_VIDA	Kenya	Sf6_IV		1	1	1	0.16	0.31	0.85	1	1	0.31	0.53	1	1	0.5	0.49	0.27	0.31	1	0.39	1	1	1	1	1	0.87	0	0.28	0.48	1	1	1	1	1	1	1	1	1	1	1	1	1	1	1	1	1	1	1
3003672_VIDA	Kenya	Sf6_IV		1	1	1	0.29	0.31	0.85	1	1	0.31	0.22	0.64	1	0.5	0.64	0.36	0.31	1	0.4	1	1	1	1	1	1	0.61	0.4	0.84	1	1	1	1	1	1	1	1	1	1	1	1	1	1	1	1	1	1	1
3003692_VIDA	Kenya	Sf6_IV		1	1	1	0.29	0.56	0.86	1	1	0.55	0.58	1	1	0.5	0.28	0.36	0.54	1	0.39	1	1	1	1	1	1	1	0.99	1	1	1	1	1	1	1	1	1	1	1	1	1	1	1	1	1	1	1	1
3003851_VIDA	Kenya	Sf6_IV		1	1	1	0.29	0.56	0.85	1	1	0.55	0.58	1	1	0.5	0.28	0.36	0.54	1	0.39	1	1	1	1	1	1	0.99	0.61	1	1	1	1	1	1	1	1	1	1	1	1	1	1	1	1	1	1	1	1
3003879_VIDA	Kenya	Sf6_IV		1	1	1	0.23	0.56	0.86	1	1	0.55	0.52	0.34	1	0.5	0.45	0.24	0.54	1	0.66	1	1	1	1	1	0.87	0.61	0.4	1	1	1	1	1	1	1	1	1	1	1	1	1	1	1	1	1	1	1	1
3003901_VIDA	Kenya	Sf6_IV		1	1	1	0.98	1	0.85	1	1	1	1	1	1	0.5	0.76	0.54	0.99	1	0.39	1	1	1	1	1	1	0.99	1	1	1	1	1	1	1	1	1	1	1	1	1	1	1	1	1	1	1	1	1
3004038_VIDA	Kenya	Sf6_IV		1	1	1	0.47	0.99	0.86	1	1	1	0.99	0.34	1	0.5	0.28	0.52	0.98	1	0.65	1	1	1	1	1	1	1	1	1	1	1	1	1	1	1	1	1	1	1	1	1	1	1	1	1	1	1	1
3004862_VIDA	Kenya	Sf6_IV		1	1	1	0.16	0.31	0.86	1	1	0.31	0.53	0.34	1	0.5	0.49	0.27	0.31	1	0.66	1	1	1	1	1	0.87	0.61	0.28	0.48	1	1	1	1	1	1	1	1	1	1	1	1	1	1	1	1	1	1	1
3005141_VIDA	Kenya	Sf6_IV		1	1	1	0.47	0.99	0.85	1	1	1	1	1	1	0.5	0.28	0.52	0.98	1	1	1	1	1	1	1	0.87	0.3	0.38	1	1	1	1	1	1	1	1	1	1	1	1	1	1	1	1	1	1	1	1
3005202_VIDA	Kenya	Sf6_IV		1	1	1	0.47	0.99	0.85	1	1	1	0.99	0.34	1	0.5	0.45	0.52	0.98	1	0.39	1	1	1	1	1	1	1	1	1	1	1	1	1	1	1	1	1	1	1	1	1	1	1	1	1	1	1	1
400862_II	Kenya	Sf6_IV		0.23	1	1	0.14	0.31	0.86	1	1	0.31	0.54	0.34	1	0.3	0.28	0.28	0.31	1	0.66	0.23	1	1	1	1	0.87	0.91	0.33	0.48	1	1	1	1	1	1	1	1	1	1	1	1	1	1	1	1	1	1	1
401192_complete	Kenya	Sf6_IV		1	1	1	1	1	1	1	1	1	1	1	1	1	1	1	1	1	1	1	1	1	1	1	1	1	1	1	1	1	1	1	1	1	1	1	1	1	1	1	1	1	1	1	1	1	1
401259_I	Kenya	Sf6_IV		0.23	1	1	0.16	0.31	0.86	1	1	0.31	0.55	0.34	1	0.3	0.41	0.28	0.31	1	0	0.23	1	1	1	1	0.87	0.66	0.33	0.48	1	1	1	1	1	1	1	1	1	1	1	1	1	1	1	1	1	1	1
403127_complete	Kenya	Sf6_IV		1	1	1	1	1	1	1	1	1	1	1	1	1	1	1	1	1	1	1	1	1	1	1	1	1	1	1	1	1	1	1	1	1	1	1	1	1	1	1	1	1	1	1	1	1	1
202236	Mali	Sf6_VII		0.45	0.87	1	0.27	0.31	0.85	1	1	0.31	0.55	0.34	1	0.49	0.51	0.28	0.31	1	0.36	0.45	1	1	1	1	0.87	0.67	0.41	1	1	1	1	1	1	1	1	1	1	1	1	1	1	1	1	1	1	1	1
202260	Mali	Sf6_VII		0.49	1	1	0.27	0.31	0.85	1	1	0.31	0.54	0.34	1	0.5	0.64	0.31	0.31	1	0	0.49	1	1	1	0.93	1	0.99	0.45	1	1	1	1	1	1	1	1	1	1	1	1	1	1	1	1	1	1	1	1
204161	Mali	Sf6_VII		0.49	1	1	0.27	0.31	0.85	1	1	0.31	0.56	0.34	1	0.5	0.51	0.32	0.31	1	0.36	0.49	1	1	1	0.91	0.87	0.99	0.45	1	1	1	1	1	1	1	1	1	1	1	1	1	1	1	1	1	1	1	1
303291	Mozambique	Sf6_IV		0.84	1	1	0.28	0.31	0.85	1	1	0.31	0.56	0.34	1	0.3	0.28	0.33	0.31	1	0.66	0.84	1	1	1	1	0.87	0.95	0.38	0.48	1	1	1	1	1	1	1	1	1	1	1	1	1	1	1	1	1	1	1
300039	Mozambique	Sf6_VII		0.55	1	1	0.23	0.22	0.86	1	1	0.21	0.23	0.34	1	0.3	0.45	0	0.22	1	0	0.55	1	1	1	1	0.57	0	0.18	0.48	1	1	1	1	1	1	1	1	1	1	1	1	1	1	1	1	1	1	1
300220	Mozambique	Sf6_VII		0.39	1	1	0.23	0.31	0.85	1	1	0.31	0.55	0.34	1	0.3	0.45	0.28	0.31	1	0.66	0.39	1	1	1	1	0.87	0.99	0.18	0.48	1	1	1	1	1	1	1	1	1	1	1	1	1	1	1	1	1	1	1
300730	Mozambique	Sf6_VII		1	1	1	0.23	0.31	0.85	1	1	0.31	0.49	0.34	1	0.3	0.45	0.18	0.31	1	0.66	1	1	1	1	0.6	0.8	0.84	0.29	0.48	1	1	1	1	1	1	1	1	1	1	1	1	1	1	1	1	1	1	1
CCH060	N/A	N/A		1	1	1	1	1	1	1	1	1	0.99	1	1	1	1	0.99	1	1	1	1	1	1	1	1	1	0.99	1	1	1	1	0.51	1	1	1	1	1	1	1	1	0.73	1	1	1	1	0.99	1	1
6_645500	N/A	N/A		1	1	1	1	1	1	0.74	0.69	1	0.99	1	1	1	1	0.99	1	1	1	1	1	1	1	1	1	0.99	1	1	1	1	1	1	1	1	1	1	1	1	1	1	1	1	1	1	1	1	1
FDAARGOS_714	N/A	Sf6_V		1	1	1	0.99	1	1	1	1	1	0.99	1	1	1	1	0.99	1	1	1	1	1	1	1	1	1	0.99	1	1	1	1	1	1	1	1	1	1	1	1	1	1	1	1	1	1	1	1	1
700302_complete	Pakistan	Sf6_V		1	1	1	0.86	1	1	1	1	1	0.99	1	1	1	1	0.99	1	1	1	1	1	1	1	1	1	0.99	1	1	1	1	1	1	1	1	1	1	1	1	1	1	1	1	1	1	1	1	1
700014	Pakistan	Sf6_V		0.27	1	1	0.37	0.99	1	1	1	1	0.62	0.91	1	0.5	0.69	0.52	0.98	0.16	0.39	0.27	1	1	1	1	1	0.98	0.88	1	1	1	1	1	1	1	1	1	1	1	1	1	1	1	1	1	1	1	1
700016	Pakistan	Sf6_V		0.66	1	1	0.34	0.22	0.85	1	1	0.21	0.23	0.82	0.94	0.5	0.81	0.2	0.22	1	0.36	0.66	1	1	1	1	0.57	0.99	0.29	0.87	1	1	1	1	1	1	1	1	1	1	1	1	1	1	1	1	1	1	1
700083	Pakistan	Sf6_V		0.66	1	1	0.13	0.77	1	1	1	0.78	0.48	0.91	1	0.5	0.34	0.18	0.76	1	0.38	0.66	1	1	1	1	1	0.92	0.77	1	1	1	1	1	1	1	1	1	1	1	1	1	1	1	1	1	1	1	1
700277	Pakistan	Sf6_V		0.91	1	1	0.24	0.99	1	1	1	1	0.62	0.91	0.68	0.5	0.3	0.46	0.98	1	0.38	0.91	1	1	1	1	1	0.95	0.78	1	1	1	1	1	1	1	1	1	1	1	1	1	1	1	1	1	1	1	1
700381	Pakistan	Sf6_V		0.6	1	1	0.34	1	1	1	1	0.99	0.56	1	1	0.5	0.83	0.33	0.99	1	0.38	0.6	1	1	1	1	1	0.77	0.88	1	1	1	1	1	1	1	1	1	1	1	1	1	1	1	1	1	1	1	1
700482	Pakistan	Sf6_V		0.73	1	1	0.2	0.93	1	1	1	0.94	0.62	0.91	1	0.5	0.25	0.41	0.91	1	0.38	0.73	1	1	1	1	1	0.99	0.88	1	1	1	1	1	1	1	1	1	1	1	1	1	1	1	1	1	1	1	1
700548	Pakistan	Sf6_V		0.23	1	1	0.18	0.31	0.21	1	1	0.31	0.49	0.34	1	0.48	0.49	0.18	0.31	1	0	0.23	1	1	1	0.93	1	0.3	0.33	1	1	1	1	1	1	1	1	1	1	1	1	1	1	1	1	1	1	1	1
700750	Pakistan	Sf6_V		0.81	0.62	0.74	0.47	0.39	1	1	1	0.4	0.98	0.91	1	0.5	0.25	0.52	0.4	1	0.39	0.81	1	1	1	1	1	0.95	0.35	1	1	1	1	1	1	1	1	1	1	1	1	1	1	1	1	1	1	1	1
700918	Pakistan	Sf6_V		0.47	1	1	0.22	0.31	0.85	1	1	0.31	0.55	0.34	1	0.3	0.58	0.28	0.31	1	0.22	0.47	1	1	1	0.82	0.81	0.3	0.34	0.48	1	1	1	1	1	1	1	1	1	1	1	1	1	1	1	1	1	1	1
702207	Pakistan	Sf6_V		0.91	0.99	1	0.47	0.99	1	1	1	1	0.99	0.91	1	0.5	0.28	0.52	0.98	1	0.39	0.91	1	1	1	1	1	0.95	0.35	1	1	1	1	1	1	1	1	1	1	1	1	1	1	1	1	1	1	1	1
702248	Pakistan	Sf6_V		0.91	0.53	0.74	0.32	0.56	0.8	1	1	0.55	0.56	0.34	1	0.3	0.45	0.36	0.54	1	0.66	0.91	1	1	1	1	0.87	0.32	0.38	1	1	1	1	1	1	1	1	1	1	1	1	1	1	1	1	1	1	1	1
702530	Pakistan	Sf6_V		0.81	1	1	0.63	0.99	1	1	1	1	0.63	1	1	0.5	0.34	0.52	0.98	1	0.37	0.81	1	1	1	1	1	0.72	0.66	1	1	1	1	1	1	1	1	1	1	1	1	1	1	1	1	1	1	1	1
702718	Pakistan	Sf6_V		1	0.62	0.74	0.27	0.31	0.8	1	1	0.31	0.49	0.34	1	0.5	0.59	0.18	0.31	1	0.37	1	1	1	1	1	1	0.99	0.45	1	1	1	1	1	1	1	1	1	1	1	1	1	1	1	1	1	1	1	1
702822	Pakistan	Sf6_V		1	1	0.99	0.27	0.31	0.85	1	1	0.31	0.49	0.34	1	0.5	0.63	0.18	0.31	1	0.37	1	1	1	1	0.56	0.87	0.99	0.49	1	1	1	1	1	1	1	1	1	1	1	1	1	1	1	1	1	1	1	1
702938	Pakistan	Sf6_V		0.91	1	1	0.23	0.31	1	1	1	0.31	0.62	0.91	1	0.5	0.63	0.41	0.31	1	0.38	0.91	1	1	1	1	1	0.98	0.88	1	1	1	1	1	1	1	1	1	1	1	1	1	1	1	1	1	1	1	1
703121	Pakistan	Sf6_V		0.84	0.62	0.74	0.31	0.99	1	1	1	1	0.78	0.91	1	0.5	0.68	0.41	0.98	1	0.38	0.84	1	1	1	1	1	0.95	0.85	1	1	1	1	1	1	1	1	1	1	1	1	1	1	1	1	1	1	1	1
703122	Pakistan	Sf6_V		0.95	1	1	0.27	0.77	1	1	1	0.77	0.62	0.91	1	0.5	0.68	0.41	0.76	0.16	0.39	0.95	1	1	1	1	1	0.76	0.34	1	1	1	1	1	1	1	1	1	1	1	1	1	1	1	1	1	1	1	1
703177	Pakistan	Sf6_V		0.91	0	0.74	0.34	1	0.88	1	1	0.99	0.56	0.91	1	0.5	0.94	0.78	0.99	1	0.39	0.91	1	1	1	1	1	0.95	1	1	1	1	1	1	1	1	1	1	1	1	1	1	1	1	1	1	1	1	1
703213	Pakistan	Sf6_V		0.6	1	1	0.2	0.76	1	1	1	0.75	0.62	0.91	0.71	0.5	0.28	0.41	0.77	0.16	0.37	0.6	1	1	1	1	1	0.98	0.78	1	1	1	1	1	1	1	1	1	1	1	1	1	1	1	1	1	1	1	1
703277	Pakistan	Sf6_V		0.91	1	1	0.2	0.31	1	1	1	0.31	0.62	0.64	1	0.5	0.34	0.41	0.31	1	0.39	0.91	1	1	1	1	1	0.98	0.34	0.48	1	1	1	1	1	1	1	1	1	1	1	1	1	1	1	1	1	1	1
703280	Pakistan	Sf6_V		0.94	0	0.74	0.16	0.93	0.88	1	1	0.94	0.56	0.91	1	0.5	0.34	0.33	0.91	0.16	0.39	0.94	1	1	1	1	1	0.76	0.84	1	1	1	1	1	1	1	1	1	1	1	1	1	1	1	1	1	1	1	1
703363	Pakistan	Sf6_V		0.73	1	1	0.43	0.31	1	1	1	0.31	0.93	0.91	1	0.5	0.28	0.45	0.31	1	0.39	0.73	1	1	1	1	1	0.25	0.35	1	1	1	1	1	1	1	1	1	1	1	1	1	1	1	1	1	1	1	1
703452	Pakistan	Sf6_V		0.27	1	1	0.2	0.33	1	1	1	0.34	0.62	0.91	1	0.5	0.28	0.41	0.33	0.16	0.39	0.27	1	1	1	1	1	0.92	0.35	1	1	1	1	1	1	1	1	1	1	1	1	1	1	1	1	1	1	1	1
703539	Pakistan	Sf6_V		0.77	1	1	0.3	0.22	0.85	1	1	0.21	0.4	0.34	1	0.5	0.44	0.39	0.22	1	0.36	0.77	1	1	1	0.88	0.7	0.99	0.37	0.87	1	1	1	1	1	1	1	1	1	1	1	1	1	1	1	1	1	1	1
703765	Pakistan	Sf6_V		1	1	1	0.37	0.31	0.21	1	1	0.31	0.5	0.64	1	0.5	0.94	0.52	0.31	1	0.37	1	1	1	1	1	1	0.99	0.5	1	1	1	1	1	1	1	1	1	1	1	1	1	1	1	1	1	1	1	1
700479_I	Pakistan	Sf6_V		1	1	1	0.22	0.31	0.85	1	1	0.31	0.49	0.34	1	0.5	0.52	0.18	0.31	1	0.37	1	1	1	1	1	0.75	0.91	0.37	0.48	1	1	1	1	1	1	1	1	1	1	1	1	1	1	1	1	1	1	1
702865_complete	Pakistan	Sf6_V		1	1	1	0.99	1	1	1	1	1	0.99	1	1	1	1	0.99	0.99	1	1	1	1	1	1	1	1	0.99	1	1	1	1	1	1	1	1	1	1	1	1	1	1	1	1	1	1	1	1	1
703427_complete	Pakistan	Sf6_V		1	1	1	0.99	1	1	1	1	1	0.99	1	1	1	1	0.99	0.99	1	1	1	1	1	1	1	1	0.99	1	1	1	1	1	1	1	1	1	1	1	1	1	1	1	1	1	1	1	1	1
THFSH_782_Thailand	Thailand	Sf6_I		0.23	1	1	0.47	0.56	1	1	1	0.56	0.97	0.91	0.45	0.5	0.28	0.52	0.57	0	0.39	0.23	1	1	1	1	1	0	0.28	0.48	1	1	1	1	1	1	1	1	1	1	1	1	1	1	1	1	1	1	1
THLSH_1271_Thailand	Thailand	Sf6_I		0.23	1	1	0.13	0.31	1	1	1	0.31	0.53	0.91	0.45	0.5	0.28	0.26	0.31	1	0.39	0.23	0	0.58	0	0	0.31	0	0.29	0.48	0	0	0.14	0	0	0.23	0.07	0	0	0.3	0	0.29	0	0.07	0.08	0	0	0	0
THLSH_1299_Thailand	Thailand	Sf6_I		0.23	1	1	0.47	0.94	1	1	1	0.95	0.97	0.91	0.45	0.5	0.28	0.52	0.93	0	0.39	0.23	1	1	1	1	1	0.99	0.28	1	1	1	1	1	1	1	1	1	1	1	1	1	1	1	1	1	1	1	1
THLSH_0051_Thailand	Thailand	Sf6_II		0.23	1	1	0.47	1	1	1	1	0.98	0.97	0.91	0.45	0.5	0.2	0.52	0.98	1	0.39	0.23	1	1	1	1	1	0.98	0.25	1	1	1	1	1	1	1	1	1	1	1	1	1	1	1	1	1	1	1	1
THLSH_0059_Thailand	Thailand	Sf6_II		0.27	1	1	0.47	0.56	1	1	1	0.56	0.97	0.91	0.45	0.5	0.2	0.52	0.57	1	0.39	0.27	1	1	1	1	1	0.29	0.29	1	1	1	1	1	1	1	1	1	1	1	1	1	1	1	1	1	1	1	1
THLSH_0547_Thailand	Thailand	Sf6_II		0.27	1	1	0.47	0.56	1	1	1	0.56	0.97	0.91	0.45	0.5	0.2	0.52	0.57	1	0.39	0.27	1	1	1	1	1	0.98	0.25	1	1	1	1	1	1	1	1	1	1	1	1	1	1	1	1	1	1	1	1
THFSH_833_Thailand	Thailand	Sf6_III		0.23	1	1	0.47	0.93	1	1	1	0.93	0.98	0.91	0.45	0.5	0.28	0.54	0.91	0	0.39	0.23	1	1	1	1	1	0.61	0.29	1	1	1	1	1	1	1	1	1	1	1	1	1	1	1	1	1	1	1	1
THLSH_1280_Thailand	Thailand	Sf6_III		0.23	1	1	0.47	0.56	1	1	1	0.56	0.98	0.91	0.45	0.5	0.28	0.54	0.57	0	0.39	0.23	1	1	1	1	1	0.92	0.29	1	1	1	1	1	1	1	1	1	1	1	1	1	1	1	1	1	1	1	1
THLSH_1460_Thailand	Thailand	Sf6_III		0.23	1	1	0.16	0.93	1	1	1	0.93	0.53	0.91	0.45	0.5	0.28	0.31	0.91	0	0.39	0.23	1	1	1	1	0.7	0.98	0.29	1	1	1	1	1	1	1	1	1	1	1	1	1	1	1	1	1	1	1	1
THLSH_1480_Thailand	Thailand	Sf6_III		0.23	1	1	0.13	0.94	1	1	1	0.95	0.53	0.91	0.45	0.5	0.28	0.26	0.93	0	0.39	0.23	1	1	1	1	1	0.98	0.29	1	1	1	1	1	1	1	1	1	1	1	1	1	1	1	1	1	1	1	1
THLSH_1548_Thailand	Thailand	Sf6_III		0.27	1	1	0.47	0.93	1	1	1	0.93	0.98	0.91	0.45	0.5	0.69	0.54	0.91	0	0.39	0.27	1	1	1	1	1	0.92	0.29	1	1	1	1	1	1	1	1	1	1	1	1	1	1	1	1	1	1	1	1
THFSH_037_Thailand	Thailand	Sf6_V		0.42	1	1	0.36	1	1	1	1	0.99	0.58	0.91	0.45	0.5	0.26	0.57	0.99	0	0.39	0.42	1	1	1	1	1	0.98	0.6	1	1	1	1	1	1	1	1	1	1	1	1	1	1	1	1	1	1	1	1
THFSH_093_Thailand	Thailand	Sf6_V		0.48	1	1	0.17	0.52	1	1	1	0.53	0.58	0.91	0.45	0.5	0.28	0.35	0.5	0	0.39	0.48	1	1	1	1	1	0.98	0.84	1	1	1	1	1	1	1	1	1	1	1	1	1	1	1	1	1	1	1	1
THFSH_105_Thailand	Thailand	Sf6_V		0.27	1	1	0.17	0.59	1	1	1	0.59	0.58	0.91	0.45	0.5	0.26	0.35	0.58	0	0.39	0.27	1	1	1	1	1	0.25	0.84	1	1	1	1	1	1	1	1	1	1	1	1	1	1	1	1	1	1	1	1
THFSH_107_Thailand	Thailand	Sf6_V		0.43	1	1	0.17	0.59	1	1	1	0.59	0.58	0.91	0.45	0.5	0.26	0.35	0.58	0	0.39	0.43	1	1	1	1	1	0.98	0.72	1	1	1	1	1	1	1	1	1	1	1	1	1	1	1	1	1	1	1	1
THFSH_145_Thailand	Thailand	Sf6_V		0.48	1	1	0.17	0.52	1	1	1	0.53	0.58	0.91	0.45	0.5	0.28	0.35	0.5	0	0.39	0.48	1	1	1	1	1	0.98	0.6	1	1	1	1	1	1	1	1	1	1	1	1	1	1	1	1	1	1	1	1
THFSH_150_Thailand	Thailand	Sf6_V		0.42	1	1	0.17	0.52	1	1	1	0.53	0.58	0.91	0.45	0.5	0.28	0.35	0.5	0	0.39	0.42	1	1	1	1	1	0.99	0.34	1	1	1	1	1	1	1	1	1	1	1	1	1	1	1	1	1	1	1	1
THFSH_157_Thailand	Thailand	Sf6_V		0.42	1	1	0.17	0.52	1	1	1	0.53	0.58	0.91	0.45	0.5	0.28	0.35	0.5	0	0.39	0.42	1	1	1	1	1	0.25	0.84	1	1	1	1	1	1	1	1	1	1	1	1	1	1	1	1	1	1	1	1
THFSH_171_Thailand	Thailand	Sf6_V		0.48	1	1	0.17	0.99	1	1	1	1	0.58	0.91	0.45	0.5	0.28	0.35	0.98	0	0.39	0.48	1	1	1	1	1	0.99	0.99	1	1	1	1	1	1	1	1	1	1	1	1	1	1	1	1	1	1	1	1
THFSH_174_Thailand	Thailand	Sf6_V		0.42	1	1	0.17	0.52	1	1	1	0.53	0.58	0.91	0.45	0.5	0.28	0.35	0.5	0	0.39	0.42	1	1	1	1	1	0.98	0.84	1	1	1	1	1	1	1	1	1	1	1	1	1	1	1	1	1	1	1	1
THFSH_176_Thailand	Thailand	Sf6_V		0.42	1	1	0.17	0.52	1	1	1	0.53	0.58	0.91	0.45	0.5	0.28	0.35	0.5	0	0.39	0.42	1	1	1	1	1	0.98	0.47	1	1	1	1	1	1	1	1	1	1	1	1	1	1	1	1	1	1	1	1
THFSH_185_Thailand	Thailand	Sf6_V		0.48	1	1	0.17	0.52	1	1	1	0.53	0.58	0.91	0.45	0.5	0.28	0.35	0.5	0	0.37	0.48	1	1	1	1	1	0.98	0.6	1	1	1	1	1	1	1	1	1	1	1	1	1	1	1	1	1	1	1	1
THFSH_198_Thailand	Thailand	Sf6_V		0.42	1	1	0.17	0.52	1	1	1	0.53	0.58	0.91	0.45	0.5	0.28	0.35	0.5	0	0.39	0.42	1	1	1	1	1	0.98	0.6	1	1	1	1	1	1	1	1	1	1	1	1	1	1	1	1	1	1	1	1
THFSH_205_Thailand	Thailand	Sf6_V		0.47	1	1	0.38	1	1	1	1	0.99	0.58	0.91	0.45	0.5	0.43	0.99	0.99	0	0.39	0.47	1	1	1	1	1	0.98	0.72	1	1	1	1	1	1	1	1	1	1	1	1	1	1	1	1	1	1	1	1
THFSH_265_Thailand	Thailand	Sf6_V		0.42	1	1	0.17	0.52	1	1	1	0.53	0.58	0.91	0.45	0.5	0.28	0.35	0.5	0	0.39	0.42	1	1	1	1	1	0.61	0.84	1	1	1	1	1	1	1	1	1	1	1	1	1	1	1	1	1	1	1	1
THFSH_271_Thailand	Thailand	Sf6_V		0.42	1	1	0.15	0.86	1	1	1	0.87	0.44	0.91	0.45	0.5	0.28	0.13	0.85	0	0.39	0.42	1	1	1	1	1	0.25	0.84	1	1	1	1	1	1	1	1	1	1	1	1	1	1	1	1	1	1	1	1
THFSH_299_Thailand	Thailand	Sf6_V		0.47	1	1	0.17	0.52	1	1	1	0.53	0.58	0.91	0.45	0.5	0.28	0.35	0.5	0	0.39	0.47	1	1	1	1	1	0.98	0.84	1	1	1	1	1	1	1	1	1	1	1	1	1	1	1	1	1	1	1	1
THFSH_308_Thailand	Thailand	Sf6_V		0.42	1	1	0.17	0.52	1	1	1	0.53	0.58	0.91	0.45	0.5	0.28	0.35	0.5	0	0.39	0.42	1	1	1	1	1	0.61	0.85	1	1	1	1	1	1	1	1	1	1	1	1	1	1	1	1	1	1	1	1
THFSH_343_Thailand	Thailand	Sf6_V		0.42	1	1	0.17	0.86	1	1	1	0.87	0.58	0.91	0.45	0.5	0.28	0.35	0.85	0	0.39	0.42	1	1	1	1	1	0.61	0.46	1	1	1	1	1	1	1	1	1	1	1	1	1	1	1	1	1	1	1	1
THFSH_348_Thailand	Thailand	Sf6_V		0.48	1	1	0.34	0.52	1	1	1	0.53	0.58	0.91	0.45	0.5	0.83	0.35	0.5	0	0.39	0.48	1	1	1	1	1	0.25	0.85	1	1	1	1	1	1	1	1	1	1	1	1	1	1	1	1	1	1	1	1
THFSH_358_Thailand	Thailand	Sf6_V		0.48	1	1	0.17	0.52	1	1	1	0.53	0.58	0.91	0.45	0.5	0.28	0.35	0.5	0	0.37	0.48	1	1	1	1	1	0.98	0.47	1	1	1	1	1	1	1	1	1	1	1	1	1	1	1	1	1	1	1	1
THFSH_384_Thailand	Thailand	Sf6_V		0.47	1	1	0.17	0.52	1	1	1	0.53	0.58	0.91	0.45	0.5	0.28	0.35	0.5	0	0.39	0.47	1	1	1	1	1	0.98	0.84	1	1	1	1	1	1	1	1	1	1	1	1	1	1	1	1	1	1	1	1
THFSH_413_Thailand	Thailand	Sf6_V		0.42	1	1	0.17	0.52	1	1	1	0.53	0.58	0.91	0.45	0.5	0.28	0.35	0.5	0	0.39	0.42	1	1	1	1	1	0.61	0.85	1	1	1	1	1	1	1	1	1	1	1	1	1	1	1	1	1	1	1	1
THFSH_427_Thailand	Thailand	Sf6_V		0.27	1	1	0.34	0.86	1	1	1	0.87	0.58	0.91	0.45	0.5	0.99	0.38	0.85	0	0.39	0.27	1	1	1	1	1	0.76	0.85	1	1	1	1	1	1	1	1	1	1	1	1	1	1	1	1	1	1	1	1
THFSH_663_Thailand	Thailand	Sf6_V		0.48	1	1	0.17	0.52	1	1	1	0.53	0.58	0.91	0.45	0.5	0.26	0.35	0.5	0	0.39	0.48	1	1	1	1	1	0.25	0.72	1	1	1	1	1	1	1	1	1	1	1	1	1	1	1	1	1	1	1	1
THFSH_665_Thailand	Thailand	Sf6_V		0.48	1	1	0.17	0.87	1	1	1	0.86	0.58	0.91	0.45	0.5	0.26	0.35	0.86	0	0.39	0.48	1	1	1	1	1	0.25	0.85	1	1	1	1	1	1	1	1	1	1	1	1	1	1	1	1	1	1	1	1
THLSH_0013_Thailand	Thailand	Sf6_V		0.48	1	1	0.17	0.31	1	1	1	0.31	0.58	0.91	0.45	0.5	0.28	0.35	0.31	0	0.39	0.48	1	1	1	1	1	0.61	0.46	1	1	1	1	1	1	1	1	1	1	1	1	1	1	1	1	1	1	1	1
THLSH_0044_Thailand	Thailand	Sf6_V		0.27	1	1	0.17	0.59	1	1	1	0.59	0.58	0.91	0.45	0.5	0.28	0.35	0.57	0	0.39	0.27	1	1	1	1	1	0.25	0.46	1	1	1	1	1	1	1	1	1	1	1	1	1	1	1	1	1	1	1	1
THLSH_0053_Thailand	Thailand	Sf6_V		0.48	1	1	0.17	0.31	1	1	1	0.31	0.58	0.91	0.45	0.5	0.28	0.35	0.31	0	0.39	0.48	1	1	1	1	1	0.61	0.46	1	1	1	1	1	1	1	1	1	1	1	1	1	1	1	1	1	1	1	1
THLSH_0102_Thailand	Thailand	Sf6_V		0.99	1	1	0.17	0.87	1	1	1	0.86	0.58	0.91	0.45	0.5	0.28	0.35	0.86	0	0.39	0.99	1	1	1	1	1	0.61	0.46	1	1	1	1	1	1	1	1	1	1	1	1	1	1	1	1	1	1	1	1
THLSH_0104_Thailand	Thailand	Sf6_V		0.48	1	1	0.17	0.59	1	1	1	0.59	0.58	0.91	0.45	0.5	0.28	0.35	0.58	0	0.39	0.48	1	1	1	1	1	0.61	0.85	1	1	1	1	1	1	1	1	1	1	1	1	1	1	1	1	1	1	1	1
THLSH_0117_Thailand	Thailand	Sf6_V		0.47	1	1	0.17	0.87	1	1	1	0.86	0.58	0.91	0.45	0.5	0.28	0.35	0.86	0	0.39	0.47	1	1	1	1	1	0.25	0.46	1	1	1	1	1	1	1	1	1	1	1	1	1	1	1	1	1	1	1	1
THLSH_0130_Thailand	Thailand	Sf6_V		0.48	1	1	0.17	0.31	1	1	1	0.31	0.58	0.91	0.45	0.5	0.28	0.35	0.31	0	0.39	0.48	1	1	1	1	1	0.61	0.72	1	1	1	1	1	1	1	1	1	1	1	1	1	1	1	1	1	1	1	1
THLSH_0273_Thailand	Thailand	Sf6_V		0.42	1	1	0.17	1	1	1	1	0.99	0.58	0.91	0.45	0.5	0.28	0.35	0.99	0	0.39	0.42	1	1	1	1	1	0.25	0.85	1	1	1	1	1	1	1	1	1	1	1	1	1	1	1	1	1	1	1	1
THLSH_0473_Thailand	Thailand	Sf6_V		0.42	1	1	0.17	0.59	1	1	1	0.59	0.58	0.91	0.45	0.5	0.28	0.35	0.58	0	0.39	0.42	1	1	1	0.29	0.81	0.98	0.6	1	1	1	1	1	1	1	1	1	1	1	1	1	1	1	1	1	1	1	1
THLSH_0549_Thailand	Thailand	Sf6_V		0.47	1	1	0.17	0.59	1	1	1	0.59	0.58	0.91	0.45	0.5	0.25	0.35	0.57	0	0.39	0.47	1	1	1	1	1	0.92	0.46	1	1	1	1	1	1	1	1	1	1	1	1	1	1	1	1	1	1	1	1
THLSH_0615_Thailand	Thailand	Sf6_V		0.47	1	1	0.17	0.59	1	1	1	0.59	0.58	0.91	0.45	0.5	0.28	0.35	0.58	0	0.39	0.47	1	1	1	1	1	0.98	0.84	1	1	1	1	1	1	1	1	1	1	1	1	1	1	1	1	1	1	1	1
THLSH_1084_Thailand	Thailand	Sf6_V		0.42	0	0.74	0.17	0.59	1	1	1	0.59	0.58	0.91	0.45	0.5	0.28	0.35	0.58	0	0.39	0.42	1	0.99	1	1	1	0.98	0.6	1	1	1	1	1	1	1	1	1	1	1	1	1	1	1	1	1	1	1	1
THLSH_1204_Thailand	Thailand	Sf6_V		0.27	1	1	0.17	0.59	1	1	1	0.59	0.58	0.91	0.45	0.5	0.26	0.35	0.58	0	0.39	0.27	1	1	1	1	1	0.98	0.85	1	1	1	1	1	1	1	1	1	1	1	1	1	1	1	1	1	1	1	1
THLSH_1368_Thailand	Thailand	Sf6_V		0.42	1	1	0.17	0.59	1	1	1	0.59	0.58	0.91	0.45	0.5	0.26	0.35	0.58	0	0.39	0.42	1	1	1	1	1	0.98	0.84	1	1	1	1	1	1	1	1	1	1	1	1	1	1	1	1	1	1	1	1
THLSH_1577_Thailand	Thailand	Sf6_V		0.27	1	1	0.34	1	1	1	1	0.99	0.44	0.91	0.45	0.5	0.26	0.57	0.99	0	0.39	0.27	1	1	1	1	1	0.3	0.72	1	1	1	1	1	1	1	1	1	1	1	1	1	1	1	1	1	1	1	1
THLSH_1593_Thailand	Thailand	Sf6_V		0.42	1	1	0.17	0.59	1	1	1	0.59	0.58	0.91	0.45	0.5	0.26	0.35	0.58	0	0.39	0.42	1	1	1	1	1	0.98	0.85	1	1	1	1	1	1	1	1	1	1	1	1	1	1	1	1	1	1	1	1
THLSH_1596_Thailand	Thailand	Sf6_V		0.42	1	1	0.36	1	1	1	1	0.99	0.58	0.91	0.45	0.5	0.26	0.57	0.99	0	0.39	0.42	1	1	1	1	1	0.3	0.84	1	1	1	1	1	1	1	1	1	1	1	1	1	1	1	1	1	1	1	1
100272	The Gambia	Sf6_VII		0.64	1	1	0.23	0.31	0.85	1	1	0.31	0.54	0.34	1	0.5	0.53	0.28	0.31	1	0.27	0.64	1	1	1	1	0.87	0.66	0.18	0.48	1	1	1	1	1	1	1	1	1	1	1	1	1	1	1	1	1	1	1
100490	The Gambia	Sf6_VII		0.63	1	1	0.23	0.31	0.85	1	1	0.31	0.55	0.34	1	0.5	0.45	0.28	0.31	1	0.36	0.63	1	1	1	1	0.87	0.78	0.38	0.48	1	1	1	1	1	1	1	1	1	1	1	1	1	1	1	1	1	1	1
100512	The Gambia	Sf6_VII		0.92	1	1	0.23	0.31	0.85	1	1	0.31	0.49	0.34	1	0.5	0.57	0.18	0.31	1	0.37	0.92	1	1	1	1	0.87	0.99	0.18	0.48	1	1	1	1	1	1	1	1	1	1	1	1	1	1	1	1	1	1	1
100724	The Gambia	Sf6_VII		0.51	1	1	0.27	0.22	0.85	1	1	0.21	0.23	0.34	1	0.5	0.5	0	0.22	1	0	0.51	1	1	1	1	0.7	0.2	0.37	0.87	1	1	1	1	1	1	1	1	1	1	1	1	1	1	1	1	1	1	1
102002	The Gambia	Sf6_VII		0.93	1	1	0.23	0.31	0.85	1	1	0.31	0.49	0.34	1	0.5	0.45	0.18	0.31	1	0.36	0.93	1	1	1	1	0.87	0.3	0.33	0.48	1	1	1	1	1	1	1	1	1	1	1	1	1	1	1	1	1	1	1
102309	The Gambia	Sf6_VII		0.29	1	1	0.17	0.86	1	1	1	0.87	0.58	0.91	1	0.5	0.26	0.35	0.85	1	0.39	0.29	1	1	1	1	1	0.99	0.84	1	1	1	1	1	1	1	1	1	1	1	1	1	1	1	1	1	1	1	1
102476	The Gambia	Sf6_VII		0.6	1	1	0.22	0.31	0.85	1	1	0.31	0.49	0.34	1	0.5	0.58	0.18	0.31	1	0.19	0.6	1	1	1	1	0.87	0.25	0.38	0.48	1	1	1	1	1	1	1	1	1	1	1	1	1	1	1	1	1	1	1
102491	The Gambia	Sf6_VII		0.91	1	1	0.37	0.73	0.85	1	1	0.72	0.5	0.64	1	0.5	0.82	0.52	0.71	1	0.39	0.91	1	1	1	1	0.87	0.74	0.57	1	1	1	1	1	1	1	1	1	1	1	1	1	1	1	1	1	1	1	1
102609	The Gambia	Sf6_VII		0.43	1	1	0.22	0.31	0.85	1	1	0.31	0.54	0.34	1	0.49	0.45	0.28	0.31	1	0.36	0.43	1	1	1	1	0.87	0.91	0.45	0.48	1	1	1	1	1	1	1	1	1	1	1	1	1	1	1	1	1	1	1
102664	The Gambia	Sf6_VII		0.55	1	1	0.26	0.31	0.85	1	1	0.31	0.54	0.34	0.8	0.5	0.58	0.31	0.31	1	0	0.55	1	1	1	1	0.87	0.64	0.33	0.51	1	1	1	1	1	1	1	1	1	1	1	1	1	1	1	1	1	1	1
103265	The Gambia	Sf6_VII		0.63	0.62	0.74	0.27	0.31	0.8	1	1	0.31	0.49	0.34	1	0.5	0.64	0.18	0.31	1	0.18	0.63	1	1	1	1	1	0.78	0.35	1	1	1	1	1	1	1	1	1	1	1	1	1	1	1	1	1	1	1	1
103367	The Gambia	Sf6_VII		0.63	0.62	0.74	0.27	0.31	0.8	1	1	0.31	0.49	0.34	1	0.49	0.64	0.18	0.31	1	0.36	0.63	1	1	1	1	0.87	0.99	0.45	1	1	1	1	1	1	1	1	1	1	1	1	1	1	1	1	1	1	1	1
103578	The Gambia	Sf6_VII		0.46	0.62	0.74	0.37	0.99	0.21	1	1	1	0.5	0.64	1	0.5	0.95	0.52	0.98	1	0.37	0.46	1	1	1	1	1	0.99	0.56	1	1	1	1	1	1	1	1	1	1	1	1	1	1	1	1	1	1	1	1
1000014_VIDA	The Gambia	Sf6_VII		0.93	1	1	0.37	0.69	0.85	1	1	0.68	0.5	0.34	1	0.5	0.45	0.52	0.67	1	0.37	0.93	1	1	1	1	1	0.99	1	1	1	1	1	1	1	1	1	1	1	1	1	1	1	1	1	1	1	1	1
1000317_VIDA	The Gambia	Sf6_VII		0.92	1	1	0.66	0.99	0.85	1	1	1	0.99	1	1	0.84	0.99	0.57	0.98	1	0.37	0.92	1	1	1	1	1	0.61	0.24	1	1	1	1	1	1	1	1	1	1	1	1	1	1	1	1	1	1	1	1
1000337_VIDA	The Gambia	Sf6_VII		0.99	1	1	0.3	0.7	0.85	1	1	0.68	0.54	1	1	0.5	0.5	0.3	0.68	1	0.38	0.99	1	1	1	1	1	0.99	1	1	1	1	1	1	1	1	1	1	1	1	1	1	1	1	1	1	1	1	1
1001264_VIDA	The Gambia	Sf6_VII		0.92	1	1	0.47	0.99	0.85	1	1	1	0.99	0.34	1	0.5	0.52	0.52	0.98	1	0.37	0.92	1	0.86	1	1	1	0.99	1	1	1	1	1	1	1	1	1	1	1	1	1	1	1	1	1	1	1	1	1
1001365_VIDA	The Gambia	Sf6_VII		0.93	1	1	0.23	0.31	0.85	1	1	0.31	0.53	0.34	1	0.5	0.57	0.27	0.31	1	0.66	0.93	1	0.86	1	1	0.87	0.25	0.18	0.48	1	1	1	1	1	1	1	1	1	1	1	1	1	1	1	1	1	1	1
1001515_VIDA	The Gambia	Sf6_VII		0.92	1	1	0.34	0.69	0.85	1	1	0.68	0.56	0.61	1	0.5	0.82	0.35	0.67	1	0.38	0.92	1	1	1	1	0.87	0.99	0.31	1	1	1	1	1	1	1	1	1	1	1	1	1	1	1	1	1	1	1	1
1001546_VIDA	The Gambia	Sf6_VII		0.99	1	1	0.27	0.7	0.85	1	1	0.68	0.49	1	1	0.5	0.5	0.2	0.68	1	0.65	0.99	1	1	1	1	1	0.98	0.47	1	1	1	1	1	1	1	1	1	1	1	1	1	1	1	1	1	1	1	1
1001737_VIDA	The Gambia	Sf6_VII		0.99	1	1	0.3	0.7	0.82	1	1	0.68	0.49	1	1	0.5	0.61	0.2	0.68	1	0.38	0.99	1	1	1	1	1	0.99	1	1	1	1	1	1	1	1	1	1	1	1	1	1	1	1	1	1	1	1	1
1001743_VIDA	The Gambia	Sf6_VII		0.92	1	1	0.47	0.99	0.85	1	1	1	0.99	0.34	1	0.5	0.45	0.52	0.98	1	0.66	0.92	1	1	1	1	1	0.99	1	1	1	1	1	1	1	1	1	1	1	1	1	1	1	1	1	1	1	1	1
1001896_VIDA	The Gambia	Sf6_VII		0.93	0	0.74	0.3	0.18	0.85	1	1	0.18	0.49	0.97	1	0.5	0.64	0.39	0.18	1	0.36	0.93	1	1	1	0.29	0.31	0.99	0.18	0.84	1	1	1	1	1	1	1	1	1	1	1	1	1	1	1	1	1	1	1
1002027_VIDA	The Gambia	Sf6_VII		0.91	1	1	0.34	0.67	0.82	1	1	0.66	0.49	0.64	1	0.5	0.82	0.18	0.66	1	0.36	0.91	1	1	1	1	0.87	0.99	0.47	1	1	1	1	1	1	1	1	1	1	1	1	1	1	1	1	1	1	1	1
1002106_VIDA	The Gambia	Sf6_VII		1	0.62	0.74	0.66	0.99	0.8	1	1	1	0.99	1	1	0.82	0.99	0.57	0.98	1	0.39	1	1	1	1	1	0.87	0.61	0.26	1	1	1	1	1	1	1	1	1	1	1	1	1	1	1	1	1	1	1	1
1002257_VIDA	The Gambia	Sf6_VII		1	1	1	0.47	0.99	0.85	1	1	1	0.99	0.34	1	0.5	0.58	0.52	0.98	1	0.66	1	1	1	1	1	0.87	0.52	0.22	0.48	1	1	1	1	1	1	1	1	1	1	1	1	1	1	1	1	1	1	1
1002324_VIDA	The Gambia	Sf6_VII		1	0	0.74	0.47	0.99	0.8	1	1	1	0.99	1	1	0.82	0.43	0.52	0.98	1	0.4	1	1	1	1	1	0.87	0.61	0.23	1	1	1	1	1	1	1	1	1	1	1	1	1	1	1	1	1	1	1	1
1002470_VIDA	The Gambia	Sf6_VII		0.93	1	1	0.37	0.69	0.85	1	1	0.68	0.5	0.64	1	0.5	0.45	0.52	0.67	1	0.37	0.93	1	1	1	1	0.86	0.48	0.3	1	1	1	1	1	1	1	1	1	1	1	1	1	1	1	1	1	1	1	1
1002529_VIDA	The Gambia	Sf6_VII		1	1	1	0.47	0.99	0.85	1	1	1	0.99	0.34	1	0.5	0.43	0.52	0.98	1	0.66	1	1	1	1	1	1	0.99	1	1	1	1	1	1	1	1	1	1	1	1	1	1	1	1	1	1	1	1	1
1002612_VIDA	The Gambia	Sf6_VII		0.92	1	1	0.66	1	0.85	1	1	1	0.99	1	1	0.5	0.99	0.57	0.99	1	0.37	0.92	1	1	1	1	0.86	0.99	0.99	1	1	1	1	1	1	1	1	1	1	1	1	1	1	1	1	1	1	1	1
1002680_VIDA	The Gambia	Sf6_VII		0.92	1	1	0.37	0.7	0.85	1	1	0.68	0.5	1	1	0.5	0.61	0.52	0.68	1	0.37	0.92	1	1	1	1	1	0.99	0.99	1	1	1	1	1	1	1	1	1	1	1	1	1	1	1	1	1	1	1	1
1002713_VIDA	The Gambia	Sf6_VII		0.49	1	1	0.58	0.99	0.85	1	1	1	0.4	1	1	0.5	1	0.99	0.98	1	0.37	0.49	1	1	1	1	1	0.99	0.99	1	1	1	1	1	1	1	1	1	1	1	1	1	1	1	1	1	1	1	1
1002764_VIDA	The Gambia	Sf6_VII		0.92	1	1	0.34	0.31	0.85	1	1	0.31	0.55	1	1	0.5	0.82	0.32	0.31	1	0.37	0.92	1	1	1	1	1	0.99	0.99	1	1	1	1	1	1	1	1	1	1	1	1	1	1	1	1	1	1	1	1
1002848_VIDA	The Gambia	Sf6_VII		1	1	1	0.37	0.31	0.85	1	1	0.31	0.5	1	1	0.5	0.51	0.52	0.31	1	0.39	1	1	1	1	1	1	0.99	0.98	1	1	1	1	1	1	1	1	1	1	1	1	1	1	1	1	1	1	1	1
1003117_VIDA	The Gambia	Sf6_VII		1	1	1	0.27	0.31	0.85	1	1	0.31	0.49	1	1	0.5	0.51	0.18	0.31	1	0.4	1	1	1	1	1	1	0.99	1	1	1	1	1	1	1	1	1	1	1	1	1	1	1	1	1	1	1	1	1
1003140_VIDA	The Gambia	Sf6_VII		0.93	1	1	0.23	0.31	0.82	1	1	0.31	0.53	0.34	1	0.5	0.58	0.27	0.31	1	0.37	0.93	1	1	1	1	0.87	0.25	0.31	0.84	1	1	1	1	1	1	1	1	1	1	1	1	1	1	1	1	1	1	1
1003167_VIDA	The Gambia	Sf6_VII		1	1	1	0.63	0.99	0.85	1	1	1	0.63	1	1	0.5	0.99	0.52	0.98	1	0.66	1	1	1	1	1	1	0.29	0.38	1	1	1	1	1	1	1	1	1	1	1	1	1	1	1	1	1	1	1	1
10032551_4a_VIDA	The Gambia	Sf6_VII		1	1	1	0.47	0.99	0.85	1	1	1	0.99	0.34	1	0.5	0.43	0.52	0.98	1	0.66	1	1	1	1	1	0.87	0.29	0.38	1	1	1	1	1	1	1	1	1	1	1	1	1	1	1	1	1	1	1	1
1003291_VIDA	The Gambia	Sf6_VII		1	1	1	0.37	0.31	0.85	1	1	0.31	0.5	1	1	0.5	0.43	0.52	0.31	1	0.39	1	1	1	1	1	1	0.99	0.47	1	1	1	1	1	1	1	1	1	1	1	1	1	1	1	1	1	1	1	1
1003302_VIDA	The Gambia	Sf6_VII		0.23	1	1	0.37	0.69	0.85	1	1	0.68	0.5	0.64	1	0.5	0.45	0.52	0.67	1	0.23	0.23	1	1	1	1	1	0.99	0.58	1	1	1	1	1	1	1	1	1	1	1	1	1	1	1	1	1	1	1	1
1003322_VIDA	The Gambia	Sf6_VII		1	1	1	0.37	0.31	0.85	1	1	0.31	0.5	0.64	1	0.5	0.52	0.52	0.31	1	0.66	1	1	1	1	1	0.87	0.61	0.4	1	1	1	1	1	1	1	1	1	1	1	1	1	1	1	1	1	1	1	1
1003347_VIDA	The Gambia	Sf6_VII		1	1	1	0.37	0.31	0.85	1	1	0.31	0.5	1	1	0.5	0.51	0.52	0.31	1	0.39	1	1	1	1	1	1	0.3	0.38	1	1	1	1	1	1	1	1	1	1	1	1	1	1	1	1	1	1	1	1
1003384_VIDA	The Gambia	Sf6_VII		0.92	1	1	0.27	0.31	0.85	1	1	0.31	0.55	1	1	0.5	0.43	0.32	0.31	1	0.37	0.92	1	1	1	1	0.87	0.61	0.38	1	1	1	1	1	1	1	1	1	1	1	1	1	1	1	1	1	1	1	1
1003480_VIDA	The Gambia	Sf6_VII		0.92	1	1	0.58	1	0.85	1	1	0.99	0.55	0.34	1	0.5	0.99	0.98	0.99	1	0.37	0.92	1	1	1	1	1	0.98	0.56	1	1	1	1	1	1	1	1	1	1	1	1	1	1	1	1	1	1	1	1
1003489_VIDA	The Gambia	Sf6_VII		0.92	1	1	0.37	0.31	0.85	1	1	0.31	0.5	0.64	1	0.5	0.82	0.52	0.31	1	0.37	0.92	1	1	1	1	1	0.61	0.56	1	1	1	1	1	1	1	1	1	1	1	1	1	1	1	1	1	1	1	1
1003833_VIDA	The Gambia	Sf6_VII		0.23	1	1	0.23	0.29	0.85	1	1	0.29	0.31	0.91	0.77	0.5	0.39	0.44	0.29	1	0	0.23	1	1	1	1	0.18	0.61	0.24	0.48	1	1	1	1	1	1	1	1	1	1	1	1	1	1	1	1	1	1	1
1003843_VIDA	The Gambia	Sf6_VII		1	1	1	0.47	0.99	0.85	1	1	1	0.99	1	1	0.5	0.58	0.52	0.98	1	0.66	1	1	1	1	1	0.87	0.71	0.22	0.48	1	1	1	1	1	1	1	1	1	1	1	1	1	1	1	1	1	1	1
1003942_VIDA	The Gambia	Sf6_VII		1	1	1	0.47	0.99	0.85	1	1	1	0.99	0.34	1	0.5	0.57	0.52	0.98	1	0.38	1	1	1	1	1	1	0.25	0.39	1	1	1	1	1	1	1	1	1	1	1	1	1	1	1	1	1	1	1	1
1004038_VIDA	The Gambia	Sf6_VII		0.93	1	1	0.47	0.99	0.85	1	1	1	0.99	0.97	1	0.5	0.64	0.52	0.98	1	0.36	0.93	1	1	1	1	1	0.99	0.98	1	1	1	1	1	1	1	1	1	1	1	1	1	1	1	1	1	1	1	1
1004072_VIDA	The Gambia	Sf6_VII		0.92	1	1	0.34	0.7	0.85	1	1	0.68	0.49	0.64	1	0.5	0.61	0.46	0.68	1	0.37	0.92	1	1	1	1	1	0.99	0.76	1	1	1	1	1	1	1	1	1	1	1	1	1	1	1	1	1	1	1	1
100515_I	The Gambia	Sf6_VII		0.91	1	1	0.22	0.31	0.85	1	1	0.31	0.49	0.34	1	0.5	0.45	0.18	0.31	1	0.37	0.91	1	1	1	1	0.87	0.99	0.45	0.48	1	1	1	1	1	1	1	1	1	1	1	1	1	1	1	1	1	1	1
100537_complete	The Gambia	Sf6_VII		1	1	1	0.99	1	0.21	0.16	0	1	0.64	0.94	1	0.5	1	0.99	1	1	1	1	1	1	1	1	1	0.99	1	1	1	1	1	1	1	1	1	1	1	1	1	1	1	1	1	1	1	1	1
102751_complete	The Gambia	Sf6_VII		1	1	1	0.99	1	1	1	1	1	0.99	1	1	1	1	0.99	1	1	1	1	1	1	1	1	1	0.99	1	1	1	1	1	1	1	1	1	1	1	1	1	1	1	0.92	1	1	1	1	1
CIP_55_19	Vietnam	Sf6_I		0.99	1	1	0.59	1	1	1	1	0.99	0.94	0.94	1	1	0.65	0.53	0.99	1	1	0.99	1	1	1	1	1	0.99	0.94	1	1	1	1	1	1	1	1	1	1	1	1	1	1	1	1	1	1	1	1
10013_Vietnam	Vietnam	Sf6_III		0.47	1	1	0.35	0.56	1	1	1	0.56	0.53	0.91	0.45	0.59	0.65	0.54	0.57	0.93	0.39	0.47	1	1	1	1	1	0.98	0.29	1	1	1	1	1	1	1	1	1	1	1	1	1	1	1	1	1	1	1	1
10398_Vietnam	Vietnam	Sf6_III		0.76	1	1	0.24	0.56	1	1	1	0.56	0.3	0.91	0.45	0.5	0.28	0.45	0.57	0	0.39	0.76	1	1	1	1	1	0.76	0.29	0.51	1	1	1	1	1	1	1	1	1	1	1	1	1	1	1	1	1	1	1
EG0319_Vietnam	Vietnam	Sf6_III		0.42	1	1	0.17	0.31	1	1	1	0.31	0.58	0.91	0.45	0.5	0.28	0.35	0.31	0	0.39	0.42	1	1	1	1	1	0.61	0.84	1	1	1	1	1	1	1	1	1	1	1	1	1	1	1	1	1	1	1	1
DE1174_Vietnam	Vietnam	Sf6_V		0.42	1	1	0.17	0.52	1	1	1	0.53	0.58	0.91	0.45	0.5	0.26	0.35	0.5	0	0.39	0.42	1	1	1	1	1	0.87	0.84	1	1	1	1	1	1	1	1	1	1	1	1	1	1	1	1	1	1	1	1
DE1244_Vietnam	Vietnam	Sf6_V		0.42	1	1	0.34	0.31	1	1	1	0.31	0.58	0.91	0.45	0.5	0.93	0.35	0.31	0	0.39	0.42	1	1	1	1	1	0.25	0.84	1	1	1	1	1	1	1	1	1	1	1	1	1	1	1	1	1	1	1	1
DE1252_Vietnam	Vietnam	Sf6_V		0.43	1	1	0.17	0.52	1	1	1	0.53	0.58	0.91	0.45	0.5	0.26	0.35	0.5	0	0.39	0.43	1	1	1	1	1	0.25	0.84	1	1	1	1	1	1	1	1	1	1	1	1	1	1	1	1	1	1	1	1
HUE63_Vietnam	Vietnam	Sf6_V		0.42	1	1	0.34	0.31	1	1	1	0.31	0.58	0.91	0.45	0.5	0.83	0.35	0.31	0	0.39	0.42	1	1	1	1	1	0.98	0.25	1	1	1	1	1	1	1	1	1	1	1	1	1	1	1	1	1	1	1	1
KIEM_Vietnam	Vietnam	Sf6_V		0.42	1	1	0.17	0.52	1	1	1	0.53	0.58	0.91	0.45	0.5	0.26	0.35	0.5	0	0.39	0.42	1	1	1	1	1	0.25	0.84	1	1	1	1	1	1	1	1	1	1	1	1	1	1	1	1	1	1	1	1
MS0010_Vietnam	Vietnam	Sf6_V		0.42	1	1	0.17	0.52	1	1	1	0.53	0.58	0.91	0.45	0.5	0.26	0.35	0.5	0	0.39	0.42	1	1	1	1	1	0.25	0.84	1	1	1	1	1	1	1	1	1	1	1	1	1	1	1	1	1	1	1	1
MS0055_Vietnam	Vietnam	Sf6_V		0.4	1	1	0.34	0.86	1	1	1	0.87	0.58	0.91	0.45	0.5	0.99	0.38	0.85	0	0.39	0.4	1	1	1	1	1	0.98	0.84	1	1	1	1	1	1	1	1	1	1	1	1	1	1	1	1	1	1	1	1
MS0101_Vietnam	Vietnam	Sf6_V		0.42	0.62	0.74	0.17	0.86	0.91	1	1	0.87	0.58	0.14	0.17	0.5	0.26	0.35	0.85	0	0.39	0.42	1	1	1	1	1	0.3	0.72	1	1	1	1	1	1	1	1	1	1	1	1	1	1	1	1	1	1	1	1
MS0131_Vietnam	Vietnam	Sf6_V		0.47	1	1	0.17	0.87	1	1	1	0.86	0.58	0.91	0.45	0.5	0.26	0.35	0.86	0	0.39	0.47	1	1	1	1	1	0.25	0.24	1	1	1	1	1	1	1	1	1	1	1	1	1	1	1	1	1	1	1	1
VNFSH_078_Vietnam	Vietnam	Sf6_V		0.47	1	1	0.66	1	1	1	1	0.99	0.61	0.91	0.45	0.5	0.43	0.57	0.99	0	0.37	0.47	1	1	1	1	1	0.3	0.84	1	1	1	1	1	1	1	1	1	1	1	1	1	1	1	1	1	1	1	1
VNFSH_080_Vietnam	Vietnam	Sf6_V		0.27	1	1	0.17	0.59	1	1	1	0.59	0.58	0.91	0.45	0.5	0.26	0.35	0.58	0	0.39	0.27	1	1	1	1	1	0.98	0.85	1	1	1	1	1	1	1	1	1	1	1	1	1	1	1	1	1	1	1	1
VNFSH_082_Vietnam	Vietnam	Sf6_V		0.42	1	1	0.66	1	1	1	1	0.99	0.61	0.91	0.45	0.5	0.43	0.57	0.99	0	0.39	0.42	1	1	1	1	1	0.98	0.84	1	1	1	1	1	1	1	1	1	1	1	1	1	1	1	1	1	1	1	1
VNFSH_156_Vietnam	Vietnam	Sf6_V		0.48	1	1	0.17	0.59	1	1	1	0.59	0.58	0.91	0.45	0.5	0.26	0.35	0.57	0	0.37	0.48	1	1	1	1	1	0.61	0.84	1	1	1	1	1	1	1	1	1	1	1	1	1	1	1	0.98	0.92	1	1	1
VNFSH_174_Vietnam	Vietnam	Sf6_V		0.47	0	0.74	0.15	1	0.21	0.16	0	0.99	0.16	0.94	1	0.5	0.25	0.22	0.99	1	0.39	0.47	0	0.37	0	0.29	0.16	0.61	0.29	0.48	0	0	0.14	0	0	0.24	0.07	0	0	0.3	0	0.29	0	0.07	0.08	0	0	0	0
VNFSH_184_Vietnam	Vietnam	Sf6_V		0.75	1	1	0.17	0.59	1	1	1	0.59	0.58	0.91	0.45	0.5	0.26	0.35	0.57	0	0.39	0.75	1	1	1	1	1	0.98	0.84	1	1	1	1	1	1	1	1	1	1	1	1	1	1	1	1	1	1	1	1
VNFSH_268_Vietnam	Vietnam	Sf6_V		0.42	1	1	0.17	0.59	1	1	1	0.59	0.58	0.91	0.45	0.5	0.25	0.35	0.58	0	0.39	0.42	1	1	1	1	1	0.25	0.24	1	1	1	1	1	1	1	1	1	1	1	1	1	1	1	1	1	1	1	1
VNFSH_270_Vietnam	Vietnam	Sf6_V		0.47	1	1	0.17	0.59	1	1	1	0.59	0.58	0.91	0.45	0.5	0.25	0.35	0.58	0	0.39	0.47	1	1	1	1	1	0.61	0.46	1	1	1	1	1	1	1	1	1	1	1	1	1	1	1	1	1	1	1	1
VNFSH_341_Vietnam	Vietnam	Sf6_V		0.42	1	1	0.17	0.86	1	1	1	0.87	0.58	0.91	0.45	0.5	0.26	0.35	0.85	0	0.39	0.42	1	1	1	1	1	0.61	0.85	1	1	1	1	1	1	1	1	1	1	1	1	1	1	1	1	1	1	1	1
VNFSH_373_Vietnam	Vietnam	Sf6_V		0.42	1	1	0.17	0.87	1	0.99	1	0.86	0.58	0.91	0.45	0.5	0.26	0.35	0.86	0	0.39	0.42	1	1	1	1	1	0.98	0.85	1	1	1	1	1	1	1	1	1	1	1	1	1	1	1	1	1	1	1	1
VNFSH_379_Vietnam	Vietnam	Sf6_V		0.42	0.62	0.74	0.36	1	0.21	0.16	0	0.99	0.44	0.94	1	0.5	0.25	0.57	0.99	1	0.39	0.42	0	0.37	0	0.29	0.17	0.98	0.25	1	1	1	1	1	1	1	1	1	1	1	1	1	1	1	1	1	1	1	1
VNLSH_099_Vietnam	Vietnam	Sf6_V		0.27	1	1	0.17	0.59	1	1	1	0.59	0.58	0.91	0.45	0.5	0.25	0.35	0.58	0	0.39	0.27	1	1	1	1	1	0.99	0.25	1	1	1	1	1	1	1	1	1	1	1	1	1	1	1	1	1	1	1	1
VNLSH_152_Vietnam	Vietnam	Sf6_V		0.27	1	1	0.34	1	1	1	1	0.99	0.58	0.91	0.45	0.5	0.25	0.52	0.99	0	0.39	0.27	1	1	1	1	1	0.99	0.9	1	1	1	1	1	1	1	1	1	1	1	1	1	1	1	1	1	1	1	1
VNLSH_177_Vietnam	Vietnam	Sf6_V		0.42	1	1	0.18	1	1	1	1	0.99	0.58	0.91	0.45	0.5	0.25	0.35	0.99	0	0.39	0.42	1	1	1	1	1	0.3	0.46	1	1	1	1	1	1	1	1	1	1	1	1	1	1	1	1	1	1	1	1
VNLSH_179_Vietnam	Vietnam	Sf6_V		0.47	1	1	0.34	1	1	1	1	0.99	0.58	0.91	0.45	0.5	0.26	0.52	0.99	0	0.39	0.47	1	1	1	1	1	0.98	0.6	1	1	1	1	1	1	1	1	1	1	1	1	1	1	1	1	1	1	1	1
VNLSH_189_Vietnam	Vietnam	Sf6_V		0.42	1	1	0.17	0.31	1	1	1	0.31	0.58	0.91	0.45	0.5	0.25	0.35	0.31	0	0.39	0.42	1	1	1	1	1	0.3	0.46	1	1	1	1	1	1	1	1	1	1	1	1	1	1	1	1	1	1	1	1
VNLSH_199_Vietnam	Vietnam	Sf6_V		0.27	1	1	0.63	1	1	1	1	0.99	0.63	0.91	0.45	0.5	0.28	0.52	0.99	0	0.39	0.27	1	1	1	1	1	0.98	0.6	1	1	1	1	1	1	1	1	1	1	1	1	1	1	1	1	1	1	1	1
EG0380_Vietnam	Vietnam	Sf6_VII		0.23	1	1	0.24	0.56	1	1	1	0.56	0.3	0.91	0.45	0.5	0.28	0.45	0.57	0	0.39	0.23	1	1	1	1	1	0.3	0.29	0.48	1	1	1	1	1	1	1	1	1	1	1	1	1	1	1	1	1	1	1
*Hypothetical genes were blasted against pwr100 to identify virulence genes not annotated by prodigal.
[truncated: 205 more columns]

## Sheet: Virulence - LSBSR
Dataset 3. Virulence LS-BSR comparison of Sf6 and non-Sf6 genomes
	Genomes	600500_2a	1002612_VIDA	702167_2a	600701_1b	600558_3a	403305_3a	400603	603076_2a	601016_7a	103708_2a	300209_3a	401434	503640	SF_2b_600724_I	604554_3a	600406	1001896_VIDA	504987_3a	SF_2b_179_89	401001_1b	MS0131_Vietnam	600301_2b	202052_X	603636	3003214_VIDA	602913_2a	704135_4a	604551	100831_2a	SF_Y_IB1709	604060	501003_3a	602521_1b	103163_2b	702207	204210_3a	704000_2a	102592_2a	602601_2b	700868_4a	600818_2b	602706_3a	602354_2a	602596_3a	600518_1b	500846_2a	THFSH_782_Thailand	602855_4a
Virulence Gene
ShET2_sen_EI_34		1	1	1	0.05	1	1	1	1	1	1	1	1	1	1	1	1	1	1	1	0.05	1	1	1	1	1	0.63	0.05	1	1	1	1	1	0.05	1	1	1	1	1	1	1	1	1	1	1	1	1	1	1
Shigella_IpaH2.5_NC_004851.1:41197-42888		0.42	0.52	0.42	0.43	0.42	0.42	0.49	0.42	0.49	0.49	0.49	0.49	0.49	0.49	0.49	0.54	0.49	0.4	0.55	0.43	0.53	0.34	0.49	0.54	0.52	0.43	0.43	0.49	0.42	0.66	0.54	0.4	0.43	0.49	0.54	0.5	0.43	0.43	0.49	0.42	0.49	0.37	0.49	0.49	0.49	0.49	0.53	0.5
Shigella_IpaH4.5_NC_004851.1:64339-66063		0.49	0.44	0.46	0.42	0.48	0.49	0.44	0.47	0.44	0.49	0.45	0.44	0.45	0.48	0.42	0.48	0.45	0.45	0.5	0.42	0.47	0.45	0.41	0.48	0.44	0.42	0.42	0.44	0.47	1	0.48	0.48	0.42	0.49	0.49	0.49	0.42	0.45	0.45	0.45	0.44	0.47	0.49	0.48	0.45	0.47	0.47	0.44
Shigella_IpaH7.8_NC_004851.1:62214-63911		0.46	0.41	0.46	0.45	0.46	0.46	0.41	0.46	0.42	0.46	0.43	0.41	0.43	0.51	0.45	0.51	0.2	0.43	0.47	0.44	0.48	0.43	0.42	0.51	0.41	0.45	0.45	0.41	0.46	0.7	0.49	0.46	0.44	0.46	0.53	0.46	0.45	0.43	0.43	0.43	0.42	0.46	0.46	0.46	0.43	0.46	0.48	0.41
Shigella_IpgB2_NC_004851.1:20683-21249		1	0.99	1	0	1	1	0.99	1	1	1	1	0.99	0.99	1	1	0.99	0.99	1	1	0	0.99	1	1	0.99	0.99	1	0	0.99	1	0.99	0.99	1	0	1	0.99	1	1	1	1	1	1	1	1	1	1	1	0.99	1
Shigella_OspC2_NC_004851.1:c49194-47740		0.63	0.62	0.39	0	0.63	0.8	0.62	0.63	0.63	0.63	0.62	0.62	1	0.63	0.65	0.62	0.59	0.63	1	0	0.93	0.63	0.63	0.92	0.62	0.44	0	0.62	0.63	0.62	0.62	0.49	0	0.46	1	0.62	0.85	0.3	0.63	0.63	0.92	0.63	0.63	0.63	1	0.63	0.96	0.51
Shigella_OspE1_NC_004851.1:c215534-215268		0.89	0.92	1	0	0.99	0.99	0.92	0.89	1	1	0.99	0.92	0.92	0.99	1	0.92	0.5	0.99	1	0	0.92	1	1	0.92	0.92	0	0	0.92	1	0.99	0.92	0.99	0	1	0.92	0.99	0	1	1	0.99	1	0.99	1	0.99	0.61	0.89	0.92	0.99
Shigella_SF301_IucA		1	1	1	1	1	1	1	1	1	1	1	1	1	1	1	1	1	0	1	1	1	1	1	1	1	0	1	1	1	1	1	1	1	1	1	1	1	1	1	1	1	1	1	1	1	1	1	1
Shigella_SF301_IucB		1	1	1	1	1	1	1	1	1	1	1	1	1	1	1	1	1	0	1	1	1	1	1	1	1	0	1	1	1	1	1	1	1	1	1	1	1	1	1	1	1	1	1	1	1	1	1	1
Shigella_SF301_IucC		1	0.99	1	1	0.97	0.97	0.99	1	1	1	0.97	0.99	0.99	0.97	0.97	0.99	0.99	0.04	1	1	0.99	1	1	0.99	0.99	0.04	1	0.99	1	1	0.99	0.97	1	1	0.99	0.97	1	1	1	1	1	0.97	1	0.97	1	1	0.99	1
Shigella_SF301_IucD		1	1	1	1	1	1	1	1	1	1	1	1	1	1	1	0.99	1	0.04	1	1	1	1	1	1	1	0.04	1	1	1	1	1	1	1	1	1	1	1	1	1	1	1	1	1	1	1	1	0.99	1
Shigella_SF301_IutA		0.95	0.44	0.95	0.48	0.95	0.95	0.43	0.95	0.92	0.44	0.95	0.43	0.44	0.95	0.95	0.44	0.44	0.95	1	0.94	0.44	0.95	0.95	0.44	0.43	0.44	0.92	0.44	0.95	0.96	0.44	0.95	0.94	0.44	0.44	0.95	0.76	0.95	0.95	0.92	0.96	0.95	0.44	0.95	0.94	0.95	0.44	0.96
Shigella_SF301_ShiA		0.87	0	0.87	1	1	0	0	0.87	1	0.87	0	0	0	1	1	0	0	1	1	1	0	0.92	0.99	0	0	0.89	1	0	0.87	1	0	1	1	0.87	0	0	0.6	0.87	0.87	1	0.87	0.99	0.87	1	1	0.87	0	1
Shigella_SF301_ShiB		1	0.77	1	0.99	1	0.82	0.83	1	0.97	1	0.5	0.83	0.92	1	1	0.9	0.7	1	1	0.92	0.77	1	0.85	0.9	0.9	1	0.95	0.83	1	0.99	0.9	0.95	1	1	0.92	0.82	0.91	1	1	0.83	1	0.93	1	1	0.93	1	0.9	1
Shigella_SF301_ShiC		0.68	0.99	0.33	0.96	0.35	0.44	0.32	0.68	0.93	0.61	0.91	0.23	0.41	1	0.29	0.66	0.5	0.34	0.99	0.96	0.21	0.38	0.85	0.55	0.35	0.58	0.4	0.45	0.66	0.97	0.23	0.69	0.81	0.51	0.23	0.86	0.39	0.31	0.55	0.32	0.59	0.33	0.61	0.99	0.81	0.41	0.23	0.55
Shigella_SF301_ShiD		0.88	0.88	0.88	0.63	0.72	0.85	0.23	0.55	0.47	0.54	0.94	0.23	0.88	0.94	0.87	0.63	0.9	0.44	0.97	0.37	0.45	0.74	0.8	0.63	0.96	0.95	0.8	0.42	0.61	0.85	0.54	0.48	0.37	0.87	0.88	0.44	0.88	0.37	0.37	0.37	0.92	0.62	0.92	0.88	0.97	0.87	0.23	0.97
Shigella_SF301_ShiE		1	0.99	1	1	1	1	0.99	1	1	1	1	0.99	0.99	1	1	0.99	0.99	0.07	1	1	0.99	1	1	0.99	0.99	0.07	1	0.86	1	1	0.99	1	1	1	0.99	1	1	1	1	1	1	1	1	1	1	1	0.99	1
Shigella_SF301_pic		1	0.31	1	0.04	0.54	0.54	0.31	1	0.55	1	0.54	0.31	0.31	0.54	0.54	0.31	0.31	0.54	0.55	0.04	0.31	1	0.55	0.31	0.31	1	0.06	0.31	1	0.54	0.31	0.54	0.06	1	0.31	0.54	1	1	1	0.55	1	0.54	1	0.54	0.55	1	0.31	0.54
Shigella_SF_p0054		0.42	0.52	0.42	0.43	0.42	0.42	0.49	0.42	0.49	0.49	0.49	0.49	0.49	0.49	0.49	0.54	0.49	0.4	0.55	0.43	0.53	0.34	0.49	0.54	0.52	0.43	0.43	0.49	0.42	0.66	0.54	0.4	0.43	0.49	0.54	0.5	0.43	0.43	0.49	0.42	0.49	0.37	0.49	0.49	0.49	0.49	0.53	0.5
Shigella_SF_p0078		0.46	0.41	0.46	0.45	0.46	0.46	0.41	0.46	0.42	0.46	0.43	0.41	0.43	0.51	0.45	0.51	0.2	0.43	0.47	0.44	0.48	0.43	0.42	0.51	0.41	0.45	0.45	0.41	0.46	0.7	0.49	0.46	0.44	0.46	0.53	0.46	0.45	0.43	0.43	0.43	0.42	0.46	0.46	0.46	0.43	0.46	0.48	0.41
Shigella_SF_p0079		0.49	0.44	0.46	0.42	0.48	0.49	0.44	0.47	0.44	0.49	0.45	0.44	0.45	0.48	0.42	0.48	0.45	0.45	0.5	0.42	0.47	0.45	0.41	0.48	0.44	0.42	0.42	0.44	0.47	1	0.48	0.48	0.42	0.49	0.49	0.49	0.42	0.45	0.45	0.45	0.44	0.47	0.49	0.48	0.45	0.47	0.47	0.44
Shigella_SF_p0082		0.88	0.32	0.32	0.32	0.99	0.32	0.32	0.88	1	1	0.32	0.32	0.32	0.99	0.99	0.32	0.32	0.99	1	0.32	0.32	0.88	0.69	0.32	0.32	0.32	0.32	0.32	0.88	0.32	0.32	0.87	0.32	1	0.32	0.32	0.32	0.88	0.88	0.88	0.88	0.87	0.88	0.99	0.87	0.88	0.32	0.32
Shigella_SF_p0226		0.43	0.4	0.43	0.47	0.43	0.43	0.43	0.43	0.43	0.43	0.43	0.43	0.43	0.53	0.46	0.57	0.22	0.42	0.44	0.47	0.29	0.35	0.43	0.45	0.4	0.47	0.47	0.43	0.43	0.69	0.45	0.42	0.47	0.43	0.55	0.46	0.53	0.35	0.43	0.43	0.43	0.38	0.43	0.43	0.4	0.43	0.44	0.41
Shigella_SF_p0265		0.41	0.52	0.41	0.43	0.41	0.41	0.49	0.41	0.5	0.5	0.49	0.49	0.49	0.5	0.5	0.54	0.49	0.39	0.55	0.43	0.52	0.33	0.5	0.54	0.52	0.43	0.43	0.49	0.41	0.65	0.54	0.39	0.43	0.5	0.54	0.48	0.43	0.42	0.5	0.41	0.49	0.36	0.5	0.5	0.5	0.5	0.52	0.49
Shigella_acp_SF_p0124		1	0.99	1	0.29	0.99	0.99	0.99	1	1	1	0.99	0.99	0.99	0.99	0.99	0.99	0.99	0.99	0.29	0.29	0.99	1	1	0.99	0.99	1	0.29	0.99	1	0.99	0.99	0.99	0.29	1	0.99	0.99	1	1	1	1	1	0.99	1	0.99	1	1	0.99	0.99
Shigella_gtrA_LPS		1	0.13	1	0.98	0.98	0.98	0.13	1	0.98	1	0.92	0.13	0.13	0.97	0.42	0	0.13	0.92	0.99	0.98	0.13	0.6	0.92	0	0.13	1	0.99	0.13	1	0.43	0.13	0.92	0.98	0.43	0	0.98	1	1	0.6	0.99	1	0.92	1	0.98	0.98	1	0.13	0.99
Shigella_gtrB_LPS		1	0.25	1	0.97	0.44	0.54	0.25	1	0.97	1	0.95	0.25	0.25	0.45	0.25	0.25	0.25	0.95	1	0.97	0.25	0.63	0.95	0.25	0.25	1	0.93	0.25	1	0.25	0.25	0.95	0.97	0.25	0.25	0.97	1	1	0.8	0.93	0.31	0.95	1	0.33	0.97	0.99	0.25	0.93
Shigella_gtrII_LPS		1	0	1	0	0	0	0	1	0	1	0	0	0	0	0	0	0	0	0.99	0	0	1	0	0	0	1	0	0	1	0	0	0	0	1	0	0	1	1	1	0	1	0	1	0	0	1	0	0
Shigella_icsA_virG_SF_p0182		1	0.99	1	0.16	1	1	0.99	1	1	1	1	0.99	0.99	1	1	0.99	0.99	1	0.16	0.16	0.99	1	1	0.99	0.99	1	0.16	0.99	1	0.99	0.99	1	0.16	1	0.99	1	1	1	1	1	1	1	1	1	1	1	0.99	0.99
Shigella_icsB_SF_p0132		1	0.97	1	0	0.99	0.99	0.97	1	1	1	0.99	0.97	0.97	0.99	0.99	0.97	0.97	0.99	0	0	0.97	1	1	0.97	0.97	1	0	0.97	1	0.98	0.97	0.99	0	1	0.97	0.99	1	1	1	1	1	0.99	1	0.99	1	1	0.97	0.98
Shigella_icsP_SF_p0271		1	0.98	1	0	0.99	0.99	0.99	1	1	1	0.99	0.99	0.99	0.99	0.99	0.99	0	0.99	1	0	0.99	1	1	0.99	0.99	1	0	0.99	1	0.99	0.99	0.99	0	1	0.99	0.99	1	1	1	1	1	0.99	1	0.99	1	1	0.99	0.99
Shigella_ipaA_SF_p0125		1	0.99	1	0	0.99	0.99	0.99	1	1	1	0.99	0.99	0.99	0.99	0.99	0.99	0.99	0.99	0	0	0.99	1	1	0.99	0.99	1	0	0.99	1	0.99	0.99	0.99	0	1	0.99	0.99	1	1	1	1	1	0.99	1	0.99	1	1	0.99	0.99
Shigella_ipaB_SF_p0128		1	0.98	1	0	1	1	0.98	1	1	1	1	0.98	0.98	1	1	0.98	0.98	1	0.03	0	0.98	1	1	0.98	0.98	1	0.03	0.98	1	0.98	0.98	1	0	1	0.98	1	1	1	1	1	1	1	1	1	1	1	0.98	0.98
Shigella_ipaC_SF_p0127		1	0.97	1	0	0.99	0.98	0.97	1	0.99	1	0.98	0.97	0.97	0.99	0.99	0.97	0.97	0.99	0	0	0.97	1	1	0.97	0.97	1	0	0.97	1	0.98	0.97	0.99	0	1	0.97	0.98	1	1	1	0.99	1	0.99	1	0.99	1	1	0.97	0.98
Shigella_ipaD_SF_p0126		1	0.95	1	0	0.99	0.99	0.95	1	0.98	1	0.99	0.95	0.95	0.99	0.99	0.95	0.95	0.99	0	0	0.95	1	0.99	0.95	0.95	1	0	0.95	1	0.98	0.95	0.99	0	1	0.95	0.99	1	1	1	0.98	1	0.99	1	0.99	0.99	1	0.95	0.98
Shigella_ipaH		0.44	0.36	0.44	0.47	0.44	0.44	0.44	0.44	0.44	0.44	0.44	0.44	0.44	0.54	0.47	0.46	0.2	0.42	0.42	0.47	0.43	0.37	0.44	0.46	0.36	0.47	0.47	0.44	0.44	0.73	0.44	0.42	0.47	0.44	0.54	0.47	0.47	0.37	0.44	0.44	0.44	0.41	0.44	0.44	0.37	0.44	0.43	0.42
Shigella_ipaH1.4_NC_004851.1:c214879-213152		0.41	0.52	0.41	0.43	0.41	0.41	0.49	0.41	0.5	0.5	0.49	0.49	0.49	0.5	0.5	0.54	0.49	0.39	0.55	0.43	0.52	0.33	0.5	0.54	0.52	0.43	0.43	0.49	0.41	0.65	0.54	0.39	0.43	0.5	0.54	0.48	0.43	0.42	0.5	0.41	0.49	0.36	0.5	0.5	0.5	0.5	0.52	0.49
Shigella_ipaH9.8_		0.43	0.4	0.43	0.47	0.43	0.43	0.43	0.43	0.43	0.43	0.43	0.43	0.43	0.53	0.46	0.57	0.22	0.42	0.44	0.47	0.29	0.35	0.43	0.45	0.4	0.47	0.47	0.43	0.43	0.69	0.45	0.42	0.47	0.43	0.55	0.46	0.53	0.35	0.43	0.43	0.43	0.38	0.43	0.43	0.4	0.43	0.44	0.41
Shigella_ipaJ_SF_p0122		1	1	1	0	1	1	1	1	1	1	1	1	1	1	1	1	1	1	0	0	1	1	1	1	1	1	0	1	1	1	1	1	0	1	1	1	1	1	1	1	1	1	1	1	1	1	1	1
Shigella_ipgA_SF_p0131		1	1	1	0.11	1	1	1	1	1	1	1	1	1	1	1	1	1	1	0	0.11	1	1	1	1	1	1	0.11	1	1	1	1	1	0.11	1	1	1	1	1	1	1	1	1	1	1	1	1	1	1
Shigella_ipgB1_SF_p0130		1	0.99	1	0	1	0.99	0.99	1	1	1	0.99	0.99	0.99	1	1	0.99	0.99	1	0.13	0	0.99	1	1	0.99	0.99	1	0	0.99	1	0.98	0.99	1	0	1	0.99	0.99	1	1	1	0.99	1	1	1	1	1	1	0.99	0.98
Shigella_ipgC_SF_p0129		1	1	1	0	1	1	1	1	1	1	1	1	1	1	1	1	1	1	0	0	1	1	1	1	1	1	0	1	1	1	1	1	0	1	1	1	1	1	1	1	1	1	1	1	1	1	1	1
Shigella_ipgD_SF_p0133		1	0.94	1	0	0.99	0.99	0.94	1	1	1	0.99	0.94	0.94	0.99	0.99	0.94	0.94	0.99	0	0	0.94	1	1	0.94	0.94	1	0	0.94	1	0.95	0.94	0.99	0	1	0.94	0.99	1	1	1	1	1	0.99	1	0.99	1	1	0.94	0.95
Shigella_ipgE_SF_p0134		1	0.98	1	0	1	1	0.98	1	1	1	1	0.98	0.98	1	1	0.98	0.98	1	0	0	0.98	1	1	0.98	0.98	1	0	0.98	1	0.98	0.98	1	0	1	0.98	1	1	1	1	1	1	1	1	1	1	1	0.98	0.98
Shigella_ipgF_SF_p0135		1	0.97	1	0.1	1	1	0.97	1	1	1	1	0.97	0.97	1	1	0.97	0.97	1	0.1	0.1	0.97	1	1	0.97	0.97	1	0.1	0.97	1	0.96	0.97	1	0.1	1	0.97	1	1	1	1	1	1	1	1	1	0.99	1	0.97	0.96
Shigella_msbB2_NC_004851.1:194662-195606		1	0.98	1	0.71	0.72	1	0.98	1	1	1	1	0.98	0.98	1	1	0.98	0.98	0.71	1	0.97	0.98	0.71	1	0.98	0.98	0.71	0.71	0.98	1	1	0.98	1	0.97	1	0.79	1	1	1	1	1	1	1	1	1	1	1	0.98	1
Shigella_mxiA_SF_p0147		1	1	1	0.19	1	1	1	1	1	1	1	1	1	1	1	1	1	1	0.19	0.19	1	1	1	1	1	1	0.19	1	1	1	1	1	0.19	1	1	1	1	1	1	1	1	1	1	1	1	1	1	1
Shigella_mxiC_SF_p0146		1	0.99	1	0	1	1	0.99	1	1	1	1	0.99	0.99	1	1	0.99	0.99	1	0	0	0.99	1	1	0.99	0.99	1	0	0.99	1	0.99	0.99	1	0	1	0.99	1	1	1	1	1	1	1	1	1	1	1	0.99	0.99
Shigella_mxiD_SF_p0145		1	0.99	1	0.07	1	1	0.99	1	1	1	1	0.99	0.99	1	1	0.99	0.99	1	0.07	0.07	0.99	1	1	0.99	0.99	1	0.07	0.99	1	1	0.99	1	0.07	1	0.99	1	1	1	1	1	1	1	1	1	1	1	0.99	1
Shigella_mxiE_SF_p0144		1	1	1	0.08	1	1	1	1	1	1	1	1	1	1	1	1	1	1	0.08	0.08	1	1	1	1	1	1	0.08	1	1	1	1	1	0.08	1	1	1	1	1	1	1	1	1	1	1	1	1	1	1
Shigella_mxiG_SF_p0136		1	0.96	1	0	1	0.98	0.96	1	1	1	0.98	0.96	0.96	1	1	0.96	0.96	1	0	0	0.96	1	1	0.96	0.96	1	0	0.96	1	0.96	0.96	1	0	1	0.96	0.98	1	1	1	1	1	1	1	1	1	1	0.96	0.96
Shigella_mxiH_SF_p0137		1	0.92	1	0	0.99	0.99	0.92	1	1	1	0.99	0.92	0.92	0.99	0.99	0.92	0.92	0.99	0	0	0.92	1	1	0.92	0.92	1	0	0.92	1	0.95	0.92	0.99	0	1	0.92	0.99	1	1	1	1	1	0.99	1	0.99	1	1	0.9	0.95
Shigella_mxiI_mxiI_SF_p0138		1	0.99	1	0	1	1	0.99	1	1	1	1	0.99	0.99	1	1	0.99	0.99	1	0	0	0.99	1	1	0.99	0.99	1	0	0.99	1	0.99	0.99	1	0	1	0.99	1	1	1	1	1	1	1	1	1	1	1	0.99	0.99
Shigella_mxiJ_SF_p0139		1	0.99	1	0	1	1	0.99	1	1	1	1	0.99	0.99	1	1	0.99	0.99	1	0	0	0.99	1	1	0.99	0.99	1	0	0.99	1	0.99	0.99	1	0	1	0.99	1	1	1	1	1	1	1	1	1	1	1	0.99	0.99
Shigella_mxiK_SF_p0140		1	0.99	1	0	1	1	0.99	1	1	1	1	0.99	0.99	1	1	0.99	0.99	1	0	0	0.99	1	1	0.99	0.99	1	0	0.99	1	1	0.99	1	0	1	0.99	1	1	1	1	1	1	1	1	1	1	1	0.99	1
Shigella_mxiL_SF_p0142		1	0.99	1	0	0.99	0.99	0.99	1	0.99	1	0.99	0.99	0.99	0.99	0.99	0.99	0.99	0.99	0	0	0.99	1	0.99	0.99	0.99	1	0	0.99	1	0.99	0.99	0.99	0	1	0.99	0.99	1	1	0.99	0.99	1	0.99	1	0.99	0.99	1	0.99	0.99
Shigella_mxiM_SF_p0143		1	1	1	0	1	1	1	1	1	1	1	1	1	1	1	1	1	1	0	0	1	1	1	1	1	1	0	1	1	1	1	1	0	1	1	1	1	1	1	1	1	1	1	1	1	1	1	1
Shigella_mxiN_SF_p0141		1	1	1	0	0.99	1	1	1	1	1	1	1	1	0.99	0.99	1	1	0.99	0	0	1	1	1	1	1	1	0	1	1	1	1	0.99	0	1	1	1	1	1	1	1	1	0.99	1	0.99	1	1	1	1
Shigella_ospB_SF_p0003		1	1	1	0	1	1	1	1	1	1	1	1	1	1	1	1	1	1	1	0	1	1	1	1	1	1	0	1	1	0.99	1	1	0	1	1	1	1	1	1	1	1	1	1	1	1	1	1	0.99
Shigella_ospC1_SF_p0094		1	0.99	0.48	0	1	0.99	0.99	1	1	1	0.99	0.99	0.99	1	1	0.99	0.48	1	1	0	0.99	1	1	0.99	0.99	0.48	0	0.99	1	1	0.99	0.51	0	0.5	0.99	0.99	1	0.48	1	1	1	1	1	1	1	1	0.99	0.51
Shigella_ospC3_SF_p0115		0.63	0.62	0.39	0	0.63	0.79	0.62	0.63	0.63	0.63	0.62	0.62	0.97	0.63	0.66	0.62	0.57	0.63	0.97	0	0.96	0.63	0.63	0.93	0.62	0.46	0	0.62	0.63	0.63	0.62	0.49	0	0.48	0.97	0.62	0.87	0.31	0.63	0.63	0.94	0.63	0.63	0.63	0.97	0.63	0.96	0.48
Shigella_ospC4_SF_p0005		0.69	0.69	0.34	0	0.69	0.75	0.69	0.69	0.69	0.69	0.69	0.69	0.92	0.69	0.75	0.69	0.66	0.69	1	0	0.96	0.69	0.69	0.99	0.69	0.55	0	0.69	0.69	0.69	0.69	0.41	0	0.55	0.92	0.69	1	0.34	0.69	0.69	1	0.69	0.69	0.69	0.97	0.69	0.96	0.53
Shigella_ospD1_SF_p0022		1	0.99	1	0.08	1	0.98	0.99	1	1	1	0.99	0.99	0.99	1	1	0.99	0.99	1	1	0.1	0.99	1	1	0.99	0.99	1	0.1	0.99	1	0.98	0.99	1	0.1	1	0.99	0.98	1	1	1	1	1	1	1	1	1	1	0.99	0.98
Shigella_ospD2_SF_p0009		1	1	1	0.08	1	1	1	1	1	1	1	1	1	1	1	1	1	1	1	0.08	1	1	1	1	1	0.95	0.08	1	1	1	1	1	0.08	1	1	1	1	1	1	1	1	1	1	1	1	1	1	0.99
Shigella_ospD3_senA_SF_p0093		1	1	1	0.05	1	0.99	1	1	1	1	0.99	1	1	1	1	1	1	1	1	0.05	1	1	1	1	1	0.64	0.05	1	1	1	1	1	0.05	1	1	0.99	1	1	1	1	1	1	1	1	1	1	1	1
Shigella_ospE2_SF_p0048		0.88	0.93	0.99	0	1	1	0.93	0.88	0.99	0.99	1	0.93	0.93	1	0.99	0.93	0.51	1	0.99	0	0.93	0.99	0.99	0.93	0.93	0	0	0.93	0.99	1	0.93	1	0	0.99	0.93	1	0	0.99	0.99	1	0.99	1	0.99	1	0.6	0.88	0.93	1
Shigella_ospF_SF_p0010		1	1	1	0.07	1	1	1	1	1	1	0.99	1	1	1	1	1	1	1	1	0.07	1	1	1	1	1	1	0.07	1	1	1	1	1	0.07	1	1	1	1	1	1	1	1	1	1	1	1	1	1	1
Shigella_ospG_SF_p0227		1	0	1	0.08	1	1	0	1	0.72	1	1	0	0	0.08	0.08	0	0	1	1	0.08	0	1	1	0	0	0.08	0.08	0	1	1	0	1	0.08	1	0	1	1	1	1	1	1	1	1	1	1	1	0	1
Shigella_ospZ_NZ_MSJW02000130.1:3068-3724		0.84	0.98	0.84	0	0	0.84	0.98	0.84	0	0.84	0	0.98	0.98	0	0	0.98	0.98	0	0.85	0	0.98	0.84	0.85	0.98	0.98	0	0	0.98	0.84	0	0.98	0.15	0	0.84	0.98	0.15	0	0.84	0.84	0.85	0.84	0.85	0.84	0.15	0.85	0.84	0.98	0
Shigella_parA_NC_004851.1:26955-28154		1	1	1	0	1	1	1	1	1	1	1	1	1	1	1	1	0	1	1	0	1	1	1	1	1	1	0	1	1	1	1	1	0	1	1	1	1	1	1	1	1	1	1	1	1	1	1	1
Shigella_parB_NC_004851.1:28154-29134		1	1	1	0	1	1	1	1	1	1	1	1	1	1	1	1	0.31	1	1	0	1	1	1	1	1	1	0	1	1	1	1	1	0	1	1	1	1	1	1	1	1	1	1	1	1	1	1	1
Shigella_phoN2_SF_p0004		1	0.99	1	0	1	1	0.99	1	1	1	1	0.99	0.99	1	1	0.99	0.99	1	1	0	0.99	1	1	0.99	0.99	1	0	0.99	1	1	0.99	1	0	1	0.99	1	1	1	1	1	1	1	1	1	1	1	0.99	1
Shigella_sepA		1	0.29	1	0.04	1	1	0.29	1	1	1	1	0.29	0.29	1	1	0.29	0.29	1	1	0.04	0.29	1	1	0.29	0.29	0.99	0.06	0.29	1	1	0.29	1	0.06	1	0.29	1	1	1	0.65	1	1	1	1	1	1	1	0.29	1
Shigella_sepA_SF_p0070		1	0.29	1	0.04	1	1	0.29	1	1	1	1	0.29	0.29	1	1	0.29	0.29	1	1	0.04	0.29	1	1	0.29	0.29	0.99	0.06	0.29	1	1	0.29	1	0.06	1	0.29	1	1	1	0.65	1	1	1	1	1	1	1	0.29	1
Shigella_set1A_gb|AE005674.2|:30697443070277		1	0.08	1	0	0.11	0.11	0.08	1	0.11	1	0.11	0.08	0.08	0.11	0.11	0.08	0.08	0.11	0.11	0	0.08	1	0.11	0.08	0.08	1	0	0.08	1	0.11	0.08	0.11	0	1	0.08	0.11	1	1	1	0.11	1	0.11	1	0.11	0.11	1	0.08	0.11
Shigella_set1B_gb|AE005674.2|:30695553069740		1	0	1	0.21	0.21	0.21	0	1	0.21	1	0.21	0	0	0.21	0.21	0	0	0.21	0.21	0.21	0	1	0.21	0	0	1	0.21	0	1	0.21	0	0.21	0.21	1	0	0.21	1	1	1	0.21	1	0.21	1	0.21	0.21	1	0	0.21
Shigella_shuA		0.09	0.09	0.09	0.09	0.09	0.09	0.09	0.09	0.09	0.09	0.09	0.09	0.09	0.09	0.09	0.09	0.07	0.09	0.09	0.09	0.07	0.09	0.09	0.07	0.09	0.09	0.09	0.09	0.09	0.08	0.09	0.09	0.09	0.09	0.07	0.09	0.09	0.09	0.09	0.09	0.09	0.09	0.09	0.09	0.09	0.09	0.09	0.08
Shigella_shuS		0	0	0	0	0	0	0	0	0	0	0	0	0	0	0	0	0	0	0	0	0	0	0	0	0	0	0	0	0	0	0	0	0	0	0	0	0	0	0	0	0	0	0	0	0	0	0	0
Shigella_shuT		0.15	0.15	0.15	0.15	0.15	0.15	0.15	0.15	0.15	0.15	0.15	0.15	0.15	0.15	0.15	0.15	0.15	0.15	0.15	0.15	0.15	0.15	0.15	0.15	0.15	0.15	0.15	0.15	0.15	0.15	0.15	0.15	0.15	0.15	0.15	0.15	0.15	0.15	0.15	0.15	0.15	0.15	0.15	0.15	0.15	0.15	0.15	0.15
Shigella_shuU		0.35	0.34	0.35	0.35	0.35	0.35	0.34	0.35	0.35	0.34	0.35	0.34	0.34	0.35	0.35	0.34	0.34	0.35	0.35	0.35	0.34	0.35	0.35	0.34	0.34	0.35	0.35	0.34	0.34	0.34	0.34	0.35	0.35	0.35	0.34	0.35	0.35	0.34	0.35	0.35	0.35	0.35	0.35	0.35	0.35	0.35	0.34	0.35
Shigella_shuV		0.32	0.32	0.32	0.32	0.32	0.32	0.32	0.32	0.32	0.32	0.32	0.32	0.32	0.32	0.32	0.32	0.32	0.32	0.32	0.32	0.32	0.32	0.32	0.32	0.32	0.32	0.32	0.32	0.32	0.32	0.32	0.32	0.32	0.32	0.32	0.32	0.32	0.32	0.32	0.32	0.32	0.32	0.32	0.32	0.32	0.32	0.32	0.32
Shigella_shuX		0.09	0.09	0.09	0.09	0.09	0.09	0.09	0.09	0.09	0.09	0.09	0.09	0.09	0.09	0.09	0.09	0.09	0.09	0.09	0.09	0.09	0.09	0.09	0.09	0.09	0.09	0.09	0.09	0.09	0.09	0.09	0.09	0.09	0.09	0.09	0.09	0.09	0.09	0.09	0.09	0.09	0.09	0.09	0.09	0.09	0.09	0.09	0.09
Shigella_shuY		0.11	0.11	0.11	0.11	0.11	0.11	0.11	0.11	0.11	0.11	0.11	0.1	0.1	0.11	0.11	0.1	0.11	0.11	0.11	0.11	0.1	0.11	0.11	0.1	0.11	0.11	0.11	0.1	0.11	0.12	0.1	0.11	0.11	0.11	0.1	0.11	0.11	0.11	0.11	0.11	0.11	0.11	0.11	0.11	0.11	0.11	0.11	0.12
Shigella_sigA		1	1	1	0.05	0.54	0.54	1	1	0.32	1	0.54	1	1	0.54	0.54	1	1	0.54	0.32	0.2	1	1	0.32	1	1	1	0.22	1	1	0.54	1	0.54	0.22	1	1	0.54	1	1	1	0.32	1	0.54	1	0.54	0.32	1	1	0.54
Shigella_spa13_SF_p0150		1	1	1	0	1	1	1	1	1	1	1	1	1	1	1	1	1	1	0	0	1	1	1	1	1	1	0	1	1	0.99	1	1	0	1	1	1	1	1	1	1	1	1	1	1	1	1	1	0.99
Shigella_spa15_SF_p0148		1	0.99	1	0	0.99	0.99	0.99	1	1	1	0.99	0.99	0.99	0.99	0.99	0.99	0.99	0.99	0	0	0.99	1	1	0.99	0.99	1	0	0.99	1	0.99	0.99	0.99	0	1	0.99	0.99	1	1	1	1	1	0.99	1	0.99	1	1	0.99	0.99
Shigella_spa24_SF_p0153		1	1	1	0.3	1	1	1	1	1	1	1	1	1	1	1	1	1	1	0.3	0.3	1	1	1	1	1	1	0.3	1	1	1	1	1	0.3	1	1	1	1	1	1	1	1	1	1	1	1	1	1	1
Shigella_spa29_SF_p0155		1	1	1	0	1	1	1	1	1	1	1	1	1	1	1	1	1	1	0	0	1	1	1	1	1	1	0	1	1	1	1	1	0	1	1	1	1	1	1	1	1	1	1	1	1	1	1	1
Shigella_spa32_SF_p0151		1	1	1	0	1	1	1	1	1	1	1	1	1	1	1	1	1	1	0	0	1	1	1	1	1	1	0	1	1	1	1	1	0	1	1	1	1	1	1	0.99	1	1	1	1	1	1	1	1
Shigella_spa33_SF_p0152		1	0.99	1	0.08	0.99	0.99	0.99	1	1	1	0.99	0.99	0.99	0.99	0.99	0.99	0.99	0.99	0.08	0.08	0.99	1	1	0.99	0.99	1	0.08	0.99	1	0.99	0.99	0.99	0.08	1	0.99	0.99	1	1	1	1	1	0.99	1	0.99	1	1	0.99	0.99
Shigella_spa40_SF_p0156		1	0.99	1	0.16	1	0.99	0.99	1	1	1	0.99	0.99	0.99	1	1	0.99	0.99	1	0.16	0.16	0.99	1	1	0.99	0.99	1	0.16	0.99	1	0.99	0.99	1	0.16	1	0.99	0.99	1	1	1	1	1	1	1	1	1	1	0.99	0.99
Shigella_spa47_SF_p0149		1	0.99	1	0.33	1	1	0.99	1	1	1	1	0.99	0.99	1	1	0.99	0.99	1	0.33	0.33	0.99	1	1	0.99	0.99	1	0.33	0.99	1	1	0.99	1	0.33	1	0.99	1	1	1	1	1	1	1	1	1	1	1	0.99	1
Shigella_spa9_SF_p0154		1	0.99	1	0	1	1	0.99	1	1	1	1	0.99	0.99	1	1	0.99	0.99	1	0	0	0.99	1	1	0.99	0.99	1	0	0.99	1	0.99	0.99	1	0	1	0.99	1	1	1	1	1	1	1	1	1	1	1	0.99	0.99
Shigella_virA_SF_p0181		1	0.99	1	0	0.99	0.99	0.99	1	1	1	0.99	0.99	0.99	1	0.89	0.99	0.99	1	0	0	0.99	1	1	0.99	0.99	1	0	0.99	1	0.99	0.99	1	0	1	0.99	0.99	1	1	1	1	1	1	1	0.99	1	1	0.99	0.99
Shigella_virB_SF_p0123		1	1	1	0	1	1	1	1	1	1	1	1	1	1	1	1	1	1	0.32	0	1	1	1	1	1	1	0	1	1	1	1	1	0	1	1	1	1	1	1	1	1	1	1	1	1	1	1	1
Shigella_virF_SF_p0046		1	1	1	0.16	1	1	1	1	1	1	1	1	1	1	1	1	0.16	1	1	0.16	1	1	1	1	1	0.16	0.16	1	1	1	1	1	0.16	1	1	1	0.16	1	1	1	1	1	1	1	1	1	1	1
T2SS_gspC		0.06	0.64	0.06	0	0	0	0.64	0.06	0	0	0	0.64	0.64	0	0	0.61	0.64	0	0	0	0.64	0.06	0.06	0.64	0.64	0	0	0.64	0	0	0.64	0	0	0.06	0.58	0	0	0.06	0.06	0	0	0	0.06	0	0	0.06	0.64	0
T2SS_gspD		0.07	0.99	0.07	0.07	0.07	0.07	0.99	0.07	0.07	0.07	0.07	0.99	0.99	0.07	0.07	0.99	0.99	0.07	0.07	0.07	0.99	0.07	0.07	0.99	0.99	0.07	0.07	0.99	0.07	0.06	0.99	0.07	0.07	0.07	0.99	0.07	0.07	0.07	0.07	0.07	0.07	0.07	0.07	0.07	0.07	0.07	0.99	0.06
T2SS_gspE		0.13	0.87	0.13	0.13	0.32	0.32	0.87	0.13	0.13	0.16	0.32	0.87	0.87	0.32	0.32	0.87	0.87	0.32	0.13	0.13	0.87	0.13	0.13	0.87	0.87	0.13	0.13	0.87	0.13	0.32	0.87	0.32	0.13	0.13	0.87	0.32	0.16	0.13	0.13	0.13	0.13	0.32	0.13	0.32	0.13	0.13	0.87	0.32
T2SS_gspF		0.18	0.96	0.18	0.18	0.18	0.18	0.97	0.18	0.18	0.18	0.18	0.97	0.97	0.18	0.18	0.97	0.97	0.18	0.18	0.18	0.97	0.18	0.18	0.97	0.97	0.18	0.18	0.97	0.18	0.18	0.97	0.18	0.18	0.18	0.96	0.18	0.18	0.18	0.18	0.18	0.18	0.18	0.18	0.18	0.18	0.18	0.97	0.18
T2SS_gspG		0.13	0.97	0.13	0.13	0.13	0.13	0.97	0.13	0.13	0.13	0.13	0.97	0.97	0.13	0.13	0.97	0.97	0.13	0.13	0.13	0.97	0.13	0.13	0.97	0.97	0.13	0.13	0.97	0.13	0.13	0.97	0.13	0.13	0.13	0.97	0.13	0.13	0.13	0.13	0.13	0.13	0.13	0.13	0.13	0.13	0.13	0.98	0.13
T2SS_gspH		0	0.94	0	0	0	0	0.94	0	0	0	0	0.94	0.94	0	0	0.94	0.94	0	0	0	0.94	0	0	0.94	0.94	0	0	0.94	0	0	0.94	0	0	0	0.94	0	0	0	0	0	0	0	0	0	0	0	0.94	0
T2SS_gspI		0	0.96	0	0	0	0	0.96	0	0	0	0	0.96	0.96	0	0	0.96	0.96	0	0	0	0.96	0	0	0.96	0.96	0	0	0.96	0	0	0.96	0	0	0	0.96	0	0	0	0	0	0	0	0	0	0	0	0.96	0
T2SS_gspJ		0	0.98	0	0	0	0	0.98	0	0	0	0	0.98	0.97	0	0	0.98	0.98	0	0	0	0.98	0	0	0.98	0.98	0	0	0.98	0	0	0.98	0	0	0	0.98	0	0	0	0	0	0	0	0	0	0	0	0.98	0
T2SS_gspK		0.05	0.98	0	0	0	0	0.98	0.05	0	0.05	0	0.98	0.98	0	0	0.98	0.98	0	0	0	0.98	0.05	0.05	0.98	0.98	0.05	0	0.98	0.05	0	0.98	0	0	0.05	0.98	0	0	0.05	0	0	0.05	0	0.05	0	0	0.05	0.98	0
T2SS_gspL		0.06	0.96	0.06	0	0.06	0.06	0.96	0.06	0.06	0.06	0.06	0.96	0.96	0.06	0.06	0.96	0.96	0.06	0.06	0	0.96	0.06	0.06	0.96	0.96	0.06	0.06	0.96	0.06	0.06	0.96	0.06	0	0.06	0.96	0.06	0.06	0.06	0.06	0.06	0.06	0.06	0.06	0.06	0	0.06	0.96	0.06
T2SS_gspM		0	0.92	0	0	0	0	0.92	0	0	0	0	0.92	0.92	0	0	0.92	0.92	0	0	0	0.92	0	0	0.92	0.92	0	0	0.92	0	0	0.92	0	0	0	0.92	0	0	0	0	0	0	0	0	0	0	0	0.92	0
T6SS_1784		0	0	0	0	0	0	0	0	0	0	0	0	0	0	0	0	0	0	0	0	0	0	0	0	0	0	0	0	0	0	0	0	0	0	0	0	0	0	0	0	0	0	0	0	0	0	0	0
T6SS_1785		0	0	0	0	0	0	0	0	0	0	0	0	0	0	0	0	0	0	0	0	0	0	0	0	0	0	0	0	0	0	0	0	0	0	0	0	0	0	0	0	0	0	0	0	0	0	0	0
T6SS_1786		0	0	0	0	0	0	0	0	0	0	0	0	0	0	0	0	0	0	0	0	0	0	0	0	0	0	0	0	0	0	0	0	0	0	0	0	0	0	0	0	0	0	0	0	0	0	0	0
T6SS_1787		0.1	0.09	0.1	0.1	0.1	0.1	0.09	0.1	0.1	0.1	0.1	0.09	0.09	0.1	0.1	0.09	0.09	0.1	0.1	0.1	0.09	0.1	0.1	0.09	0.09	0.1	0.1	0.09	0.1	0.1	0.09	0.1	0.1	0.1	0.09	0.1	0.1	0.1	0.1	0.1	0.1	0.1	0.1	0.1	0.1	0.1	0.09	0.1
T6SS_1788		0.04	0	0.04	0.05	0.08	0.08	0	0.04	0.05	0.04	0.08	0	0	0.08	0.08	0	0	0.08	0.05	0.05	0	0.04	0.04	0	0	0.04	0.05	0	0.04	0.08	0	0.08	0.05	0.04	0	0.08	0.04	0.04	0.04	0.05	0.04	0.08	0.04	0.08	0.05	0.04	0	0.08
T6SS_1789		0.15	0	0.15	0.15	0.15	0.14	0	0.15	0.15	0.15	0.14	0	0	0.15	0.15	0	0	0.14	0.15	0.15	0	0.15	0.15	0	0	0.15	0.15	0	0.15	0.15	0	0.15	0.15	0.15	0	0.14	0.15	0.15	0.15	0.15	0.15	0.15	0.15	0.15	0.15	0.15	0	0.15
T6SS_1790		0	0	0	0	0	0	0	0	0	0	0	0	0	0	0	0	0	0	0	0	0	0	0	0	0	0	0	0	0	0	0	0	0	0	0	0	0	0	0	0	0	0	0	0	0	0	0	0
T6SS_1791		0	0	0	0	0	0	0	0	0	0	0	0	0	0	0	0	0	0	0	0	0	0	0	0	0	0	0	0	0	0	0	0	0	0	0	0	0	0	0	0	0	0	0	0	0	0	0	0
T6SS_1792		0.04	0	0.04	0.04	0.04	0.04	0	0.04	0.04	0.04	0.04	0	0	0.04	0.04	0	0	0.04	0.04	0.04	0	0.04	0.04	0	0	0.04	0.04	0	0.04	0.04	0	0.04	0.04	0.04	0	0.04	0.04	0.04	0.04	0.04	0.04	0.04	0.04	0.04	0.04	0.04	0	0.04
T6SS_1793		0	0	0	0	0	0	0	0	0	0	0	0	0	0	0	0	0	0	0	0	0	0	0	0	0	0	0	0	0	0	0	0	0	0	0	0	0	0	0	0	0	0	0	0	0	0	0	0
T6SS_1794		0	0	0	0	0	0	0	0	0	0	0	0	0	0	0	0	0	0	0	0	0	0	0	0	0	0	0	0	0	0	0	0	0	0	0	0	0	0	0	0	0	0	0	0	0	0	0	0
T6SS_1796		0	0	0	0	0	0	0	0	0	0	0	0	0	0	0	0	0	0	0	0	0	0	0	0	0	0	0	0	0	0	0	0	0	0	0	0	0	0	0	0	0	0	0	0	0	0	0	0
T6SS_1797		0.07	0	0.07	0.02	0.02	0.04	0	0.07	0.07	0.07	0.04	0	0	0.02	0.02	0	0	0.02	0.07	0.02	0	0.07	0.07	0	0	0.07	0.07	0	0.07	0	0	0.02	0.02	0.07	0	0.04	0.07	0.07	0.07	0.07	0.07	0.02	0.07	0.02	0.02	0.07	0	0
T6SS_1798		0.32	0.32	0.32	0.32	0.32	0.32	0.32	0.32	0.32	0.32	0.32	0.32	0.32	0.32	0.3	0.32	0.32	0.32	0.32	0.32	0.32	0.32	0.32	0.32	0.32	0.32	0.32	0.32	0.32	0.32	0.32	0.32	0.32	0.32	0.32	0.32	0.32	0.32	0.32	0.32	0.32	0.32	0.32	0.32	0.32	0.32	0.32	0.32
T6SS_1799		0	0	0	0	0	0	0	0	0	0	0	0	0	0	0	0	0	0	0	0	0	0	0	0	0	0	0	0	0	0	0	0	0	0	0	0	0	0	0	0	0	0	0	0	0	0	0	0
T6SS_1800		0	0	0	0	0	0	0	0	0	0	0	0	0	0	0	0	0	0	0	0	0	0	0	0	0	0	0	0	0	0	0	0	0	0	0	0	0	0	0	0	0	0.33	0	0	0	0	0	0
T6SS_1801		0.07	0.07	0.07	0.07	0.07	0.07	0.07	0.07	0.07	0.07	0.07	0.07	0.07	0.07	0.07	0.07	0.07	0.07	0.07	0.07	0.07	0.07	0.07	0.07	0.07	0.07	0.07	0.07	0.07	0.07	0.07	0.07	0.07	0.07	0.07	0.07	0.07	0.07	0.07	0.07	0.07	0.07	0.07	0.07	0.07	0.07	0.07	0.07
T6SS_1802		0	0	0	0	0	0	0	0	0	0	0	0	0	0	0	0	0	0	0	0	0	0	0	0	0	0	0	0	0	0	0	0	0	0	0	0	0	0	0	0	0	0	0	0	0	0	0	0
T6SS_1803		0	0	0	0	0	0	0	0	0	0	0	0	0	0	0	0	0	0	0	0	0	0	0	0	0	0	0	0	0	0	0	0	0	0	0	0	0	0	0	0	0	0	0	0	0	0	0	0
T6SS_1804		0	0	0	0	0	0	0	0	0	0	0	0	0	0	0	0	0	0	0	0	0	0	0	0	0	0	0	0	0	0.34	0	0	0	0	0	0	0	0	0	0	0	0	0	0	0	0	0	0
T6SS_1805		0	0	0	0	0	0	0	0	0	0	0	0	0	0	0	0	0	0	0	0	0	0	0	0	0	0	0	0	0	0	0	0	0	0	0	0	0	0	0	0	0	0	0	0	0	0	0	0
T6SS_5249		0.05	0.66	0.05	0.1	0.09	0.06	0.66	0.05	0.09	0.05	0.06	0.59	0.57	0.09	0.09	0.66	0.66	0.09	0.1	0.1	0.66	0.05	0.05	0.61	0.66	0.05	0.1	0.66	0.05	0.03	0.66	0.09	0.1	0.05	0.66	0.06	0.05	0.05	0.05	0.1	0.05	0.09	0.05	0.09	0.1	0.05	0.66	0
T6SS_5250		0.2	0	0.2	0	0	0.15	0	0.2	0.2	0.2	0.15	0	0	0	0	0	0	0	0.2	0	0	0.2	0.2	0	0	0.2	0.2	0	0.2	0	0	0	0	0.2	0	0.15	0.2	0.2	0.2	0.2	0.2	0	0.2	0	0	0.2	0	0
T6SS_5251		0	0	0	0	0	0	0	0	0	0	0	0	0	0	0	0	0	0	0	0	0	0	0	0	0	0	0	0	0	0	0	0	0	0	0	0	0	0	0	0	0	0	0	0	0	0	0	0
T6SS_5252		0	0.15	0	0	0	0	0.15	0	0	0	0	0.15	0.15	0	0	0.15	0.15	0	0	0	0.16	0	0	0.15	0.15	0	0	0.15	0	0	0.15	0	0	0	0.15	0	0	0	0	0	0	0	0	0	0	0	0.15	0
T6SS_5253		0	0	0	0	0	0	0	0	0	0	0	0	0	0	0	0	0	0	0	0	0	0	0	0	0	0	0	0	0	0	0	0	0	0	0	0	0	0	0	0	0	0	0	0	0	0	0	0
T6SS_5254		0	0	0	0	0	0	0	0	0	0	0	0	0	0	0	0	0	0	0	0	0	0	0	0	0	0	0	0	0	0	0	0	0	0	0	0	0	0	0	0	0	0	0	0	0	0	0	0
T6SS_5255		0	0	0	0	0	0	0	0	0	0	0	0	0	0	0	0	0	0	0	0	0	0	0	0	0	0	0	0	0	0	0	0	0	0	0	0	0	0	0	0	0	0	0	0	0	0	0	0
T6SS_5256		0	0	0	0	0	0	0	0	0	0	0	0	0	0	0	0	0	0	0	0	0	0	0	0	0	0	0	0	0	0.19	0	0	0	0	0	0	0	0	0	0	0	0	0	0	0	0	0	0
T6SS_5257_5258		0	0	0	0	0	0	0	0	0	0	0	0	0	0	0	0	0	0	0	0	0	0	0	0	0	0	0	0	0	0.22	0	0	0	0	0	0	0	0	0	0	0	0	0	0	0	0	0	0
T6SS_5259		0	0	0	0	0	0	0	0	0	0	0	0	0	0	0	0	0	0	0	0	0	0	0	0	0	0	0	0	0	0	0	0	0	0	0	0	0	0	0	0	0	0	0	0	0	0	0	0
T6SS_5260		0.13	0	0.13	0.13	0.13	0.13	0	0.13	0.13	0.13	0.13	0	0	0.13	0.13	0	0	0.13	0.13	0.13	0	0.13	0.13	0	0	0.13	0.13	0	0.13	0.13	0	0.13	0.13	0.13	0	0.13	0.13	0.13	0.13	0.13	0.13	0.13	0.13	0.13	0.13	0.13	0	0.13
T6SS_5261		0	0	0	0.09	0.11	0.11	0	0	0.09	0	0.11	0	0	0.11	0.11	0	0	0.11	0.09	0.09	0	0	0	0	0	0	0.09	0	0	0.11	0	0.11	0.09	0	0	0.11	0	0	0	0.09	0	0.11	0	0.11	0.09	0	0	0.11
T6SS_5262		0	0	0	0	0	0	0	0	0	0	0	0	0	0	0	0	0	0	0	0	0	0	0	0	0	0	0	0	0	0	0	0	0	0	0	0	0	0	0	0	0	0	0	0	0	0	0	0
T6SS_5263		0	0	0	0	0	0	0	0	0	0	0	0	0	0	0	0	0	0	0	0	0	0	0	0	0	0	0	0	0	0	0	0	0	0	0	0	0	0	0	0	0	0	0	0	0	0	0	0
T6SS_5264		0	0	0	0	0	0	0	0	0	0	0	0	0	0	0	0	0	0	0	0	0	0	0	0	0	0	0	0	0	0	0	0	0	0	0	0	0	0	0	0	0	0	0	0	0	0	0	0
T6SS_5265		0	0	0	0	0	0	0	0	0	0	0	0	0	0	0	0	0	0	0	0	0	0	0	0	0	0	0	0	0	0	0	0	0	0	0	0	0	0	0	0	0	0	0	0	0	0	0	0
T6SS_5266_5277		0.27	0.27	0.27	0.27	0.27	0.27	0.27	0.27	0.27	0.27	0.27	0.27	0.27	0.27	0.26	0.27	0.27	0.27	0.27	0.27	0.27	0.27	0.27	0.27	0.27	0.27	0.27	0.27	0.27	0.27	0.27	0.27	0.27	0.27	0.27	0.27	0.27	0.27	0.27	0.27	0.27	0.27	0.27	0.27	0.27	0.27	0.27	0.27
T6SS_5268		0	0	0	0	0	0	0	0	0	0	0	0	0	0	0	0	0	0	0	0	0	0	0	0	0	0	0	0	0	0	0	0	0	0	0	0	0	0	0	0	0	0	0	0	0	0	0	0
T6SS_5269		0.04	0.04	0.04	0.04	0.04	0.04	0.04	0.04	0.04	0.04	0.04	0.04	0.04	0.04	0.04	0.04	0.04	0.04	0.04	0.04	0.04	0.04	0.04	0.04	0.04	0.04	0.04	0.04	0.04	0.04	0.04	0.04	0.04	0.04	0.04	0.04	0.04	0.04	0.04	0.04	0.04	0.04	0.04	0.04	0.04	0.04	0.04	0.04
T6SS_5270		0	0	0	0	0	0	0	0	0	0	0	0	0	0	0	0	0	0	0	0	0	0	0	0	0	0	0	0	0	0	0	0	0	0	0	0	0	0	0	0	0	0	0	0	0	0	0	0
T6SS_5271		0	0	0	0	0	0	0	0	0	0	0	0	0	0	0	0	0	0	0	0	0	0	0	0	0	0	0	0	0	0	0	0	0	0	0	0	0	0	0	0	0	0	0	0	0	0	0	0
T6SS_5272		0	0.3	0	0	0	0	0.3	0	0	0	0	0.3	0.3	0	0	0.3	0.3	0	0	0	0.3	0	0	0.3	0.3	0	0	0.3	0	0	0.3	0	0	0	0.3	0	0	0	0	0	0	0	0	0	0	0	0.3	0
T6SS_5273		0	0	0	0	0	0	0	0	0	0	0	0	0	0	0	0	0	0	0	0	0	0	0	0	0	0	0	0	0	0.05	0	0	0	0	0	0	0	0	0	0	0	0	0	0	0	0	0	0.05
T6SS_5274		0	0	0	0	0	0	0	0	0	0	0	0	0	0	0	0	0	0	0	0	0	0	0	0	0	0	0	0	0	0.1	0	0	0	0	0	0	0	0	0	0	0	0	0	0	0	0	0	0
T6SS_5275		0	0	0	0	0	0	0	0	0	0	0	0	0	0	0	0	0	0	0	0	0	0	0	0	0	0	0	0	0	0	0	0	0	0	0	0	0	0	0	0	0	0	0	0	0	0	0	0
VirK_NC_003197.2:2928377-2929306		0.45	0.45	0.45	0.3	0.3	0.45	0.45	0.45	0.45	0.45	0.45	0.45	0.45	0.45	0.45	0.45	0.45	0.3	0.45	0.32	0.3	0.3	0.45	0.45	0.45	0.45	0.3	0.45	0.45	0.45	0.45	0.45	0.46	0.45	0.45	0.45	0.45	0.45	0.3	0.45	0.45	0.45	0.45	0.31	0.45	0.45	0.45	0.45
afaC		0.28	0.28	0.28	0.27	0.27	0.24	0.28	0.28	0.28	0.28	0.24	0.28	0.28	0.27	0.27	0.28	0.28	0.27	0.28	0.27	0.28	0.28	0.28	0.28	0.28	0.28	0.28	0.28	0.28	0.28	0.28	0.27	0.27	0.28	0.28	0.24	0.25	0.28	0.28	0.28	0.27	0.27	0.28	0.27	0.27	0.28	0.28	0.28
aidAI		0.15	0.15	0.15	0.13	0.15	0.15	0.15	0.15	0.15	0.15	0.15	0.15	0.15	0.15	0.15	0.15	0.15	0.15	0.13	0.13	0.15	0.15	0.15	0.15	0.15	0.15	0.13	0.15	0.15	0.15	0.15	0.15	0.13	0.15	0.15	0.15	0.15	0.15	0.15	0.15	0.15	0.15	0.15	0.15	0.15	0.15	0.15	0.15
eaaA		0.38	0.29	0.38	0.05	0.34	0.34	0.29	0.38	0.34	0.38	0.34	0.29	0.29	0.34	0.34	0.29	0.29	0.34	0.34	0.06	0.29	0.38	0.34	0.29	0.29	0.38	0.07	0.29	0.38	0.34	0.29	0.34	0.07	0.38	0.29	0.34	0.38	0.38	0.38	0.34	0.38	0.34	0.38	0.34	0.34	0.38	0.29	0.34
gspC_Sb		0	1	0	0	0	0	1	0	0	0	0	1	1	0	0	0.2	1	0	0	0	1	0	0	1	1	0	0	1	0	0	1	0	0	0	0.14	0	0	0	0	0	0	0	0	0	0	0	1	0
gspD_Sb		0.04	1	0.04	0.04	0.04	0.04	1	0.04	0.04	0.04	0.04	1	1	0.04	0.04	1	1	0.04	0.04	0.04	1	0.04	0.04	1	1	0.04	0.04	1	0.04	0.04	1	0.04	0.04	0.04	1	0.04	0.04	0.04	0.04	0.04	0.04	0.04	0.04	0.04	0.04	0.04	1	0.04
gspE_Sb		0.14	1	0.14	0.14	0.32	0.32	1	0.14	0.14	0.17	0.32	1	1	0.32	0.32	1	1	0.32	0.14	0.14	1	0.14	0.14	1	1	0.14	0.14	1	0.14	0.32	1	0.32	0.14	0.14	1	0.32	0.17	0.14	0.14	0.14	0.14	0.32	0.14	0.32	0.14	0.14	1	0.32
gspF_Sb		0	0.99	0	0	0	0	1	0	0	0.05	0	1	1	0	0	1	1	0	0	0	1	0	0	1	1	0	0	1	0	0	1	0	0	0	0.99	0	0	0	0	0	0	0	0	0	0	0	1	0
gspG_Sb		0.13	0.99	0.13	0.13	0.13	0.13	0.99	0.13	0.13	0.13	0.13	0.99	0.99	0.13	0.13	0.99	0.99	0.13	0.13	0.13	0.99	0.13	0.13	0.99	0.99	0.13	0.13	0.99	0.13	0.13	0.99	0.13	0.13	0.13	0.99	0.13	0.13	0.13	0.13	0.13	0.13	0.13	0.13	0.13	0.13	0.13	1	0.13
gspH_Sb		0	1	0	0	0	0	1	0	0	0	0	1	1	0	0	1	1	0	0	0	1	0	0	1	1	0	0	1	0	0	1	0	0	0	1	0	0	0	0	0	0	0	0	0	0	0	1	0
gspI_Sb		0	1	0	0	0	0	1	0	0	0	0	1	1	0	0	1	1	0	0	0	1	0	0	1	1	0	0	1	0	0	1	0	0	0	1	0	0	0	0	0	0	0	0	0	0	0	1	0
gspJ_Sb		0	1	0	0	0	0	1	0	0	0	0	1	0.99	0	0	1	1	0	0	0	1	0	0	1	1	0	0	1	0	0	1	0	0	0	1	0	0	0	0	0	0	0	0	0	0	0	1	0
gspK_Sb		0	1	0	0	0	0	1	0	0	0	0	1	1	0	0	1	1	0	0	0	1	0	0	1	1	0	0	1	0	0	1	0	0	0	1	0	0	0	0	0	0	0	0	0	0	0	1	0
gspL_Sb		0.06	1	0.06	0	0.06	0.06	1	0.06	0.06	0.06	0.06	1	1	0.06	0.06	1	1	0.06	0.06	0	1	0.06	0.06	1	1	0.06	0.06	1	0.06	0.06	1	0.06	0	0.06	1	0.06	0.06	0.06	0.06	0.06	0.06	0.06	0.06	0.06	0	0.06	1	0.06
gspM_Sb		0	1	0	0	0	0	1	0	0	0	0	1	1	0	0	1	1	0	0	0	1	0	0	1	1	0	0	1	0	0	1	0	0	0	1	0	0	0	0	0	0	0	0	0	0	0	1	0
kpsM_IAI39		0	0	0	0	0	0	0	0	0	0	0	0	0	0	0	0	0	0	0	0	0	0	0	0	0	0	0	0	0	0	0	0	0	0	0	0	0	0	0	0	0	0	0	0	0	0	0	0
ushA (AL391753.1)		1	1	1	0.77	1	0.81	1	1	1	1	1	1	1	1	1	0.77	0.77	1	0.77	0.77	1	1	1	0.77	1	0.77	0.77	0.77	1	0.77	0.77	1	0.77	1	1	0.81	1	1	1	1	1	1	1	1	1	1	1	0.77
phon1 (AL391753.1)		1	0.44	1	0	1	1	0.44	1	0.81	1	1	0.44	0.44	1	1	0.44	0.44	1	0.44	0	0.44	1	1	0.44	0.44	1	0	0.44	1	1	0.44	1	0	1	0.44	1	1	1	1	1	1	1	1	1	1	1	0.44	1
stbB (AL391753.1)		0.99	0	0.99	0	0	0.99	0	0.99	0.99	0.99	0.99	0	0	0.99	0.99	0	0	0.99	0	0	0	0.99	0.99	0	0	0.99	0	0	0.99	0.99	0	0.99	0	0.99	0	0.99	0.99	0.99	0	0.99	0	0.99	0.99	0	0.99	0.99	0	0.99
stbA (AL391753.1)		1	0.19	1	0	0	1	0.19	1	1	1	1	0.19	0.19	1	1	0.19	0.19	1	0	0	0.19	1	1	0.19	0.19	1	0	0.19	1	1	0.19	1	0	1	0.19	1	1	1	0	1	0	1	1	0	1	1	0.19	1
orf157		1	0	1	0	0	0.99	0	1	1	1	0.99	0	0	0.72	0.99	0	0	0.99	0.16	0.16	0	1	1	0	0	1	0.16	0	1	0.95	0	0.99	0.16	1	0	0.99	1	1	0.16	1	0	0.95	1	0	0.99	1	0	0.39
orf159b		0.91	0	0.91	0	0	0.91	0	0.91	0.91	0.67	0.91	0	0	0.91	0.91	0	0	0.91	0	0	0	0.91	0.9	0	0	0.91	0	0	0.91	0.9	0	0.91	0	0.91	0	0.91	0.91	0.91	0	0.91	0	0.91	0.91	0	0.91	0.91	0	0.9
orf160		1	0	1	0	0	0.98	0	1	1	0.47	0.99	0	0	0.98	0.98	0	0	0.98	0	0	0	1	1	0	0	1	0	0	1	0.99	0	0.98	0	1	0	0.98	1	1	0	1	0	0.98	1	0	1	1	0	0.99
orf161a		0.99	0.15	0.99	0.15	0.15	0.99	0.15	0.99	0.99	0.49	0.99	0.15	0.15	0.99	0.99	0.15	0.15	0.99	0.15	0.15	0.15	0.99	0.99	0.15	0.15	0.99	0.15	0.15	0.99	0.99	0.15	0.99	0.15	0.99	0.15	0.99	0.99	0.99	0.15	0.99	0.15	0.99	0.99	0.15	0.99	0.99	0.15	0.99
orf161b		1	0	1	0	0	1	0	1	1	1	1	0	0	1	1	0	0	1	0	0	0	1	1	0	0	1	0	0	1	1	0	1	0	1	0	1	1	1	0	1	0	1	1	0	1	1	0	1
orf163		1	0	1	0	0	0.99	0	1	1	1	0.99	0	0	0.99	0.99	0	0	0.99	0	0	0	1	1	0	0	0	0	0	1	0.99	0	0.99	0	1	0	0.99	1	1	0	1	0	0.99	1	0	1	1	0	0.99
phon1_NC_004851.1:159087-159836		1	0.44	1	0	1	1	0.44	1	0.81	1	1	0.44	0.44	1	1	0.44	0.44	1	0.44	0	0.44	1	1	0.44	0.44	1	0	0.44	1	1	0.44	1	0	1	0.44	1	1	1	1	1	1	1	1	1	1	1	0.44	1
orf169a.AL391753.1:169678-170160		1	0.99	1	0	1	1	0.99	1	1	1	1	0.99	0.99	0.67	0	0.99	0.99	1	1	0	0.99	1	1	0.54	0.99	0	0	0.99	1	0.99	0.99	1	0	1	0	1	1	1	1	1	1	1	1	1	1	1	0.99	0.99
orf169b.AL391753.1:c170550-169912		1	1	1	0	1	1	1	1	1	1	1	1	1	1	0	1	1	1	1	0	1	1	1	1	1	0	0	1	1	1	1	1	0	1	0	1	1	1	1	1	1	1	1	1	1	1	1	1
orf171.AL391753.1:171912-172490		0.96	0.64	0.96	0.22	0.95	0.95	0.64	0.96	0.96	0.96	0.95	0.64	0.64	0.91	0.64	0.64	0.64	0.95	0.95	0.22	0.64	0.95	0.96	0.64	0.64	0.18	0.22	0.64	0.96	0.95	0.64	0.95	0	0.96	0.64	0.95	0.96	0.96	0.96	0.96	0.95	0.95	0.96	0.95	0.96	0.96	0.64	0.95
[truncated: 1,005 more columns]

## Sheet: T2SS - LSBSR
Dataset 3. LS-BSR T2SS genes 401192 as compared to Sf6 genomes
		Genome	3004038_VIDA	1002612_VIDA	700750	400603	401434	503640	600406	1001896_VIDA	3003214_VIDA	MS0131_Vietnam	604060	603636	702207	604551	THFSH_782_Thailand	1002027_VIDA	THFSH_343_Thailand	600675	401192_complete	THLSH_1596_Thailand	703121	THFSH_093_Thailand	703177	600652	MS0055_Vietnam	202260	THLSH_0130_Thailand	THFSH_271_Thailand	THLSH_1271_Thailand	09_4492	604006	603683	400891	THFSH_176_Thailand	3003460_VIDA	702530	1000317_VIDA	Bhutan_Shi_083_Bhutan	06_1067	S603020_complete	500067	THLSH_1204_Thailand	THLSH_0273_Thailand	1002470_VIDA	1002680_VIDA	602174	102491
PROKKA Annotation: 401192	Gene Name
HLHNBIKK_02680	gspC2_1		1	1	1	1	1	1	0.21	1	1	1	1	1	0.14	1	1	1	1	1	1	1	1	1	1	0.25	1	1	1	1	1	1	1	0.85	1	1	1	0	1	1	1	1	0.94	1	1	1	1	1	0
HLHNBIKK_02681	gspC2_2		1	1	1	1	1	1	1	1	1	1	1	1	1	1	1	1	1	1	1	1	1	1	1	0.58	1	1	1	1	1	1	1	1	1	1	1	0.82	1	1	1	1	1	1	1	1	1	1	0.16
HLHNBIKK_02682	gspD2_2		1	1	1	1	1	1	1	1	1	1	1	1	1	1	1	1	1	1	1	1	1	1	1	1	1	1	1	1	1	1	1	1	1	1	1	1	1	1	1	1	1	1	1	1	1	1	1
HLHNBIKK_02683	gspD2_1		1	1	1	1	1	1	1	1	1	1	1	1	1	1	1	1	1	1	1	1	1	1	1	1	1	1	1	1	1	1	1	1	1	1	1	1	1	1	1	1	1	1	1	1	1	1	1
HLHNBIKK_02684	epsE_2		1	1	1	1	1	1	1	1	1	1	1	1	1	1	1	1	1	1	1	1	1	1	1	1	1	1	1	1	1	1	1	1	1	1	1	1	1	1	1	1	1	1	1	1	1	1	1
HLHNBIKK_02685	epsE_3		1	1	1	1	1	1	1	1	1	1	1	1	1	1	1	1	1	1	1	1	1	1	1	1	1	1	1	1	1	1	1	1	1	1	1	1	1	1	1	1	1	1	1	1	1	1	1
HLHNBIKK_02686	epsF_2		1	0.99	1	1	1	1	1	1	1	1	1	1	1	1	1	1	1	1	1	1	1	1	1	1	1	1	1	1	1	1	1	1	1	1	1	1	0.99	1	1	1	1	1	1	0.99	0.99	1	1
HLHNBIKK_02687	epsG		1	1	1	1	1	1	1	1	1	1	1	1	1	1	0.98	1	1	1	1	1	1	1	1	1	1	1	1	1	0.98	1	1	1	1	1	1	1	1	1	1	1	1	1	1	1	1	1	1
HLHNBIKK_02688	epsH		1	1	1	1	1	0.99	1	1	1	1	1	1	1	1	1	1	1	1	1	1	1	1	1	1	1	1	1	1	1	1	1	1	1	1	1	1	1	0.99	1	1	0.99	1	1	1	1	1	1
HLHNBIKK_02689	group_14154 (Type II Secretion protein I)		1	1	1	1	1	1	1	1	1	1	1	1	1	1	1	1	1	1	1	1	1	1	1	1	1	1	1	1	1	1	1	1	1	1	1	1	1	1	1	1	1	1	1	1	1	1	1
HLHNBIKK_02690	xcpW (Type II Secretion protein J)		1	1	1	1	1	0.99	1	1	1	1	1	1	1	1	1	1	1	1	1	1	1	1	1	1	1	1	1	1	1	1	1	1	1	1	1	1	1	0.99	1	1	0.99	1	1	1	1	1	1
HLHNBIKK_02691	gspK		1	1	1	1	1	1	1	1	1	1	1	1	1	1	1	1	1	1	1	1	1	1	1	1	1	1	1	1	1	1	1	1	1	1	1	1	1	1	1	1	1	1	1	1	1	1	1
HLHNBIKK_02692	group_14157 (Type II secretion protein L)		1	1	1	1	1	1	1	1	1	1	1	1	1	1	1	1	1	1	1	1	1	1	1	1	1	1	1	1	1	1	1	1	1	1	1	1	1	1	1	1	1	1	1	1	1	1	1
HLHNBIKK_02693	epsM		1	1	1	1	1	1	1	1	1	1	1	1	1	1	1	1	1	1	1	1	1	1	1	1	1	1	1	1	1	1	1	1	1	1	1	1	1	1	1	1	1	1	1	1	1	1	1
[truncated: 278 more columns]
