# Supplementary material for: Characterization of Shigella flexneri serotype 6 strains from geographically diverse low- and middle-income countries
Source: mBio. 2024 Dec 10;16(1):e02210-24. doi: 10.1128/mbio.02210-24 (PMC11708030; doi:10.1128/mbio.02210-24)
Supplement: Data set 4 — RGI/CARD Sf6 only, ARG analysis for GEMS, and disk diffusion results. [file mbio.02210-24-s0004.xlsx]

## Sheet: RGI_CARD Sf6 only analysis
Dataset 5. RGI/CARD analysis of Sf6 genomes						Homolog Model
Strain	Species	Serotype	Country	Continent	Clade	PmrF	ArnT	msbA	CRP	YojI	kdpE	cpxA	H-NS	emrR	emrA	emrB	rsmA	mdtH	emrY	emrK	evgA	evgS	TolC	mdtM	Escherichia coli acrA	acrB	Escherichia coli ampC beta-lactamase	mdtN	mdtO	mdtP	eptA	Klebsiella pneumoniae KpnF	Klebsiella pneumoniae KpnE	bacA	marA	AcrS	AcrE	AcrF	vanG	leuO	mdtC	mdtB	mdtA	mdtE	mdtF	gadX	baeR	aadA	OXA-1
10013 Vietnam	S. flexneri	6	Vietnam	Asia	Sf6_III	1	1	1	1	1	1	1	1	1	1	1	1	1	1	1	1	1	1	1	1	1	1	1	0	1	1	1	1	1	1	1	1	1	1	1	1	1	1	1	1	1	1	0	0
10398 Vietnam	S. flexneri	6	Vietnam	Asia	Sf6_III	1	1	1	1	1	1	1	1	1	1	1	1	1	1	1	1	1	1	1	1	1	1	1	0	1	1	1	1	1	1	1	1	1	1	1	1	1	1	1	1	1	1	1	0
DE1174 Vietnam	S. flexneri	6	Vietnam	Asia	Sf6_V	1	1	1	1	1	1	1	1	1	1	1	1	1	1	1	1	1	1	1	1	1	1	1	1	1	1	1	1	1	1	1	1	1	1	1	1	1	1	1	1	1	1	0	1
DE1244 Vietnam	S. flexneri	6	Vietnam	Asia	Sf6_V	1	1	1	1	1	1	1	1	1	1	1	1	1	1	1	1	1	1	1	1	1	1	1	1	1	1	1	1	1	0	1	1	1	1	1	1	1	1	1	1	1	1	0	1
DE1252 Vietnam	S. flexneri	6	Vietnam	Asia	Sf6_V	1	1	1	1	1	1	1	1	1	1	1	1	1	1	1	1	1	1	1	1	1	1	1	1	1	1	1	1	1	1	1	1	1	1	1	1	1	1	1	1	1	1	0	1
EG0319 Vietnam	S. flexneri	6	Vietnam	Asia	Sf6_III	1	1	1	1	1	1	1	1	1	1	1	1	1	1	1	1	1	1	1	1	1	1	1	1	1	1	1	1	1	1	1	1	1	1	1	1	1	1	1	1	1	1	0	1
EG0380 Vietnam	S. flexneri	6	Vietnam	Asia	Sf6_V	1	1	1	1	1	1	1	1	1	1	1	1	1	1	1	1	1	1	1	1	1	1	1	0	1	1	1	1	1	1	1	1	1	1	1	1	1	1	1	1	1	1	1	0
HUE63 Vietnam	S. flexneri	6	Vietnam	Asia	Sf6_V	1	1	1	1	1	1	1	1	1	1	1	1	1	1	1	1	1	1	1	1	1	1	1	1	1	1	1	1	1	0	1	1	1	1	1	1	1	1	1	1	1	1	0	1
KIEM Vietnam	S. flexneri	6	Vietnam	Asia	Sf6_V	1	1	1	1	1	1	1	1	1	1	1	1	1	1	1	1	1	1	1	1	1	1	1	1	1	1	1	1	1	1	1	1	1	1	1	1	1	1	1	1	1	1	0	1
MS0010 Vietnam	S. flexneri	6	Vietnam	Asia	Sf6_V	1	1	1	1	1	1	1	1	1	1	1	1	1	1	1	1	1	1	0	1	1	1	1	1	1	1	1	1	1	1	1	1	1	1	1	1	1	1	1	1	1	1	0	1
MS0055 Vietnam	S. flexneri	6	Vietnam	Asia	Sf6_V	1	1	1	1	1	1	1	1	1	1	1	1	1	1	1	1	1	1	1	1	1	1	1	1	1	1	1	1	1	1	1	1	1	1	1	1	1	1	1	1	1	1	1	0
MS0101 Vietnam	S. flexneri	6	Vietnam	Asia	Sf6_V	1	1	1	1	1	1	1	1	1	1	1	1	1	1	1	1	1	1	1	1	1	1	1	1	1	1	1	1	1	1	1	1	1	1	1	1	1	1	1	1	1	1	0	1
MS0131 Vietnam	S. flexneri	6	Vietnam	Asia	Sf6_V	1	1	1	1	1	1	1	1	1	1	1	1	1	1	1	1	1	1	1	1	1	1	1	1	1	1	1	1	1	1	1	1	1	1	1	1	1	1	1	1	1	1	0	1
VNFSH 078 Vietnam	S. flexneri	6	Vietnam	Asia	Sf6_V	1	1	1	1	1	1	1	1	1	1	1	1	1	1	1	1	1	1	1	1	1	1	1	1	1	1	1	1	1	1	1	1	1	1	1	1	1	1	1	1	1	1	0	1
VNFSH 080 Vietnam	S. flexneri	6	Vietnam	Asia	Sf6_V	1	1	1	1	1	1	1	1	1	1	1	1	1	1	1	1	1	1	1	1	1	1	1	1	1	1	1	1	1	1	1	1	1	1	1	1	1	1	1	1	1	1	0	1
VNFSH 082 Vietnam	S. flexneri	6	Vietnam	Asia	Sf6_V	1	1	1	1	1	1	1	1	1	1	1	1	1	1	1	1	1	1	1	1	1	1	1	1	1	1	1	1	1	1	1	1	1	1	1	1	1	1	1	1	1	1	0	1
VNFSH 156 Vietnam	S. flexneri	6	Vietnam	Asia	Sf6_V	1	1	1	1	1	1	1	1	1	1	1	1	1	1	1	1	1	1	1	1	1	1	1	1	1	1	1	1	1	0	1	1	1	1	1	1	1	1	1	1	1	1	0	1
VNFSH 174 Vietnam	S. flexneri	6	Vietnam	Asia	Sf6_V	1	1	1	1	1	1	1	1	1	1	1	1	1	1	1	1	1	1	1	1	1	1	1	1	1	1	1	1	1	1	1	1	1	1	1	1	1	1	1	1	1	1	0	1
VNFSH 184 Vietnam	S. flexneri	6	Vietnam	Asia	Sf6_V	1	1	1	1	1	1	1	1	1	1	1	1	1	1	1	1	1	1	1	1	1	1	1	1	1	1	1	1	1	1	1	1	1	1	1	1	1	1	1	1	1	1	0	1
VNFSH 268 Vietnam	S. flexneri	6	Vietnam	Asia	Sf6_V	1	1	1	1	1	1	1	1	1	1	1	1	1	1	1	1	1	1	1	1	1	1	1	1	1	1	1	1	1	1	1	1	1	1	1	1	1	1	1	1	1	1	0	1
VNFSH 270 Vietnam	S. flexneri	6	Vietnam	Asia	Sf6_V	1	1	1	1	1	1	1	1	1	1	1	1	1	1	1	1	1	1	1	1	1	1	1	1	1	1	1	1	1	1	1	1	1	1	1	1	1	1	1	1	1	1	0	1
VNFSH 341 Vietnam	S. flexneri	6	Vietnam	Asia	Sf6_V	1	1	1	1	1	1	1	1	1	1	1	1	1	1	1	1	1	1	1	1	1	1	1	1	1	1	1	1	1	1	1	1	1	1	1	1	1	1	1	1	1	1	0	1
VNFSH 373 Vietnam	S. flexneri	6	Vietnam	Asia	Sf6_V	1	1	1	1	1	1	1	1	1	1	1	1	1	1	1	1	1	1	1	1	1	1	1	1	1	1	1	1	1	0	1	1	1	1	1	1	1	1	1	1	1	1	0	1
VNFSH 379 Vietnam	S. flexneri	6	Vietnam	Asia	Sf6_V	1	1	1	1	1	1	1	1	1	1	1	1	1	1	1	1	1	1	1	1	1	1	1	1	1	1	1	1	1	1	1	1	1	1	1	1	1	1	1	1	1	1	0	1
VNLSH 099 Vietnam	S. flexneri	6	Vietnam	Asia	Sf6_V	1	1	1	1	1	1	1	1	1	1	1	1	1	1	1	1	1	1	1	1	1	1	1	1	1	1	1	1	1	1	1	1	1	1	1	1	1	1	1	1	1	1	0	1
VNLSH 152 Vietnam	S. flexneri	6	Vietnam	Asia	Sf6_V	1	1	1	1	1	1	1	1	1	1	1	1	1	1	1	1	1	1	1	1	1	1	1	1	1	1	1	1	1	0	1	1	1	1	1	1	1	1	1	1	1	1	0	1
VNLSH 177 Vietnam	S. flexneri	6	Vietnam	Asia	Sf6_V	1	1	1	1	1	1	1	1	1	1	1	1	1	1	1	1	1	1	1	1	1	1	1	1	1	1	1	1	1	0	1	1	1	1	1	1	1	1	1	1	1	1	0	1
VNLSH 179 Vietnam	S. flexneri	6	Vietnam	Asia	Sf6_V	1	1	1	1	1	1	1	1	1	1	1	1	1	1	1	1	1	1	1	1	1	1	1	1	1	1	1	1	1	0	1	1	1	1	1	1	1	1	1	1	1	1	0	1
VNLSH 189 Vietnam	S. flexneri	6	Vietnam	Asia	Sf6_V	1	1	1	1	1	1	1	1	1	1	1	1	1	1	1	1	1	1	1	1	1	1	1	1	1	1	1	1	1	1	1	1	1	1	1	1	1	1	1	1	1	1	0	1
VNLSH 199 Vietnam	S. flexneri	6	Vietnam	Asia	Sf6_V	1	1	1	1	1	1	1	1	1	1	1	1	1	1	1	1	1	1	1	1	1	1	1	1	1	1	1	1	1	1	1	1	1	1	1	1	1	1	1	1	1	1	0	1
CIP 55.19	S. flexneri	6 var Hertfordshire	Vietnam	Asia	Sf6_I	1	1	1	1	1	1	1	1	1	1	1	1	1	1	1	1	1	1	1	1	1	1	1	1	1	1	1	1	1	0	1	1	1	1	1	1	1	1	1	1	1	1	0	0
CCH060	S. flexneri	6	USA	North America	Sf6_V	1	1	1	1	1	1	1	1	1	1	1	1	1	1	1	1	1	1	1	1	1	1	1	1	1	1	1	1	1	1	1	1	1	1	1	1	1	1	1	1	1	1	0	0
THFSH 037 Thailand	S. flexneri	6	Thailand	Asia	Sf6_V	1	1	1	1	1	1	1	1	1	1	1	1	1	1	1	1	1	1	1	1	1	1	1	1	1	1	1	1	1	1	1	1	1	1	1	1	1	1	1	1	1	1	0	1
THFSH 093 Thailand	S. flexneri	6	Thailand	Asia	Sf6_V	1	1	1	1	1	1	1	1	1	1	1	1	1	1	1	1	1	1	1	1	1	1	1	1	1	1	1	1	1	1	1	1	1	1	1	1	1	1	1	1	1	1	0	1
THFSH 105 Thailand	S. flexneri	6	Thailand	Asia	Sf6_V	1	1	1	1	1	1	1	1	1	1	1	1	1	1	1	1	1	1	1	1	1	1	1	1	1	1	1	1	1	1	1	1	1	1	1	1	1	1	1	1	1	1	0	1
THFSH 107 Thailand	S. flexneri	6	Thailand	Asia	Sf6_V	1	1	1	1	1	1	1	1	1	1	1	1	1	1	1	1	1	1	1	1	1	1	1	1	1	1	1	1	1	1	1	1	1	1	1	1	1	1	1	1	1	1	0	1
THFSH 145 Thailand	S. flexneri	6	Thailand	Asia	Sf6_V	1	1	1	1	1	1	1	1	1	1	1	1	1	1	1	1	1	1	1	1	1	1	1	1	1	1	1	1	1	1	1	1	1	1	1	1	1	1	1	1	1	1	0	1
THFSH 150 Thailand	S. flexneri	6	Thailand	Asia	Sf6_V	1	1	1	1	1	1	1	1	1	1	1	1	1	1	1	1	1	1	1	1	1	1	1	1	1	1	1	1	1	1	1	1	1	1	1	1	1	1	1	1	1	1	0	1
THFSH 157 Thailand	S. flexneri	6	Thailand	Asia	Sf6_V	1	1	1	1	1	1	1	1	1	1	1	1	1	1	1	1	1	1	1	1	1	1	1	1	1	1	1	1	1	1	1	1	1	1	1	1	1	1	1	1	1	1	0	1
THFSH 171 Thailand	S. flexneri	6	Thailand	Asia	Sf6_V	1	1	1	1	1	1	1	1	1	1	1	1	1	1	1	1	1	1	1	1	1	1	1	1	1	1	1	1	1	1	1	1	1	1	1	1	1	1	1	1	1	1	0	1
THFSH 174 Thailand	S. flexneri	6	Thailand	Asia	Sf6_V	1	1	1	1	1	1	1	1	1	1	1	1	1	1	1	1	1	1	1	1	1	1	1	1	1	1	1	1	1	1	1	1	1	1	1	1	1	1	1	1	1	1	0	1
THFSH 176 Thailand	S. flexneri	6	Thailand	Asia	Sf6_V	1	1	1	1	1	1	1	1	1	1	1	1	1	1	1	1	1	1	1	1	1	1	1	1	1	1	1	1	1	1	1	1	1	1	1	1	1	1	1	1	1	1	0	1
THFSH 185 Thailand	S. flexneri	6	Thailand	Asia	Sf6_V	1	1	1	1	1	1	1	1	1	1	1	1	1	1	1	1	1	1	1	1	1	1	1	1	1	1	1	1	1	1	1	1	1	1	1	1	1	1	1	1	1	1	0	1
THFSH 198 Thailand	S. flexneri	6	Thailand	Asia	Sf6_V	1	1	1	1	1	1	1	1	1	1	1	1	1	1	1	1	1	1	1	1	1	1	1	1	1	1	1	1	1	1	1	1	1	1	1	1	1	1	1	1	1	1	0	1
THFSH 205 Thailand	S. flexneri	6	Thailand	Asia	Sf6_V	1	1	1	1	1	1	1	1	1	1	1	1	1	1	1	1	1	1	1	1	1	1	1	1	1	1	1	1	1	1	1	1	1	1	1	1	1	1	1	1	1	1	0	1
THFSH 265 Thailand	S. flexneri	6	Thailand	Asia	Sf6_V	1	1	1	1	1	1	1	1	1	1	1	1	1	1	1	1	1	1	1	1	1	1	1	1	1	1	1	1	1	1	1	1	1	1	1	1	1	1	1	1	1	1	0	1
THFSH 271 Thailand	S. flexneri	6	Thailand	Asia	Sf6_V	1	1	1	1	1	1	1	1	1	1	1	1	1	1	1	1	1	1	1	1	1	1	1	1	1	1	1	1	1	1	1	1	1	1	1	1	1	1	1	1	1	1	0	1
THFSH 299 Thailand	S. flexneri	6	Thailand	Asia	Sf6_V	1	1	1	1	1	1	1	1	1	1	1	1	1	1	1	1	1	1	1	1	1	1	1	1	1	1	1	1	1	1	1	1	1	1	1	1	1	1	1	1	1	1	0	1
THFSH 308 Thailand	S. flexneri	6	Thailand	Asia	Sf6_V	1	1	1	1	1	1	1	1	1	1	1	1	1	1	1	1	1	1	1	1	1	1	1	1	1	1	1	1	1	1	1	1	1	1	1	1	1	1	1	1	1	1	0	1
THFSH 343 Thailand	S. flexneri	6	Thailand	Asia	Sf6_V	1	1	1	1	1	1	1	1	1	1	1	1	1	1	1	1	1	1	1	1	1	1	1	1	1	1	1	1	1	1	1	1	1	1	1	1	1	1	1	1	1	1	0	1
THFSH 348 Thailand	S. flexneri	6	Thailand	Asia	Sf6_V	1	1	1	1	1	1	1	1	1	1	1	1	1	1	1	1	1	1	1	1	1	1	1	1	1	1	1	1	1	1	1	1	1	1	1	1	1	1	1	1	1	1	0	1
THFSH 358 Thailand	S. flexneri	6	Thailand	Asia	Sf6_V	1	1	1	1	1	1	1	1	1	1	1	1	1	1	1	1	1	1	1	1	1	1	1	1	1	1	1	1	1	1	1	1	1	1	1	1	1	1	1	1	1	1	0	1
THFSH 384 Thailand	S. flexneri	6	Thailand	Asia	Sf6_V	1	1	1	1	1	1	1	1	1	1	1	1	1	1	1	1	1	1	1	1	1	1	1	1	1	1	1	1	1	1	1	1	1	1	1	1	1	1	1	1	1	1	0	1
THFSH 413 Thailand	S. flexneri	6	Thailand	Asia	Sf6_V	1	1	1	1	1	1	1	1	1	1	1	1	1	1	1	1	1	1	1	1	1	1	1	1	1	1	1	1	1	1	1	1	1	1	1	1	1	1	1	1	1	1	0	1
THFSH 427 Thailand	S. flexneri	6	Thailand	Asia	Sf6_V	1	1	1	1	1	1	1	1	1	1	1	1	1	1	1	1	1	1	1	1	1	1	1	1	1	1	1	1	1	1	1	1	1	1	1	1	1	1	1	1	1	1	0	1
THFSH 663 Thailand	S. flexneri	6	Thailand	Asia	Sf6_V	1	1	1	1	1	1	1	1	1	1	1	1	1	1	1	1	1	1	1	1	1	1	1	1	1	1	1	1	1	1	1	1	1	1	1	1	1	1	1	1	1	1	0	1
THFSH 665 Thailand	S. flexneri	6	Thailand	Asia	Sf6_V	1	1	1	1	1	1	1	1	1	1	1	1	1	1	1	1	1	1	1	1	1	1	1	1	1	1	1	1	1	1	1	1	1	1	1	1	1	1	1	1	1	1	0	1
THFSH 782 Thailand	S. flexneri	6	Thailand	Asia	Sf6_I	1	1	1	1	1	1	1	1	1	1	1	1	1	1	1	1	1	1	0	1	1	1	1	1	1	1	1	1	1	1	1	1	1	1	1	1	1	1	1	1	1	1	0	0
THFSH 833 Thailand	S. flexneri	6	Thailand	Asia	Sf6_III	1	1	1	1	1	1	1	1	1	1	1	1	1	1	1	1	1	1	1	1	1	1	1	0	1	1	1	1	1	1	1	1	0	1	1	1	1	1	1	1	1	1	1	0
THLSH 0013 Thailand	S. flexneri	6	Thailand	Asia	Sf6_V	1	1	1	1	1	1	1	1	1	1	1	1	1	1	1	1	1	1	1	1	1	1	1	1	1	1	1	1	1	1	1	1	1	1	1	1	1	1	1	1	1	1	0	1
THLSH 0044 Thailand	S. flexneri	6	Thailand	Asia	Sf6_V	1	1	1	1	1	1	1	1	1	1	1	1	1	1	1	1	1	1	1	1	1	1	1	1	1	1	1	1	1	1	1	1	1	1	1	1	1	1	1	1	1	1	0	1
THLSH 0051 Thailand	S. flexneri	6	Thailand	Asia	Sf6_II	1	1	1	1	1	1	1	1	1	1	1	1	1	1	1	1	1	1	1	1	1	1	1	0	1	1	1	1	1	0	1	1	1	1	1	1	1	1	1	1	1	1	0	0
THLSH 0053 Thailand	S. flexneri	6	Thailand	Asia	Sf6_V	1	1	1	1	1	1	1	1	1	1	1	1	1	1	1	1	1	1	1	1	1	1	1	1	1	1	1	1	1	1	1	1	1	1	1	1	1	1	1	1	1	1	0	1
THLSH 0059 Thailand	S. flexneri	6	Thailand	Asia	Sf6_II	1	1	1	1	1	1	1	1	1	1	1	1	1	1	1	1	1	1	1	1	1	1	1	0	1	1	1	1	1	0	1	1	1	1	1	1	1	1	1	1	1	1	0	0
THLSH 0102 Thailand	S. flexneri	6	Thailand	Asia	Sf6_V	1	1	1	1	1	1	1	1	1	1	1	1	1	1	1	1	1	1	1	1	1	1	1	1	1	1	1	1	1	1	1	1	1	1	1	1	1	1	1	1	1	1	0	1
THLSH 0104 Thailand	S. flexneri	6	Thailand	Asia	Sf6_V	1	1	1	1	1	1	1	1	1	1	1	1	1	1	1	1	1	1	1	1	1	1	1	1	1	1	1	1	1	1	1	1	1	1	1	1	1	1	1	1	1	1	0	1
THLSH 0117 Thailand	S. flexneri	6	Thailand	Asia	Sf6_V	1	1	1	1	1	1	1	1	1	1	1	1	1	1	1	1	1	1	1	1	1	1	1	1	1	1	1	1	1	1	1	1	1	1	1	1	1	1	1	1	1	1	0	1
THLSH 0130 Thailand	S. flexneri	6	Thailand	Asia	Sf6_V	1	1	1	1	1	1	1	1	1	1	1	1	1	1	1	1	1	1	1	1	1	1	1	1	1	1	1	1	1	1	1	1	1	1	1	1	1	1	1	1	1	1	0	1
THLSH 0273 Thailand	S. flexneri	6	Thailand	Asia	Sf6_V	1	1	1	1	1	1	1	1	1	1	1	1	1	1	1	1	1	1	1	1	1	1	1	1	1	1	1	1	1	1	1	1	1	1	1	1	1	1	1	1	1	1	0	1
THLSH 0473 Thailand	S. flexneri	6	Thailand	Asia	Sf6_V	1	1	1	1	1	1	1	1	1	1	1	1	1	1	1	1	1	1	1	1	1	1	1	1	1	1	1	1	1	1	1	1	1	1	1	1	1	1	1	1	1	1	0	1
THLSH 0547 Thailand	S. flexneri	6	Thailand	Asia	Sf6_II	1	1	1	1	1	1	1	1	1	1	1	1	1	1	1	1	1	1	1	1	1	1	1	0	1	1	1	1	1	0	1	1	1	1	1	1	1	1	1	1	1	1	0	0
THLSH 0549 Thailand	S. flexneri	6	Thailand	Asia	Sf6_V	1	1	1	1	1	1	1	1	1	1	1	1	1	1	1	1	1	1	1	1	1	1	1	1	1	1	1	1	1	1	1	1	1	1	1	1	1	1	1	1	1	1	0	1
THLSH 0615 Thailand	S. flexneri	6	Thailand	Asia	Sf6_V	1	1	1	1	1	1	1	1	1	1	1	1	1	1	1	1	1	1	1	1	1	1	1	1	1	1	1	1	1	1	1	1	1	1	1	1	1	1	1	1	1	1	0	1
THLSH 1084 Thailand	S. flexneri	6	Thailand	Asia	Sf6_V	1	1	1	1	1	1	1	1	1	1	1	1	1	1	1	1	1	1	1	1	1	1	1	1	1	1	1	1	1	1	1	1	1	1	1	1	1	1	1	1	1	1	0	1
THLSH 1204 Thailand	S. flexneri	6	Thailand	Asia	Sf6_V	1	1	1	1	1	1	1	1	1	1	1	1	1	1	1	1	1	1	1	1	1	1	1	1	1	1	1	1	1	1	1	1	1	1	1	1	1	1	1	1	1	1	0	1
THLSH 1271 Thailand	S. flexneri	6	Thailand	Asia	Sf6_I	1	1	1	1	1	1	1	1	1	1	1	1	1	1	1	1	1	1	0	1	1	1	1	1	1	1	1	1	1	1	1	1	1	1	1	1	1	1	1	1	1	1	0	0
THLSH 1280 Thailand	S. flexneri	6	Thailand	Asia	Sf6_III	1	1	1	1	1	1	1	1	1	1	1	1	1	1	1	1	1	1	1	1	1	1	1	0	1	1	1	1	1	1	1	1	1	1	1	1	1	1	1	1	1	1	1	0
THLSH 1299 Thailand	S. flexneri	6	Thailand	Asia	Sf6_I	1	1	1	1	1	1	1	1	1	1	1	1	1	1	1	1	1	1	0	1	1	1	1	1	1	1	1	1	1	1	1	1	1	1	1	1	1	1	1	1	1	1	0	0
THLSH 1368 Thailand	S. flexneri	6	Thailand	Asia	Sf6_V	1	1	1	1	1	1	1	1	1	1	1	1	1	1	1	1	1	1	1	1	1	1	1	1	1	1	1	1	1	1	1	1	1	1	1	1	1	1	1	1	1	1	0	1
THLSH 1460 Thailand	S. flexneri	6	Thailand	Asia	Sf6_III	1	1	1	1	1	1	1	1	1	1	1	1	1	1	1	1	1	1	1	1	1	1	1	0	1	1	1	1	1	1	1	1	1	1	1	1	1	1	1	1	1	1	0	0
THLSH 1480 Thailand	S. flexneri	6	Thailand	Asia	Sf6_III	1	1	1	1	1	1	1	1	1	1	1	1	1	1	1	1	1	1	1	1	1	1	1	0	1	1	1	1	1	1	1	1	1	1	1	1	1	1	1	1	1	1	0	0
THLSH 1548 Thailand	S. flexneri	6	Thailand	Asia	Sf6_III	1	1	1	1	1	1	1	1	1	1	1	1	1	1	1	1	1	1	1	1	1	1	1	0	1	1	1	1	1	1	1	1	1	1	1	1	1	1	1	1	1	1	0	0
THLSH 1577 Thailand	S. flexneri	6	Thailand	Asia	Sf6_V	1	1	1	1	1	1	1	1	1	1	1	1	1	1	1	1	1	1	1	1	1	1	1	1	1	1	1	1	1	1	1	1	1	1	1	1	1	1	1	1	1	1	0	1
THLSH 1593 Thailand	S. flexneri	6	Thailand	Asia	Sf6_V	1	1	1	1	1	1	1	1	1	1	1	1	1	1	1	1	1	1	1	1	1	1	1	1	1	1	1	1	1	1	1	1	1	1	1	1	1	1	1	1	1	1	0	1
THLSH 1596 Thailand	S. flexneri	6	Thailand	Asia	Sf6_V	1	1	1	1	1	1	1	1	1	1	1	1	1	1	1	1	1	1	1	1	1	1	1	1	1	1	1	1	1	1	1	1	1	1	1	1	1	1	1	1	1	1	0	1
700014	S. flexneri	6	Pakistan	Asia	Sf6_V	1	1	1	1	1	1	1	1	1	1	1	1	1	1	1	1	1	1	1	1	1	1	1	1	1	1	1	1	1	1	1	1	1	1	1	1	1	1	1	1	1	1	1	0
700016	S. flexneri	6	Pakistan	Asia	Sf6_V	1	1	1	1	1	1	1	1	1	1	1	1	1	1	1	1	1	1	1	1	1	1	1	1	1	1	1	1	1	1	1	1	1	1	1	1	1	1	1	1	1	1	1	1
700083	S. flexneri	6	Pakistan	Asia	Sf6_V	1	1	1	1	1	1	1	1	1	1	1	1	1	1	1	1	1	1	1	1	1	1	1	1	1	1	1	1	1	1	1	1	1	1	1	1	1	1	1	1	1	1	1	1
700277	S. flexneri	6	Pakistan	Asia	Sf6_V	1	1	1	1	1	1	1	1	1	1	1	1	1	1	1	1	1	1	1	1	1	1	1	1	1	1	1	1	1	1	1	1	1	1	1	1	1	1	1	1	1	1	1	1
700381	S. flexneri	6	Pakistan	Asia	Sf6_V	1	1	1	1	1	1	1	1	1	1	1	1	1	1	1	1	1	1	1	1	1	1	1	1	1	1	1	1	1	1	1	1	1	1	1	1	1	1	1	1	1	1	1	1
700482	S. flexneri	6	Pakistan	Asia	Sf6_V	1	1	1	1	1	1	1	1	1	1	1	1	1	1	1	1	1	1	1	1	1	1	1	1	1	1	1	1	1	0	1	1	1	1	1	1	1	1	1	1	1	1	1	1
700548	S. flexneri	6	Pakistan	Asia	Sf6_V	1	1	1	1	1	1	1	1	1	1	1	1	1	1	1	1	1	1	1	1	1	1	1	1	1	1	1	1	1	1	1	1	1	1	1	1	1	1	1	1	1	1	1	1
700750	S. flexneri	6	Pakistan	Asia	Sf6_V	1	1	1	1	1	0	1	1	1	1	1	1	1	1	1	1	1	1	1	1	1	1	1	1	1	1	1	1	1	0	1	0	1	1	1	1	1	1	1	1	1	1	1	1
700918	S. flexneri	6	Pakistan	Asia	Sf6_V	1	1	1	1	1	1	1	1	1	1	1	1	1	1	1	1	1	1	1	1	1	1	1	1	1	1	1	1	1	1	1	1	1	1	1	1	1	1	1	1	1	1	1	1
702207	S. flexneri	6	Pakistan	Asia	Sf6_V	1	1	1	1	1	1	1	1	1	1	1	1	1	1	1	1	1	1	1	1	1	1	1	1	1	1	1	1	1	1	1	1	1	1	1	1	1	1	1	1	1	1	0	1
702248	S. flexneri	6	Pakistan	Asia	Sf6_V	1	1	1	1	1	1	1	1	1	1	1	1	1	1	1	1	1	1	1	1	1	1	1	1	1	1	1	1	1	1	1	1	1	1	1	1	1	1	1	1	1	1	1	1
702530	S. flexneri	6	Pakistan	Asia	Sf6_V	1	1	1	1	1	1	1	1	1	1	1	1	1	1	1	1	1	1	1	1	1	1	1	1	1	1	1	1	1	1	1	1	1	1	0	1	1	1	1	1	1	1	1	1
702718	S. flexneri	6	Pakistan	Asia	Sf6_V	1	1	1	1	1	1	1	1	1	1	1	1	1	1	1	1	1	1	1	1	1	1	1	1	1	1	1	1	1	1	1	1	1	1	1	1	1	1	1	1	1	1	1	1
702822	S. flexneri	6	Pakistan	Asia	Sf6_V	1	1	1	1	1	1	1	1	1	1	1	1	1	1	1	1	1	1	1	1	1	1	1	1	1	1	1	1	1	1	1	1	1	1	1	1	1	1	1	1	1	1	1	1
702938	S. flexneri	6	Pakistan	Asia	Sf6_V	1	1	1	1	1	1	1	1	1	1	1	1	1	1	1	1	1	1	1	1	1	1	1	1	1	1	1	1	1	1	1	1	1	1	1	1	1	1	1	1	1	1	1	1
703121	S. flexneri	6	Pakistan	Asia	Sf6_V	1	1	1	1	1	1	1	1	1	1	1	1	1	1	1	1	1	1	1	1	1	1	1	1	1	1	1	1	1	1	1	1	1	1	1	1	1	1	1	1	1	1	1	1
703122	S. flexneri	6	Pakistan	Asia	Sf6_V	1	1	1	1	1	1	1	1	1	1	1	1	1	1	1	1	1	1	1	1	1	1	1	1	1	1	1	1	1	1	1	0	1	1	1	1	1	1	1	1	1	1	1	1
703177	S. flexneri	6	Pakistan	Asia	Sf6_V	1	1	1	1	1	1	1	1	1	1	1	1	1	1	1	1	1	1	1	1	1	1	1	1	1	1	1	1	1	1	1	1	1	1	1	1	1	1	1	1	1	1	1	1
703213	S. flexneri	6	Pakistan	Asia	Sf6_V	1	1	1	1	1	1	1	1	1	1	1	1	1	1	1	1	1	1	1	1	1	1	1	1	1	1	1	1	1	1	1	1	1	1	1	1	1	1	1	1	1	1	1	1
703277	S. flexneri	6	Pakistan	Asia	Sf6_V	1	1	1	1	1	1	1	1	1	1	1	1	1	1	1	1	1	1	1	1	1	1	1	1	1	1	1	1	1	1	1	1	1	1	1	1	1	1	1	1	1	1	0	1
703280	S. flexneri	6	Pakistan	Asia	Sf6_V	1	1	1	1	1	1	1	1	1	1	1	1	1	1	1	1	1	1	1	1	1	1	1	1	1	1	1	1	1	1	1	1	1	1	1	1	1	1	1	1	1	1	1	1
703363	S. flexneri	6	Pakistan	Asia	Sf6_V	1	1	1	1	1	1	1	1	1	1	1	1	1	1	1	1	1	1	1	1	1	1	1	1	1	1	1	1	1	1	1	1	1	1	1	1	1	1	1	1	1	1	1	1
703452	S. flexneri	6	Pakistan	Asia	Sf6_V	1	1	1	0	1	1	1	1	1	1	1	1	1	1	1	1	1	1	1	1	1	1	1	1	1	1	1	1	1	1	1	1	1	1	1	1	1	1	1	1	1	1	1	1
703539	S. flexneri	6	Pakistan	Asia	Sf6_V	1	1	1	1	1	1	1	1	1	1	1	1	1	1	1	1	1	1	1	1	1	1	1	1	1	1	1	1	1	1	1	1	1	1	1	1	1	1	1	1	1	1	1	1
703765	S. flexneri	6	Pakistan	Asia	Sf6_V	1	1	1	0	1	1	1	1	1	1	1	1	1	1	1	1	1	1	1	1	1	1	1	1	1	1	1	1	1	1	1	1	1	1	1	1	1	1	1	1	1	1	1	1
700479 I	S. flexneri	6	Pakistan	Asia	Sf6_V	1	1	1	1	1	1	1	1	1	1	1	1	1	1	1	1	1	1	1	1	1	1	1	1	1	1	1	1	1	1	1	1	1	1	1	1	1	1	1	1	1	1	1	1
S700302	S. flexneri	6	Pakistan	Asia	Sf6_V	1	1	1	1	1	1	1	1	1	1	1	1	1	1	1	1	1	1	1	1	1	1	1	1	1	1	1	1	1	1	1	1	1	1	1	1	1	1	1	1	1	1	0	1
S702865	S. flexneri	6	Pakistan	Asia	Sf6_V	1	1	1	1	1	1	1	1	1	1	1	1	1	1	1	1	1	1	1	1	1	1	1	1	1	1	1	1	1	1	1	1	1	1	1	1	1	1	1	1	1	1	2	1
S703427	S. flexneri	6	Pakistan	Asia	Sf6_V	1	1	1	1	1	1	1	1	1	1	1	1	1	1	1	1	1	1	1	1	1	1	1	1	1	1	1	1	1	1	1	1	1	1	1	1	1	1	1	1	1	1	2	1
500067	S. flexneri	6	India	Asia	Sf6_V	1	1	1	1	1	1	1	1	1	1	1	1	1	1	1	1	1	1	1	1	1	1	1	1	1	1	1	1	1	1	1	1	1	1	1	1	1	1	1	1	1	1	1	0
500068	S. flexneri	6	India	Asia	Sf6_V	1	1	1	1	1	1	1	1	1	1	1	1	1	1	1	1	1	1	1	1	1	1	1	1	1	1	1	1	1	1	1	1	1	1	1	1	1	1	1	1	1	1	1	0
503436	S. flexneri	6	India	Asia	Sf6_V	1	1	1	1	1	1	1	1	1	1	1	1	1	1	1	1	1	1	1	1	1	1	1	1	1	1	1	1	1	1	1	1	1	1	1	1	1	1	1	1	1	1	1	0
503640	S. flexneri	6	India	Asia	Sf6_V	1	1	1	1	1	1	1	1	1	1	1	1	1	1	1	1	1	1	1	1	1	1	1	1	1	1	1	1	1	1	1	1	1	1	1	1	1	1	1	1	1	1	1	0
503816	S. flexneri	6	India	Asia	Sf6_V	1	1	1	1	1	1	1	1	1	1	1	1	1	1	1	1	1	1	1	1	1	1	1	1	1	1	1	1	1	1	1	1	1	1	1	1	1	1	1	1	1	1	1	0
Sf6_Sh10.6306	S. flexneri	6	India	Asia	Sf6_V	1	1	1	1	1	1	1	1	1	1	1	1	1	1	1	1	1	1	1	1	1	1	1	1	1	1	1	1	1	1	1	1	1	1	1	1	1	1	1	1	1	1	1	0
CAM 463 Cambodia	S. flexneri	6	Cambodia	Asia	Sf6_V	1	1	1	1	1	1	1	1	1	1	1	1	1	1	1	1	1	1	1	1	1	1	1	1	1	1	1	1	1	1	1	1	1	1	1	1	1	1	1	1	1	1	0	1
Cambodia Shi 17 Cambodia	S. flexneri	6	Cambodia	Asia	Sf6_V	1	1	1	1	1	1	1	1	1	1	1	1	1	1	1	1	1	1	1	1	1	1	1	1	1	1	1	1	1	1	1	1	1	1	1	1	1	1	1	1	1	1	0	1
Cambodia Shi 19 Cambodia	S. flexneri	6	Cambodia	Asia	Sf6_V	1	1	1	1	1	1	1	1	1	1	1	1	1	1	1	1	1	1	1	1	1	1	1	1	1	1	1	1	1	1	1	1	1	1	1	1	1	1	1	1	1	1	0	1
Cambodia Shi 21 Cambodia	S. flexneri	6	Cambodia	Asia	Sf6_V	1	1	1	1	1	1	1	1	1	1	1	1	1	1	1	1	1	1	1	1	1	1	1	1	1	1	1	1	1	1	1	1	1	1	1	1	1	1	1	1	1	1	0	1
P1013136 Cambodia	S. flexneri	6	Cambodia	Asia	Sf6_V	1	1	1	1	1	1	1	1	1	1	1	1	1	1	1	1	1	1	1	1	1	1	1	1	1	1	1	1	1	1	1	1	1	1	1	1	1	1	1	1	1	1	0	1
Q0216194 Cambodia	S. flexneri	6	Cambodia	Asia	Sf6_V	1	1	1	1	1	1	1	1	1	1	1	1	1	1	1	1	1	1	1	1	1	1	1	1	1	1	1	1	1	1	1	1	1	1	1	1	1	1	1	1	1	1	0	1
Bhutan Shi 026 Bhutan	S. flexneri	6	Bhutan	Asia	Sf6_V	1	1	1	1	1	1	1	1	1	1	1	1	1	1	1	1	1	1	1	1	1	1	1	1	1	1	1	1	1	1	1	1	1	1	1	1	1	1	1	1	1	1	1	0
Bhutan Shi 079 Bhutan	S. flexneri	6	Bhutan	Asia	Sf6_V	1	1	1	1	1	1	1	1	1	1	1	1	1	1	1	1	1	1	1	1	1	1	1	1	1	1	1	1	1	1	1	1	1	1	1	1	1	1	1	1	1	1	1	0
Bhutan Shi 083 Bhutan	S. flexneri	6	Bhutan	Asia	Sf6_V	1	1	1	1	1	1	1	1	1	1	1	1	1	1	1	1	1	1	1	1	1	1	1	1	1	1	1	1	1	1	1	1	1	1	1	1	1	1	1	1	1	1	1	0
Bhutan Shi 084 Bhutan	S. flexneri	6	Bhutan	Asia	Sf6_V	1	1	1	1	1	1	1	1	1	1	1	1	1	1	1	1	1	1	1	1	1	1	1	1	1	1	1	1	1	1	1	1	1	1	1	1	1	1	1	1	1	1	0	0
Bhutan Shi 087 Bhutan	S. flexneri	6	Bhutan	Asia	Sf6_V	1	1	1	1	1	1	1	1	1	1	1	1	1	1	1	1	1	1	1	1	1	1	1	1	1	1	1	1	1	1	1	1	1	1	1	1	1	1	1	1	1	1	1	0
Bhutan Shi 097 Bhutan	S. flexneri	6	Bhutan	Asia	Sf6_V	1	1	1	1	1	1	1	1	1	1	1	1	1	1	1	1	1	1	1	1	1	1	1	1	1	1	1	1	1	1	1	1	1	1	1	1	1	1	1	1	1	1	1	0
Bhutan Shi 102 Bhutan	S. flexneri	6	Bhutan	Asia	Sf6_V	1	1	1	1	1	1	1	1	1	1	1	1	1	1	1	1	1	1	1	1	1	1	1	1	1	1	1	1	1	1	1	1	1	1	1	1	1	1	1	1	1	1	1	0
600006	S. flexneri	6	Bangladesh	Asia	Sf6_VI	1	1	1	1	1	1	1	1	1	1	1	1	1	1	1	1	1	1	1	1	1	1	1	1	1	1	1	1	1	1	1	1	1	1	1	1	1	1	1	1	1	1	0	0
600008	S. flexneri	6	Bangladesh	Asia	Sf6_VI	1	1	1	1	1	1	1	1	1	1	1	1	1	1	1	1	1	1	1	1	1	1	1	1	1	1	1	1	1	1	1	1	1	1	1	1	1	1	1	1	1	1	0	0
600169	S. flexneri	6	Bangladesh	Asia	Sf6_VI	1	1	1	1	1	1	1	1	1	1	1	1	1	1	1	1	1	1	1	1	1	1	1	1	1	1	1	1	1	1	1	1	1	1	1	1	1	1	1	1	1	1	0	0
600406	S. flexneri	6	Bangladesh	Asia	Sf6_VI	1	1	1	1	1	1	1	1	1	1	1	1	1	1	1	1	1	1	1	1	1	1	1	1	1	1	1	1	1	1	1	1	1	1	1	1	1	1	1	1	1	1	0	0
600480	S. flexneri	6	Bangladesh	Asia	Sf6_VI	1	1	1	1	1	1	1	1	1	1	1	1	1	1	1	1	1	1	1	1	1	1	1	1	1	1	1	1	1	1	1	1	1	1	1	1	1	1	1	1	1	1	0	0
600557	S. flexneri	6	Bangladesh	Asia	Sf6_VI	1	1	1	1	1	1	1	1	1	1	1	1	1	1	1	1	1	1	1	1	1	1	1	1	1	1	1	1	1	1	1	1	1	1	1	1	1	1	1	1	1	1	0	0
600652	S. flexneri	6	Bangladesh	Asia	Sf6_VI	1	1	1	1	1	1	1	1	1	1	1	1	1	1	1	1	1	1	1	1	1	1	1	1	1	1	1	1	1	0	1	1	1	1	1	1	1	1	1	1	1	1	0	0
600673	S. flexneri	6	Bangladesh	Asia	Sf6_VI	1	1	1	0	1	1	1	1	1	1	1	1	1	1	1	1	1	1	1	1	1	1	1	1	1	1	1	1	1	0	1	1	1	1	1	1	1	1	1	1	1	1	0	0
600674	S. flexneri	6	Bangladesh	Asia	Sf6_VI	1	1	1	1	1	1	1	1	1	1	1	1	1	1	1	1	1	1	1	1	1	1	1	1	1	1	1	1	1	1	1	1	1	1	1	1	1	1	1	1	1	1	0	0
600675	S. flexneri	6	Bangladesh	Asia	Sf6_VI	1	1	1	1	1	1	1	1	1	1	1	1	1	1	1	1	1	1	1	1	1	1	1	1	1	1	1	1	1	1	1	1	1	1	1	1	1	1	1	1	1	1	0	0
600717	S. flexneri	6	Bangladesh	Asia	Sf6_V	1	1	1	1	1	1	1	1	1	1	1	1	1	1	1	1	1	1	1	1	1	1	1	1	1	1	1	1	1	1	1	1	1	1	1	1	1	1	1	1	1	1	1	0
600785	S. flexneri	6	Bangladesh	Asia	Sf6_VI	1	1	1	1	1	1	1	1	1	1	1	1	1	1	1	0	0	1	1	1	1	1	1	1	1	1	1	1	1	1	1	1	1	1	1	1	1	1	1	1	1	1	0	0
600832	S. flexneri	6	Bangladesh	Asia	Sf6_VI	1	1	1	1	1	1	1	1	1	1	1	1	1	1	1	1	1	1	1	1	1	1	1	1	1	1	1	1	1	1	1	1	1	1	1	1	1	1	1	1	1	1	0	0
600858	S. flexneri	6	Bangladesh	Asia	Sf6_VI	1	1	1	1	1	1	1	1	1	1	1	1	1	1	1	1	1	1	1	1	1	1	1	1	1	1	1	1	1	1	1	1	1	1	1	1	1	1	1	1	1	1	0	0
600939	S. flexneri	6	Bangladesh	Asia	Sf6_VI	1	1	1	1	1	1	1	1	1	1	1	1	1	1	1	1	1	1	1	1	1	1	1	1	1	1	1	0	1	1	1	1	1	1	1	1	1	1	1	1	1	1	0	0
601078	S. flexneri	6	Bangladesh	Asia	Sf6_VI	1	1	1	1	1	1	1	1	1	1	1	1	1	1	1	1	1	1	1	1	1	1	1	1	1	1	1	1	1	1	1	1	1	1	1	1	1	1	1	1	1	1	0	0
601208	S. flexneri	6	Bangladesh	Asia	Sf6_VI	1	1	1	1	1	1	1	1	1	1	1	1	1	1	1	1	1	1	1	1	1	1	1	1	1	1	1	1	1	1	1	1	1	1	1	1	1	1	1	1	1	1	0	0
602035	S. flexneri	6	Bangladesh	Asia	Sf6_VI	1	1	1	1	1	1	1	1	1	1	1	1	1	1	1	1	1	1	1	1	1	1	1	1	1	1	1	1	1	1	1	1	1	1	1	1	1	1	1	1	1	1	0	0
602174	S. flexneri	6	Bangladesh	Asia	Sf6_VI	1	1	1	1	1	1	1	1	1	1	1	1	1	1	1	1	1	1	1	1	1	1	1	1	1	1	1	1	1	1	1	1	1	1	1	1	1	1	1	1	1	1	0	0
602390	S. flexneri	6	Bangladesh	Asia	Sf6_VI	1	1	1	1	1	1	1	1	1	1	1	1	1	1	1	1	1	1	1	1	1	1	1	1	1	1	1	1	1	1	1	1	1	1	1	1	1	1	1	1	1	1	0	0
602434	S. flexneri	6	Bangladesh	Asia	Sf6_VI	1	1	1	1	1	1	1	1	1	1	1	1	1	1	1	1	1	1	1	1	1	1	1	1	1	1	1	1	1	1	1	1	1	1	1	1	1	1	1	1	1	1	0	0
602660	S. flexneri	6	Bangladesh	Asia	Sf6_VI	1	1	1	1	1	1	1	1	1	1	1	1	1	1	1	1	1	1	1	1	1	1	1	1	1	1	1	1	1	1	1	1	1	1	1	1	1	1	1	1	1	1	0	0
602684	S. flexneri	6	Bangladesh	Asia	Sf6_VI	1	1	1	1	1	1	1	1	1	1	1	1	1	1	1	1	1	1	1	1	1	1	1	1	1	1	1	1	1	1	1	1	1	1	1	1	1	1	1	1	1	1	0	0
602687	S. flexneri	6	Bangladesh	Asia	Sf6_VI	1	1	1	1	1	1	1	1	1	1	1	1	1	1	1	1	1	1	1	1	1	1	1	1	1	1	1	1	1	1	1	1	1	1	1	1	1	1	1	1	1	1	0	0
602850	S. flexneri	6	Bangladesh	Asia	Sf6_VI	1	1	1	1	1	1	1	1	1	1	1	1	1	1	1	1	1	1	1	1	1	1	1	1	1	1	1	1	1	1	1	1	1	1	1	1	1	1	1	1	1	1	0	0
602857	S. flexneri	6	Bangladesh	Asia	Sf6_VI	1	1	1	1	1	1	1	1	1	1	1	1	1	1	1	1	1	1	1	1	1	1	1	1	1	1	1	1	1	1	1	1	1	1	1	1	1	1	1	1	1	1	0	0
602999	S. flexneri	6	Bangladesh	Asia	Sf6_VI	1	1	1	1	1	1	1	1	1	1	1	1	1	1	1	1	1	1	1	1	1	1	1	1	1	1	1	1	1	1	1	1	1	1	1	1	1	1	1	1	1	1	0	0
603020	S. flexneri	6	Bangladesh	Asia	Sf6_VI	1	1	1	1	1	1	1	1	1	1	1	1	1	1	1	1	1	1	1	1	1	1	1	1	1	1	1	1	1	1	1	1	1	1	1	1	1	1	1	1	1	1	0	0
603021	S. flexneri	6	Bangladesh	Asia	Sf6_VI	1	1	1	1	1	1	1	1	1	1	1	1	1	1	1	1	1	1	1	1	1	1	1	1	1	1	1	1	1	0	1	1	1	1	1	1	1	1	1	1	1	1	0	0
603041	S. flexneri	6	Bangladesh	Asia	Sf6_VI	1	1	1	1	1	1	1	1	1	1	1	1	1	1	1	1	1	1	1	1	1	1	1	1	1	1	1	1	1	0	1	1	1	1	1	1	1	1	1	1	1	1	0	0
603092	S. flexneri	6	Bangladesh	Asia	Sf6_VI	1	1	1	1	1	1	1	1	1	1	1	1	1	1	1	1	1	1	1	1	1	1	1	1	1	1	1	1	1	1	1	1	1	1	1	1	1	1	1	1	1	1	0	0
603179	S. flexneri	6	Bangladesh	Asia	Sf6_VI	1	1	1	1	1	1	1	1	1	1	1	1	1	1	1	1	1	1	1	1	1	1	1	1	1	1	1	1	1	1	1	1	1	1	1	1	1	1	1	1	1	1	0	0
603345	S. flexneri	6	Bangladesh	Asia	Sf6_VI	1	1	1	1	1	1	1	1	1	1	1	1	1	1	1	1	1	1	1	1	1	1	1	1	1	1	1	1	1	1	1	1	1	1	1	1	1	1	1	1	1	1	0	0
603636	S. flexneri	6	Bangladesh	Asia	Sf6_VI	1	1	1	1	1	0	1	1	1	1	1	1	1	1	1	1	1	1	1	1	1	1	1	1	1	1	1	1	1	1	1	1	1	1	1	1	1	1	1	1	1	1	0	0
603683	S. flexneri	6	Bangladesh	Asia	Sf6_VI	1	1	1	1	1	1	1	1	1	1	1	1	1	1	1	1	1	1	1	1	1	1	1	1	1	1	1	1	0	0	1	1	1	1	1	0	1	1	1	1	1	1	0	0
603694	S. flexneri	6	Bangladesh	Asia	Sf6_VI	1	1	1	1	1	1	1	1	1	1	1	1	1	1	1	1	1	1	1	1	1	1	1	1	1	1	1	1	1	1	1	1	1	1	1	1	1	1	1	1	1	1	0	0
603715	S. flexneri	6	Bangladesh	Asia	Sf6_VI	1	1	1	1	1	1	1	1	1	1	1	1	1	1	1	1	1	1	1	1	1	1	1	1	1	1	1	1	1	1	1	1	1	1	1	1	1	1	1	1	1	1	0	0
603766	S. flexneri	6	Bangladesh	Asia	Sf6_VI	1	1	1	1	1	1	1	1	1	1	1	1	1	1	1	1	1	1	1	1	1	1	1	1	1	1	1	1	1	1	1	1	1	1	1	1	1	1	1	1	1	1	0	0
603804	S. flexneri	6	Bangladesh	Asia	Sf6_VI	1	1	1	1	1	1	1	1	1	1	1	1	1	1	1	1	1	1	1	1	1	1	1	1	1	1	1	1	1	1	1	1	1	1	1	1	1	1	1	1	1	1	0	0
603814	S. flexneri	6	Bangladesh	Asia	Sf6_VI	1	1	1	1	1	0	1	1	1	1	1	1	1	1	1	1	1	1	1	1	1	1	1	1	1	1	1	1	1	0	1	1	1	1	1	1	1	1	1	1	1	1	0	0
603901	S. flexneri	6	Bangladesh	Asia	Sf6_VI	1	1	1	1	1	1	1	1	1	1	1	1	1	1	1	1	1	1	1	1	1	1	1	1	1	1	1	1	1	0	1	1	1	1	1	1	1	1	1	1	1	1	0	0
64-5500	S. flexneri	6	NA	NA	N/A	1	1	1	1	1	1	1	1	1	1	1	1	1	1	1	1	1	1	1	1	1	1	1	1	1	1	1	1	1	1	1	1	1	1	1	1	1	1	1	1	1	1	0	0
603922	S. flexneri	6	Bangladesh	Asia	Sf6_VI	1	1	1	1	1	1	1	1	1	1	1	1	1	1	1	1	1	1	1	1	1	1	1	1	1	1	1	1	1	1	1	1	1	1	1	1	1	1	1	1	1	1	0	0
603966	S. flexneri	6	Bangladesh	Asia	Sf6_VI	1	1	1	1	1	1	1	1	1	1	1	1	1	1	1	1	1	1	1	1	1	1	1	1	1	1	1	1	1	1	1	1	1	1	1	1	1	1	1	1	1	1	0	0
604001	S. flexneri	6	Bangladesh	Asia	Sf6_VI	1	1	1	1	1	1	1	1	1	1	1	1	1	1	1	1	1	1	1	1	1	1	1	1	1	1	1	1	1	0	1	1	1	1	0	1	1	1	1	1	1	1	0	0
604006	S. flexneri	6	Bangladesh	Asia	Sf6_VI	1	1	1	1	1	1	1	1	1	1	1	1	1	1	1	1	1	1	1	1	1	1	1	1	1	1	1	1	1	1	1	1	1	1	1	1	1	1	1	1	1	1	0	0
604008	S. flexneri	6	Bangladesh	Asia	Sf6_VI	1	1	1	1	1	1	1	1	1	1	1	1	1	1	1	1	1	1	1	1	1	1	1	1	1	1	1	1	1	1	1	1	1	1	1	1	1	1	1	1	1	1	0	0
604014	S. flexneri	6	Bangladesh	Asia	Sf6_VI	1	1	1	1	1	1	1	1	1	1	1	1	1	1	1	1	1	1	1	1	1	1	1	1	1	1	1	1	1	1	1	1	1	1	1	1	1	1	1	1	1	1	0	0
Sf6_Sh10.6237	S. flexneri	6	Mexico	North America	N/A	1	1	1	1	1	1	1	1	1	1	1	1	1	1	1	1	1	1	1	1	1	1	1	1	1	1	1	1	1	1	1	1	0	1	1	1	1	1	1	1	1	1	0	0
604015	S. flexneri	6	Bangladesh	Asia	Sf6_VI	1	1	1	1	1	1	1	1	1	1	1	1	1	1	1	1	1	1	1	1	1	1	1	1	1	1	1	1	1	1	1	1	1	1	1	1	1	1	1	1	1	1	0	0
604060	S. flexneri	6	Bangladesh	Asia	Sf6_VI	1	1	1	1	1	1	1	1	1	1	1	1	1	1	1	1	1	1	1	1	1	1	1	1	1	1	1	1	1	1	1	1	1	1	1	1	1	1	1	1	1	1	0	0
604088	S. flexneri	6	Bangladesh	Asia	Sf6_VI	1	1	1	1	1	1	1	1	1	1	1	1	1	1	1	1	1	1	1	1	1	1	1	1	1	1	1	1	1	1	1	1	1	1	1	1	1	1	1	1	1	1	0	0
604208	S. flexneri	6	Bangladesh	Asia	Sf6_VI	1	1	1	1	1	1	1	1	1	1	1	1	1	1	1	1	1	1	1	1	1	1	1	1	1	1	1	1	1	1	1	1	1	1	1	1	1	1	1	1	1	1	0	0
604219	S. flexneri	6	Bangladesh	Asia	Sf6_VI	1	1	1	1	1	1	1	1	1	1	1	1	1	1	1	1	1	1	1	1	1	1	1	1	1	1	1	1	1	1	1	1	1	1	1	1	1	1	1	1	1	1	0	0
604286	S. flexneri	6	Bangladesh	Asia	Sf6_VI	1	1	1	1	1	1	1	1	1	1	1	1	1	1	1	1	1	1	1	1	1	1	1	1	1	1	1	1	1	1	1	1	1	1	1	1	1	1	1	1	1	1	0	0
604423	S. flexneri	6	Bangladesh	Asia	Sf6_VI	1	1	1	1	1	1	1	1	1	1	1	1	1	1	1	1	1	1	1	1	1	1	1	1	1	1	1	1	1	1	1	1	1	1	1	1	1	1	1	1	1	1	0	0
604551	S. flexneri	6	Bangladesh	Asia	Sf6_VI	1	1	1	1	1	1	1	1	1	1	1	1	1	1	1	1	1	1	1	1	1	1	1	1	1	1	1	1	1	1	1	1	1	1	1	1	1	1	1	1	1	1	0	0
602819 II	S. flexneri	6	Bangladesh	Asia	Sf6_VI	1	1	1	1	1	1	1	1	1	1	1	1	1	1	1	1	1	1	1	1	1	1	1	1	1	1	1	1	1	1	1	1	1	1	1	1	1	1	1	1	1	1	0	0
602899 I	S. flexneri	6	Bangladesh	Asia	Sf6_VI	1	1	1	1	1	1	1	1	1	1	1	1	1	1	1	1	1	1	1	1	1	1	1	1	1	1	1	1	1	1	1	1	1	1	1	1	1	1	1	1	1	1	0	0
603260 II	S. flexneri	6	Bangladesh	Asia	Sf6_VI	1	1	1	1	1	1	1	1	1	1	1	1	1	1	1	1	1	1	1	1	1	1	1	1	1	1	1	1	1	1	1	1	1	1	1	1	1	1	1	1	1	1	0	0
603695 II	S. flexneri	6	Bangladesh	Asia	Sf6_VI	1	1	1	1	1	1	1	1	1	1	1	1	1	1	1	1	1	1	1	1	1	1	1	1	1	1	1	1	1	1	1	1	1	1	1	1	1	1	1	1	1	1	0	0
S603690 II	S. flexneri	6	Bangladesh	Asia	Sf6_VI	1	1	1	1	1	1	1	1	1	1	1	1	1	1	1	1	1	1	1	1	1	1	1	1	1	1	1	1	1	1	1	1	1	1	1	1	1	1	1	1	1	1	0	0
S604193	S. flexneri	6	Bangladesh	Asia	Sf6_VI	1	1	1	1	1	1	1	1	1	1	1	1	1	1	1	1	1	1	1	1	1	1	1	1	1	1	1	1	1	1	1	1	1	1	1	1	1	1	1	1	1	1	2	0
603101	S. flexneri	4a	Bangladesh	Asia	Sf6_VI	1	1	1	1	1	1	1	1	1	1	1	1	1	1	1	1	1	1	1	1	1	1	1	1	1	1	1	1	1	1	1	1	1	1	1	1	1	1	1	1	1	1	0	0
04_6462	S. flexneri	Sf6 (biovar Boyd 88)	Tunisia	Africa	Sf6_VII	1	1	1	1	1	1	1	1	1	1	1	1	1	1	1	1	1	1	1	1	1	1	0	0	0	1	1	1	1	1	1	1	1	1	1	1	1	1	1	1	1	1	1	0
09_4492	S. flexneri	6 var boydii 88	Tunisia	Africa	Sf6_VII	1	1	1	1	1	1	1	1	1	1	1	1	1	1	1	1	1	1	1	1	1	1	1	1	1	1	1	1	1	0	1	1	1	1	1	1	1	1	1	1	1	1	0	0
05_5218	S. flexneri	6 var boydii 88	Togo	Africa	Sf6_VII	1	1	1	1	1	1	1	1	1	1	1	1	1	1	1	1	1	1	0	1	1	1	1	1	1	1	1	1	1	1	1	1	1	1	1	1	1	1	1	1	1	1	0	1
100272	S. flexneri	6	The Gambia	Africa	Sf6_VII	1	1	1	1	1	1	1	1	1	1	1	1	1	1	1	1	1	1	1	1	1	1	1	1	1	1	1	1	1	1	1	1	1	1	1	1	1	1	1	1	1	1	0	0
100490	S. flexneri	6	The Gambia	Africa	Sf6_VII	1	1	1	1	1	1	1	1	1	1	1	1	1	1	1	1	1	1	1	1	1	1	1	1	1	1	1	1	1	1	1	1	1	1	1	1	1	1	1	1	1	1	0	0
100512	S. flexneri	6	The Gambia	Africa	Sf6_VII	1	1	1	1	1	1	1	1	1	1	1	1	1	1	1	1	1	1	1	1	1	1	1	1	1	1	1	1	1	1	1	1	1	1	1	1	1	1	1	1	1	1	0	0
100537	S. flexneri	6	The Gambia	Africa	Sf6_VII	1	1	1	1	1	1	1	1	1	1	1	1	1	1	1	1	1	1	1	1	1	1	1	1	1	1	1	1	1	1	1	1	1	1	1	1	1	1	1	1	1	1	0	0
100724	S. flexneri	6	The Gambia	Africa	Sf6_VII	1	1	1	1	1	1	1	1	1	1	1	1	1	1	1	1	1	1	1	1	1	1	1	1	1	1	1	1	1	1	1	1	1	1	1	1	1	1	1	1	1	1	0	0
102002	S. flexneri	6	The Gambia	Africa	Sf6_VII	1	1	1	1	1	1	1	1	1	1	1	1	1	1	1	1	1	1	1	1	1	1	1	1	1	1	1	1	1	1	1	1	1	1	1	1	1	1	1	1	1	1	0	0
102309	S. flexneri	6	The Gambia	Africa	Sf6_VII	1	1	1	1	1	1	1	1	1	1	1	1	1	1	1	1	1	1	1	1	1	1	1	1	1	1	1	1	1	1	1	1	1	1	1	1	1	1	1	1	1	1	0	0
102476	S. flexneri	6	The Gambia	Africa	Sf6_VII	1	1	1	1	1	1	1	1	1	1	1	1	1	1	1	1	1	1	1	1	1	1	1	1	1	1	1	1	1	1	1	1	1	1	1	1	1	1	1	1	1	1	0	0
102491	S. flexneri	6	The Gambia	Africa	Sf6_VII	1	1	1	1	1	1	1	1	1	1	1	1	1	1	1	1	1	1	1	1	1	1	1	1	1	1	1	1	1	1	1	1	1	1	1	1	1	1	1	1	1	1	0	0
102609	S. flexneri	6	The Gambia	Africa	Sf6_VII	1	1	1	1	1	1	1	1	1	1	1	1	1	1	1	1	1	1	1	1	1	1	1	1	1	1	1	1	1	1	1	1	1	1	1	1	1	1	1	1	1	1	0	0
102664	S. flexneri	6	The Gambia	Africa	Sf6_VII	1	1	1	1	1	1	1	1	1	1	1	1	1	1	1	1	1	1	1	1	1	1	1	1	1	1	1	1	1	1	1	1	1	1	1	1	1	1	1	1	1	1	0	0
102751	S. flexneri	6	The Gambia	Africa	Sf6_VII	1	1	1	1	1	1	1	1	1	1	1	1	1	1	1	1	1	1	1	1	1	1	1	1	1	1	1	1	1	1	1	1	1	1	1	1	1	1	1	1	1	1	1	0
103265	S. flexneri	6	The Gambia	Africa	Sf6_VII	1	1	1	1	1	1	1	1	1	1	1	1	1	1	1	1	1	1	1	1	1	1	1	1	1	1	1	1	1	1	1	1	1	1	1	1	1	1	1	1	1	1	0	0
103367	S. flexneri	6	The Gambia	Africa	Sf6_VII	1	1	1	1	1	1	1	1	1	1	1	1	1	1	1	1	1	1	1	1	1	1	1	1	1	1	1	1	1	1	1	1	1	1	1	1	1	1	1	1	1	1	0	0
103578	S. flexneri	6	The Gambia	Africa	Sf6_VII	1	1	1	0	1	1	1	1	1	1	1	1	1	1	1	1	1	1	1	1	1	1	1	1	1	1	1	1	1	1	1	1	1	1	1	1	1	1	1	1	1	1	0	0
100515 I	S. flexneri	6	The Gambia	Africa	Sf6_VII	1	1	1	0	1	1	1	1	1	1	1	1	1	1	1	1	1	1	1	1	1	1	1	1	1	1	1	1	1	1	1	1	1	1	1	1	1	1	1	1	1	1	0	0
1000014	S. flexneri	6	The Gambia	Africa	Sf6_VII	1	1	1	1	1	1	1	1	1	1	1	1	1	1	1	1	1	1	1	1	1	1	1	1	1	1	1	1	1	1	1	1	1	1	1	1	1	1	1	1	1	1	0	0
1000317	S. flexneri	6	The Gambia	Africa	Sf6_VII	1	1	1	1	1	1	1	1	1	1	1	1	1	1	1	1	1	1	1	1	1	1	1	1	1	1	1	1	1	1	1	1	1	1	1	1	1	1	1	1	1	1	0	0
1000337	S. flexneri	6	The Gambia	Africa	Sf6_VII	1	1	1	1	1	1	1	1	1	1	1	1	1	1	1	1	1	1	1	1	1	1	1	1	1	1	1	1	1	1	1	1	1	1	1	1	1	1	1	1	1	1	0	0
1001264	S. flexneri	6	The Gambia	Africa	Sf6_VII	1	1	1	1	1	1	1	1	1	1	1	1	1	1	1	1	1	1	1	1	1	1	1	1	1	1	1	1	1	1	1	1	1	1	1	1	1	1	1	1	1	1	0	0
1001365	S. flexneri	6	The Gambia	Africa	Sf6_VII	1	1	1	1	1	1	1	1	1	1	1	1	1	1	1	1	1	1	1	1	1	1	1	1	1	1	1	1	1	1	1	1	1	1	1	1	1	1	1	1	1	1	0	0
1001515	S. flexneri	6	The Gambia	Africa	Sf6_VII	1	1	1	1	1	1	1	1	1	1	1	1	1	1	1	1	1	1	1	1	1	1	1	1	1	1	1	1	1	1	1	1	1	1	1	1	1	1	1	1	1	1	0	0
1001546	S. flexneri	6	The Gambia	Africa	Sf6_VII	1	1	1	1	1	1	1	1	1	1	1	1	1	1	1	1	1	1	1	1	1	1	1	1	1	1	1	1	1	1	1	1	1	1	1	1	1	1	1	1	1	1	0	0
1001737	S. flexneri	6	The Gambia	Africa	Sf6_VII	1	1	1	1	1	1	1	1	1	1	1	1	1	1	1	1	1	1	1	1	1	1	1	1	1	1	1	1	1	1	1	1	1	1	1	1	1	1	1	1	1	1	0	0
1001743	S. flexneri	6	The Gambia	Africa	Sf6_VII	1	1	1	1	1	1	1	1	1	1	1	1	1	1	1	1	1	1	1	1	1	1	1	1	1	1	1	1	1	1	1	1	1	1	1	1	1	1	1	1	1	1	0	0
1001896	S. flexneri	6	The Gambia	Africa	Sf6_VII	1	1	1	1	1	1	1	1	1	1	1	1	1	1	1	1	1	1	1	1	1	1	1	1	1	1	1	1	1	1	1	1	1	1	1	1	1	1	1	1	1	1	0	0
1002027	S. flexneri	6	The Gambia	Africa	Sf6_VII	1	1	1	1	1	1	1	1	1	1	1	1	1	1	1	1	1	1	1	1	1	1	1	1	1	1	1	1	1	1	1	1	1	1	1	1	1	1	1	1	1	1	0	0
1002106	S. flexneri	6	The Gambia	Africa	Sf6_VII	1	1	1	1	1	1	1	1	1	1	1	1	1	1	1	1	1	1	1	1	1	1	1	1	1	1	1	1	1	1	1	1	1	1	1	1	1	1	1	1	1	1	0	0
1002257	S. flexneri	6	The Gambia	Africa	Sf6_VII	1	1	1	1	1	1	1	1	1	1	1	1	1	1	1	1	1	1	1	1	1	1	1	1	1	1	1	1	1	1	1	1	0	1	1	1	1	1	1	1	1	1	0	0
1002324	S. flexneri	6	The Gambia	Africa	Sf6_VII	1	1	1	1	1	1	1	1	1	1	1	1	1	1	1	1	1	1	1	1	1	1	1	1	1	1	1	1	1	1	1	1	1	1	1	1	1	1	1	1	1	1	0	0
1002470	S. flexneri	6	The Gambia	Africa	Sf6_VII	1	1	1	1	1	1	1	1	1	1	1	1	1	1	1	1	1	1	1	1	1	1	1	1	1	1	1	1	1	1	1	1	1	1	1	1	1	1	1	1	1	1	0	0
1002529	S. flexneri	6	The Gambia	Africa	Sf6_VII	1	1	1	1	1	1	1	1	1	1	1	1	1	1	1	1	1	1	1	1	1	1	1	1	1	1	1	1	1	1	1	1	0	1	1	1	1	1	1	1	1	1	0	0
1002612	S. flexneri	6	The Gambia	Africa	Sf6_VII	1	1	1	1	1	1	1	1	1	1	1	1	1	1	1	1	1	1	1	1	1	1	1	1	1	1	1	1	1	1	1	1	1	1	1	1	1	1	1	1	1	1	0	0
1002680	S. flexneri	6	The Gambia	Africa	Sf6_VII	1	1	1	1	1	1	1	1	1	1	1	1	1	1	1	1	1	1	1	1	1	1	1	1	1	1	1	1	1	1	1	1	1	1	1	1	1	1	1	1	1	1	0	0
1002713	S. flexneri	6	The Gambia	Africa	Sf6_VII	1	1	1	1	1	1	1	1	1	1	1	1	1	1	1	1	1	1	1	1	1	1	1	1	1	1	1	1	1	1	1	1	1	1	1	1	1	1	1	1	1	1	0	0
1002764	S. flexneri	6	The Gambia	Africa	Sf6_VII	1	1	1	1	1	1	1	1	1	1	1	1	1	1	1	1	1	1	1	1	1	1	1	1	1	1	1	1	1	1	1	1	1	1	1	1	1	1	1	1	1	1	0	0
1002848	S. flexneri	6	The Gambia	Africa	Sf6_VII	1	1	1	1	1	1	1	1	1	1	1	1	1	1	1	0	1	1	1	1	1	1	1	1	1	1	1	1	1	1	1	1	0	1	1	1	1	1	1	1	1	1	0	0
1003117	S. flexneri	6	The Gambia	Africa	Sf6_VII	1	1	1	1	1	1	1	1	1	1	1	1	1	1	1	1	1	1	1	1	1	1	1	1	1	1	1	1	1	1	1	1	0	1	1	1	1	1	1	1	1	1	0	0
1003140	S. flexneri	6	The Gambia	Africa	Sf6_VII	1	1	1	1	1	1	1	1	1	1	1	1	1	1	1	1	1	1	1	1	1	1	1	1	1	1	1	1	1	1	1	1	1	1	1	1	1	1	1	1	1	1	0	0
1003167	S. flexneri	6	The Gambia	Africa	Sf6_VII	1	1	1	1	1	1	1	1	1	1	1	1	1	1	1	1	1	1	1	1	1	1	1	1	1	1	1	1	1	1	1	1	0	1	1	1	1	1	1	1	1	1	0	0
1003291	S. flexneri	6	The Gambia	Africa	Sf6_VII	1	1	1	1	1	1	1	1	1	1	1	1	1	1	1	2	0	1	1	1	1	1	1	1	1	1	1	1	1	1	1	1	0	1	1	1	1	1	1	1	1	1	0	0
1003302	S. flexneri	6	The Gambia	Africa	Sf6_VII	1	1	1	1	1	1	1	1	1	1	1	1	1	1	1	1	1	1	1	1	1	1	1	1	1	1	1	1	1	1	1	1	1	1	1	1	1	1	1	1	1	1	0	0
1003322	S. flexneri	6	The Gambia	Africa	Sf6_VII	1	1	1	1	1	1	1	1	1	1	1	1	1	1	1	1	0	1	1	1	1	1	1	1	1	1	1	1	1	1	1	1	0	1	1	1	1	1	1	1	1	1	0	0
1003347	S. flexneri	6	The Gambia	Africa	Sf6_VII	1	1	1	1	1	1	1	1	1	1	1	1	1	1	1	0	1	1	1	1	1	1	1	1	1	1	1	1	1	1	1	1	0	1	1	1	1	1	1	1	1	1	0	0
28-79	S. flexneri	6 var boydii 88	France	Europe	Sf6_VII	1	1	1	1	1	1	1	1	1	1	1	1	1	1	1	1	1	1	1	1	1	1	1	1	1	1	1	1	1	1	1	1	1	1	1	1	1	1	1	1	1	1	0	0
Sf6_Sh11.10088	S. flexneri	6	France	Europe	N/A	1	1	1	1	1	1	1	1	1	1	1	1	1	1	1	1	1	1	1	1	1	1	1	1	1	1	1	1	1	1	1	1	1	1	1	1	1	1	1	1	1	1	1	0
1003384	S. flexneri	6	The Gambia	Africa	Sf6_VII	1	1	1	1	1	1	1	1	1	1	1	1	1	1	1	1	1	1	1	1	1	1	1	1	1	1	1	1	1	1	1	1	1	1	1	1	1	1	1	1	1	1	0	0
1003480	S. flexneri	6	The Gambia	Africa	Sf6_VII	1	1	1	1	1	1	1	1	1	1	1	1	1	1	1	1	1	1	1	1	1	1	1	1	1	1	1	1	1	1	1	1	1	1	1	1	1	1	1	1	1	1	0	0
1003489	S. flexneri	6	The Gambia	Africa	Sf6_VII	1	1	1	1	1	1	1	1	1	1	1	1	1	1	1	1	1	1	1	1	1	1	1	1	1	1	1	1	1	1	1	1	1	1	1	1	1	1	1	1	1	1	0	0
1003833	S. flexneri	6	The Gambia	Africa	Sf6_VII	1	1	1	1	1	1	1	1	1	1	1	1	1	1	1	1	1	1	1	1	1	1	1	1	1	1	1	1	1	1	1	1	1	1	1	1	1	1	1	1	1	1	0	0
1003843	S. flexneri	6	The Gambia	Africa	Sf6_VII	1	1	1	1	1	1	1	1	1	1	1	1	1	1	1	0	0	1	1	1	1	1	1	1	1	1	1	1	1	1	1	1	0	1	1	1	1	1	1	1	1	1	0	0
1003942	S. flexneri	6	The Gambia	Africa	Sf6_VII	1	1	1	1	1	1	1	1	1	1	1	1	1	1	1	1	1	1	1	1	1	1	1	1	1	1	1	1	1	1	1	1	1	1	1	1	1	1	1	1	1	1	0	0
1004038	S. flexneri	6	The Gambia	Africa	Sf6_VII	1	1	1	1	1	1	1	1	1	1	1	1	1	1	1	1	1	1	1	1	1	1	1	1	1	1	1	1	1	1	1	1	1	1	1	1	1	1	1	1	1	1	0	0
1004072	S. flexneri	6	The Gambia	Africa	Sf6_VII	1	1	1	1	1	1	1	1	1	1	1	1	1	1	1	1	1	1	1	1	1	1	1	1	1	1	1	1	1	1	1	1	0	1	1	1	1	1	1	1	1	1	0	0
10032551	S. flexneri	4a	The Gambia	Africa	Sf6_VII	1	1	1	1	1	1	1	1	1	1	1	1	1	1	1	1	1	1	1	1	1	1	1	1	1	1	1	1	1	1	1	1	0	1	1	1	1	1	1	1	1	1	0	0
DMB SH20134	S. flexneri	6	Somalia	Africa	Sf6_V	1	1	1	1	1	1	1	1	1	1	1	1	1	1	1	1	1	1	0	1	1	1	1	1	1	1	1	1	1	1	1	1	1	1	1	1	1	1	1	1	1	1	1	1
09_9072	S. flexneri	6 var boydii 88	Senegal	Africa	Sf6_VII	1	1	1	1	1	1	1	1	1	1	1	1	1	1	1	1	1	1	1	1	1	1	1	1	1	1	1	1	1	0	1	1	1	1	1	1	1	1	1	1	1	1	0	0
FDAARGOS_714	S. flexneri	6	Nigeria	Africa	Sf6_VII	1	1	1	1	1	1	1	1	1	1	1	1	1	1	1	1	1	1	1	1	1	1	1	1	1	1	1	1	1	1	1	1	1	1	1	1	1	1	1	1	1	1	1	1
Sf6_Sh10.3933	S. flexneri	6	Nigeria	Africa	Sf6_VII	1	1	1	1	1	1	1	1	1	1	1	1	1	1	1	1	1	1	1	1	1	1	1	1	1	1	1	1	1	1	1	1	1	1	1	1	1	1	1	1	1	1	1	1
300039	S. flexneri	6	Mozambique	Africa	Sf6_VII	1	1	1	1	1	1	1	1	1	1	1	1	1	1	1	1	1	1	1	1	1	1	1	1	1	1	1	1	1	1	1	0	1	1	1	1	1	1	1	1	1	1	0	0
300220	S. flexneri	6	Mozambique	Africa	Sf6_VII	1	1	1	1	1	1	1	1	1	1	1	1	1	1	1	1	1	1	1	1	1	1	1	1	1	1	1	1	1	1	1	0	1	1	1	1	1	1	1	1	1	1	0	0
300730	S. flexneri	6	Mozambique	Africa	Sf6_VII	1	1	1	1	1	1	1	1	1	1	1	1	1	1	1	1	1	1	1	1	1	1	1	1	1	1	1	1	1	1	1	1	1	1	1	1	1	1	1	1	1	1	0	0
303291	S. flexneri	6	Mozambique	Africa	Sf6_IV	1	1	1	1	1	1	1	1	1	1	1	1	1	1	1	1	1	1	1	1	1	1	1	1	1	1	1	1	1	1	1	1	1	1	1	1	1	1	1	1	1	1	0	0
02_6068	S. flexneri	6 var boydii 88	Morocco	Africa	Sf6_VII	1	1	1	1	1	1	1	1	1	1	1	1	1	1	1	1	1	1	1	1	1	1	1	1	1	1	1	1	1	1	1	1	1	1	1	1	1	1	1	1	1	1	1	0
07_2097	S. flexneri	6 var Hertfordshire	Morocco	Africa	Sf6_VII	1	1	1	1	1	1	1	1	1	1	1	1	1	1	1	1	1	1	1	1	1	1	1	1	1	1	1	1	1	1	1	1	1	1	1	1	1	1	1	1	1	1	0	0
05_7131	S. flexneri	6 var boydii 88	Mayotte	Africa	Sf6_V	0	1	1	1	1	1	1	1	1	1	1	1	1	1	1	1	1	1	1	1	1	1	1	1	1	1	1	1	1	1	1	1	1	1	1	1	1	1	1	1	1	1	0	1
02_1860	S. flexneri	6 var boydii 88	Mauritania	Africa	Sf6_VII	1	1	1	1	1	1	1	1	1	1	1	1	1	1	1	1	1	1	1	1	1	1	1	1	1	1	1	1	1	1	1	1	1	1	1	1	1	1	1	1	1	1	1	0
202236	S. flexneri	6	Mali	Africa	Sf6_VII	1	1	1	1	1	1	1	1	1	1	1	1	1	1	1	1	1	1	1	1	1	1	1	1	1	1	1	1	1	1	1	1	1	1	1	1	1	1	1	1	1	1	0	0
202260	S. flexneri	6	Mali	Africa	Sf6_VII	1	1	1	1	1	1	1	1	1	1	1	1	1	1	1	1	1	1	1	1	1	1	1	1	1	1	1	1	1	1	1	1	1	1	1	1	1	1	1	1	1	1	0	0
204161	S. flexneri	6	Mali	Africa	Sf6_VII	1	1	1	1	1	1	1	1	1	1	1	1	1	1	1	1	1	1	1	1	1	1	1	1	1	1	1	1	1	1	1	1	1	1	1	1	1	1	1	1	1	1	0	0
09_5290	S. flexneri	6 var boydii 88	Mali	Africa	Sf6_VII	1	1	1	1	1	1	1	1	1	1	1	1	1	1	1	1	1	1	1	1	1	1	1	1	1	1	1	1	1	1	1	1	1	1	1	1	1	1	1	1	1	1	0	1
05_8715	S. flexneri	6 var Manchester	Madagascar	Africa	N/A	1	1	1	1	1	1	1	1	1	1	1	1	0	1	1	1	1	1	1	1	1	0	1	1	1	1	1	1	1	1	1	1	1	1	1	1	1	1	1	1	1	1	0	0
08_654	S. flexneri	6 var Manchester	Madagascar	Africa	N/A	1	1	1	1	1	1	1	1	1	1	1	1	0	1	1	1	1	1	1	1	1	0	1	1	1	1	1	1	1	1	1	1	1	1	1	1	1	1	1	1	1	1	0	0
Sf6_Sh10.5302_1	S. flexneri	6	Madagascar	Africa	Sf6_VII	1	1	1	1	1	1	1	1	1	1	1	1	1	1	1	1	1	1	1	1	1	1	1	1	1	1	1	1	1	1	1	1	1	1	1	1	1	1	1	1	1	1	0	0
Sf6_Sh10.5302_2	S. flexneri	6	Madagascar	Africa	Sf6_VII	1	1	1	1	1	1	1	1	1	1	1	1	1	1	1	1	1	1	1	1	1	1	1	1	1	1	1	1	1	1	1	1	1	1	1	1	1	1	1	1	1	1	0	0
400566	S. flexneri	6	Kenya	Africa	Sf6_IV	1	1	1	1	1	1	1	1	1	1	1	1	1	1	1	1	1	1	1	1	1	1	1	1	1	1	1	1	1	1	1	1	1	1	1	1	1	1	1	1	1	1	0	0
400603	S. flexneri	6	Kenya	Africa	Sf6_IV	1	1	1	1	1	1	1	1	1	1	1	1	1	1	1	1	1	1	1	1	1	1	1	1	1	1	1	1	1	1	1	1	1	1	1	1	1	1	1	1	1	1	0	0
400613	S. flexneri	6	Kenya	Africa	Sf6_IV	1	1	1	1	1	1	1	1	1	1	1	1	1	1	1	1	1	1	1	1	1	1	1	1	1	1	1	1	1	1	1	1	1	1	1	1	1	1	1	1	1	1	0	0
400822	S. flexneri	6	Kenya	Africa	Sf6_IV	1	1	1	1	1	1	1	1	1	1	1	1	1	1	1	1	1	1	1	1	1	1	1	1	1	1	1	1	1	1	1	1	1	1	1	1	1	1	1	1	1	1	0	0
400834	S. flexneri	6	Kenya	Africa	Sf6_IV	1	1	1	1	1	1	1	1	1	1	1	1	1	1	1	1	1	1	1	1	1	1	1	1	1	1	1	1	1	1	1	1	1	1	1	1	1	1	1	1	1	1	0	0
400891	S. flexneri	6	Kenya	Africa	Sf6_IV	1	1	1	1	1	1	1	1	1	1	1	1	1	1	1	1	1	1	1	1	1	1	1	1	1	1	1	1	1	1	1	1	1	1	1	1	1	1	1	1	1	1	0	0
400910	S. flexneri	6	Kenya	Africa	Sf6_IV	1	1	1	1	1	1	0	1	1	1	1	1	1	1	1	1	1	1	1	1	1	1	1	1	1	1	0	1	1	1	1	0	0	1	1	1	1	1	1	1	1	1	0	0
400918	S. flexneri	6	Kenya	Africa	Sf6_IV	1	1	1	1	1	1	1	1	1	1	1	1	1	1	1	1	1	1	1	1	1	1	1	1	1	1	1	0	1	1	1	1	1	1	1	1	1	1	1	1	1	1	0	0
401016	S. flexneri	6	Kenya	Africa	Sf6_IV	1	1	1	1	1	1	1	1	1	1	1	1	1	1	1	1	1	1	1	1	1	1	1	1	1	1	1	1	1	1	1	1	1	1	1	1	1	1	1	1	1	1	1	0
401192	S. flexneri	6	Kenya	Africa	Sf6_IV	1	1	1	1	1	1	1	1	1	1	1	1	1	1	1	1	1	1	1	1	1	1	1	1	1	1	1	1	1	1	1	1	1	1	1	1	1	1	1	1	1	1	0	0
401434	S. flexneri	6	Kenya	Africa	Sf6_IV	1	1	1	1	1	1	1	1	1	1	1	1	1	1	1	1	1	1	1	1	1	1	1	1	1	1	1	1	1	1	1	1	1	1	1	1	1	1	1	1	1	1	0	0
401528	S. flexneri	6	Kenya	Africa	Sf6_IV	1	1	1	1	1	1	1	1	1	1	1	1	1	1	1	1	1	1	1	1	1	1	1	1	1	1	1	1	1	1	1	1	1	1	1	1	1	1	1	1	1	1	0	0
402001	S. flexneri	6	Kenya	Africa	Sf6_IV	1	1	1	1	1	1	1	1	1	1	1	1	1	1	1	1	1	1	1	1	1	1	1	1	1	1	1	1	1	1	1	1	1	1	1	1	1	1	1	1	1	1	0	0
402200	S. flexneri	6	Kenya	Africa	Sf6_IV	1	1	1	1	1	1	1	1	1	1	1	1	1	1	1	1	1	1	1	1	1	1	1	1	1	1	1	1	1	1	1	1	1	1	1	1	1	1	1	1	1	1	0	0
402573	S. flexneri	6	Kenya	Africa	Sf6_IV	1	1	1	1	1	1	1	1	1	1	1	1	1	1	1	1	1	1	1	1	1	1	1	1	1	1	1	1	1	1	1	1	1	1	1	1	1	1	1	1	1	1	0	0
403044	S. flexneri	6	Kenya	Africa	Sf6_IV	1	1	1	1	1	1	1	1	1	1	1	1	1	1	1	1	1	1	1	1	1	1	1	1	1	1	1	1	1	1	1	1	1	1	1	1	1	1	1	1	1	1	0	0
403127	S. flexneri	6	Kenya	Africa	Sf6_IV	1	1	1	1	1	1	1	1	1	1	1	1	1	1	1	1	1	1	1	1	1	1	1	1	1	1	1	1	1	1	1	1	1	1	1	1	1	1	1	1	1	1	0	0
403153	S. flexneri	6	Kenya	Africa	Sf6_IV	1	1	1	1	1	1	1	1	1	1	1	1	1	1	1	1	1	1	1	1	1	1	1	1	1	1	1	1	1	1	1	1	1	1	1	1	1	1	1	1	1	1	0	0
403192	S. flexneri	6	Kenya	Africa	Sf6_IV	1	1	1	1	1	1	1	1	1	1	1	1	1	1	1	1	1	1	1	1	1	1	1	1	1	1	1	1	1	1	1	1	1	1	1	1	1	1	1	1	1	1	0	0
403380	S. flexneri	6	Kenya	Africa	Sf6_IV	1	1	1	1	1	1	1	1	1	1	1	1	1	1	1	1	1	1	1	1	1	1	1	1	1	1	1	1	1	1	1	1	1	1	1	1	1	1	1	1	1	1	0	0
403405	S. flexneri	6	Kenya	Africa	Sf6_IV	1	1	1	1	1	1	1	1	1	1	1	1	1	1	1	1	1	1	1	1	1	1	1	1	1	1	1	1	1	1	1	1	1	1	1	1	1	1	1	1	1	1	0	0
403477	S. flexneri	6	Kenya	Africa	Sf6_IV	1	1	1	1	1	1	1	1	1	1	1	1	1	1	1	1	1	1	1	1	1	1	1	1	1	1	1	1	1	1	1	1	1	1	1	1	1	1	1	1	1	1	0	0
403670	S. flexneri	6	Kenya	Africa	Sf6_IV	1	1	1	1	1	1	1	1	1	1	1	1	1	1	1	1	1	1	1	1	1	1	1	1	1	1	1	1	1	1	1	1	1	1	1	1	1	1	1	1	1	1	0	0
403723	S. flexneri	6	Kenya	Africa	Sf6_IV	1	1	1	1	1	1	1	1	1	1	1	1	1	1	1	1	1	1	1	1	1	1	1	1	1	1	1	1	1	1	1	1	1	1	1	1	1	1	1	1	1	1	0	0
403926	S. flexneri	6	Kenya	Africa	Sf6_IV	1	1	1	1	1	1	1	1	1	1	1	1	1	1	1	1	1	1	1	1	1	1	1	1	1	1	1	1	1	1	1	1	1	1	1	1	1	1	1	1	1	1	0	0
400862 II	S. flexneri	6	Kenya	Africa	Sf6_IV	1	1	1	1	1	1	1	1	1	1	1	1	1	1	1	1	1	1	1	1	1	1	1	1	1	1	1	1	1	1	1	1	1	1	1	1	1	1	1	1	1	1	0	0
401259 I	S. flexneri	6	Kenya	Africa	Sf6_IV	1	1	1	1	1	1	1	1	1	1	1	1	1	1	1	1	1	1	1	1	1	1	1	1	1	1	1	1	1	1	1	1	1	1	1	1	1	1	1	1	1	1	0	0
3000644	S. flexneri	6	Kenya	Africa	Sf6_IV	1	1	1	1	1	1	1	1	1	1	1	1	1	1	1	1	1	1	1	1	1	1	1	1	1	1	1	1	1	1	1	1	1	1	1	1	1	1	1	1	1	1	0	0
3001008	S. flexneri	6	Kenya	Africa	Sf6_IV	1	1	1	1	1	1	1	1	1	1	1	1	1	1	1	1	1	1	1	1	1	1	1	1	1	1	1	1	1	1	1	1	1	1	1	1	1	1	1	1	1	1	0	0
3001395	S. flexneri	6	Kenya	Africa	Sf6_IV	1	1	1	1	1	1	1	1	1	1	1	1	1	1	1	1	1	1	1	1	1	1	1	1	1	1	1	1	1	1	1	1	1	1	1	1	1	1	1	1	1	1	0	0
3002501	S. flexneri	6	Kenya	Africa	Sf6_IV	1	1	1	1	1	1	1	1	1	1	1	1	1	1	1	1	1	1	1	1	1	1	1	1	1	1	1	1	1	1	1	1	1	1	1	1	1	1	1	1	1	1	0	0
3002801	S. flexneri	6	Kenya	Africa	Sf6_IV	1	1	1	1	1	1	1	1	1	1	1	1	1	1	1	1	1	1	1	1	1	1	1	1	1	1	1	1	1	1	1	1	1	1	1	1	1	1	1	1	1	1	1	0
3002810	S. flexneri	6	Kenya	Africa	Sf6_IV	1	1	1	1	1	1	1	1	1	1	1	1	1	1	1	1	1	1	1	1	1	1	1	1	1	1	1	1	1	1	1	1	1	1	1	1	1	1	1	1	1	1	0	1
3003214	S. flexneri	6	Kenya	Africa	Sf6_IV	1	1	1	1	1	1	1	1	1	1	1	1	1	1	1	1	1	1	1	1	1	1	1	1	1	1	1	1	1	1	1	1	1	1	1	1	1	1	1	1	1	1	0	0
3003220	S. flexneri	6	Kenya	Africa	Sf6_IV	1	1	1	1	1	1	1	1	1	1	1	1	1	1	1	1	1	1	1	1	1	1	1	1	1	1	1	1	1	1	1	1	1	1	1	1	1	1	1	1	1	1	0	0
3003460	S. flexneri	6	Kenya	Africa	Sf6_IV	1	1	1	1	1	1	1	1	1	1	1	1	1	1	1	1	1	1	1	1	1	1	1	1	1	1	1	1	1	1	1	1	1	1	1	1	1	1	1	1	1	1	0	0
3003461	S. flexneri	6	Kenya	Africa	Sf6_IV	1	1	1	1	1	1	1	1	1	1	1	1	1	1	1	1	1	1	1	1	1	1	1	1	1	1	1	1	1	1	1	1	1	1	1	1	1	1	1	1	1	1	0	0
3003672	S. flexneri	6	Kenya	Africa	Sf6_IV	1	1	1	1	1	1	1	1	1	1	1	1	1	1	1	1	1	1	1	1	1	1	1	1	1	1	1	1	1	1	1	1	1	1	1	1	1	1	1	1	1	1	0	0
3003692	S. flexneri	6	Kenya	Africa	Sf6_IV	1	1	1	1	1	1	1	1	1	1	1	1	1	1	1	1	1	1	1	1	1	1	1	1	1	1	1	1	1	1	1	1	1	1	1	1	1	1	1	1	1	1	0	0
3003851	S. flexneri	6	Kenya	Africa	Sf6_IV	1	1	1	1	1	1	1	1	1	1	1	1	1	1	1	1	1	1	1	1	1	1	1	1	1	1	1	1	1	1	1	1	1	1	1	1	1	1	1	1	1	1	0	0
3003879	S. flexneri	6	Kenya	Africa	Sf6_IV	1	1	1	1	1	1	1	1	1	1	1	1	1	1	1	1	1	1	1	1	1	1	1	1	1	1	1	1	1	1	1	1	1	1	1	1	1	1	1	1	1	1	0	0
3003901	S. flexneri	6	Kenya	Africa	Sf6_IV	1	1	1	1	1	1	1	1	1	1	1	1	1	1	1	1	1	1	1	1	1	1	1	1	1	1	1	1	1	1	1	1	1	1	1	1	1	1	1	1	1	1	0	0
3004038	S. flexneri	6	Kenya	Africa	Sf6_IV	1	1	1	1	1	1	1	1	1	1	1	1	1	1	1	1	1	1	1	1	1	1	1	1	1	1	1	1	1	1	1	1	1	1	1	1	1	1	1	1	1	1	0	0
3004862	S. flexneri	6	Kenya	Africa	Sf6_IV	1	1	1	1	1	1	1	1	1	1	1	1	1	1	1	1	1	1	1	1	1	1	1	1	1	1	1	1	1	1	1	1	1	1	1	1	1	1	1	1	1	1	0	0
3005141	S. flexneri	6	Kenya	Africa	Sf6_IV	1	1	1	1	1	1	1	1	1	1	1	1	1	1	1	1	1	1	1	1	1	1	1	1	1	1	1	1	1	1	1	1	1	1	1	1	1	1	1	1	1	1	0	0
3005202	S. flexneri	6	Kenya	Africa	Sf6_IV	1	1	1	1	1	1	1	1	1	1	1	1	1	1	1	1	1	1	1	1	1	1	1	1	1	1	1	1	1	1	1	1	1	1	1	1	1	1	1	1	1	1	0	0
Sf6_Sh10.8537	S. flexneri	6	Eygpt	Africa	N/A	1	1	1	1	1	1	1	1	1	1	1	1	1	1	1	1	1	1	1	1	1	1	1	1	1	1	1	1	1	1	1	1	1	1	1	1	1	1	1	1	1	1	1	0
06_1067	S. flexneri	6 var Hertfordshire	Democratic Republic of the Congo	Africa	Sf6_IV	1	1	1	1	1	1	1	1	1	1	1	1	1	1	1	1	1	1	1	1	1	1	1	1	1	1	1	1	1	1	1	1	1	1	1	1	1	1	1	1	1	1	0	0
08_2607	S. flexneri	6 var Hertfordshire	Central African Republic	Africa	Sf6_IV	1	1	1	1	1	1	1	1	1	1	1	1	1	1	1	1	1	1	1	1	1	1	1	1	1	1	1	1	1	1	1	1	0	1	1	1	1	1	1	1	1	1	0	0
09_5569	S. flexneri	6 var boydii 88	Algeria	Africa	Sf6_VII	1	1	1	1	1	1	1	1	1	1	1	1	1	1	1	1	1	1	1	1	1	1	1	1	1	1	1	1	1	0	1	1	1	1	1	1	1	1	1	1	1	1	0	0
[truncated: 35 more columns]

## Sheet: Disk Diffusion - GEMS
Dataset 4. Kirby Beaur Disk Diffusion for S. flexneri from Africa strains in GEMS
Global Enteric Multicenter Study (GEMS)
			Ampicillin	AM-10	Ceftriaxon	CRO-30	Nalidixic acid	NA-30	Azithromycin	AZM-15	Sulfamethoxazole	SXT-25	Ciprofloxacin	CIP-5
Isolate (Strain name)	Species	Serotype	(AM-10)		(CRO-30)		(NA-30)		(AZM-15)		(SXT-25)		(CIP-5)
100272	S. flexneri	6	23	S	33	S	27	S	27	WT	0	R	37	S
100490	S. flexneri	6	22	S	35	S	26	S	27	WT	0	R	40	S
100512	S. flexneri	6	22	S	34	S	26	S	27	WT	0	R	38	S
100537	S. flexneri	6	23	S	35	S	27	S	27	WT	0	R	40	S
100724	S. flexneri	6	23	S	34	S	27	S	26	WT	0	R	38	S
102002	S. flexneri	6	27	S	36	S	32	S	24	WT	0	R	36	S
102309	S. flexneri	6	Not found
102476	S. flexneri	6	24	S	34	S	26	S	21	WT	0	R	33	S
102491	S. flexneri	6	25	S	36	S	30	S	22	WT	0	R	33	S
102609	S. flexneri	6	20	S	30	S	26	S	22	WT	0	R	32	S
102664	S. flexneri	6	24	S	34	S	26	S	21	WT	27	S	33	S
102751	S. flexneri	6	21	S	32	S	25	S	19	WT	0	R	33	S
103265	S. flexneri	6	23	S	34	S	26	S	21	WT	0	R	35	S
103367	S. flexneri	6	25	S	37	S	29	S	21	WT	0	R	38	S
103578	S. flexneri	6	24	S	36	S	28	S	21	WT	0	R	37	S
202236	S. flexneri	6	22	S	32	S	27	R	20	WT	0	R	33	S
202260	S. flexneri	6	12	R	32	S	27	R	19	WT	0	R	33	S
204161	S. flexneri	6	23	S	36	S	27	R	21	WT	0	R	34	S
400566	S. flexneri	6	24	S	32	S	25	R	26	WT	0	R	38	S
400603	S. flexneri	6	22	S	35	S	25	R	22	WT	0	R	38	S
400613	S. flexneri	6	22	S	30	S	24	R	25	WT	0	R	35	S
400822	S. flexneri	6	25	S	34	S	27	R	24	WT	0	R	36	S
400834	S. flexneri	6	25	S	35	S	26	R	24	WT	0	R	37	S
400891	S. flexneri	6	22	S	30	S	23	R	22	WT	0	R	33	S
400910	S. flexneri	6	24	S	34	S	26	R	24	WT	0	R	36	S
400918	S. flexneri	6	24	S	35	S	25	R	27	WT	0	R	38	S
401016	S. flexneri	6	0	R	30	S	20	R	23	WT	0	R	36	S
401192	S. flexneri	6	22	S	30	S	17	I	25	WT	0	R	35	S
401434	S. flexneri	6	25	S	36	S	26	R	24	WT	0	R	38	S
401528	S. flexneri	6	22	S	30	S	22	R	22	WT	0	R	33	S
402001	S. flexneri	6	0	R	33	S	25	R	22	WT	0	R	36	S
402200	S. flexneri	6	23	S	32	S	24	R	23	WT	0	R	35	S
402573	S. flexneri	6	25	S	34	S	25	R	27	WT	0	R	37	S
403044	S. flexneri	6	23	S	32	S	23	R	25	WT	0	R	35	S
403127	S. flexneri	6	23	S	31	S	24	R	28	WT	0	R	35	S
403153	S. flexneri	6	22	S	30	S	25	R	22	WT	0	R	38	S
403192	S. flexneri	6	25	S	35	S	25	R	26	WT	0	R	37	S
403380	S. flexneri	6	22	S	30	S	24	R	23	WT	0	R	35	S
403405	S. flexneri	6	25	S	33	S	24	R	29	WT	0	R	36	S
403477	S. flexneri	6	26	S	36	S	26	R	27	WT	33	S	34	S
403670	S. flexneri	6	25	S	34	S	26	R	27	WT	0	R	37	S
403723	S. flexneri	6	23	S	35	S	26	R	24	WT	0	R	40	S
403926	S. flexneri	6	23	S	33	S	25	R	25	WT	0	R	36	S
100515 I	S. flexneri	6	21	S	33	S	28	S	20	WT	0	R	34	S
400862 II	S. flexneri	6	22/25	S	32/35	S	26/26	R	25/27	WT	0/0	R	36/38	S
401259 I	S. flexneri	6	Not found
100669	S. flexneri	1b	0	R	35	S	30	S	27	WT	36	S	37	S
100842	S. flexneri	1b	9	R	35	S	32	S	28	WT	0	R	38	S
102349	S. flexneri	1b	24	S	30	S	27	S	23	WT	0	R	33	S
102431	S. flexneri	1b	24	S	35	S	25	S	25	WT	0	R	36	S
102499	S. flexneri	1b	0	R	33	S	29	S	26	WT	0	R	35	S
102533	S. flexneri	1b	25	S	31	S	28	S	24	WT	0	R	33	S
102759	S. flexneri	1b	26	S	33	S	28	S	25	WT	0	R	33	S
102824	S. flexneri	1b	0	R	30	S	27	S	24	WT	0	R	33	S
103294	S. flexneri	1b	0	R	36	S	29	S	25	WT	0	R	36	S
103339	S. flexneri	1b	0	R	35	S	30	S	26	WT	0	R	37	S
103489	S. flexneri	1b	25	S	33	S	28	S	24	WT	30	S	37	S
103612	S. flexneri	1b	0	R	34	S	31	S	27	WT	0	R	36	S
103651	S. flexneri	1b	26	S	39	S	29	S	26	WT	0	R	37	S
200194	S. flexneri	1b	21	S	33	S	27	S	22	WT	0	R	33	S
200923	S. flexneri	1b	23	S	34	S	28	S	23	WT	32	S	35	S
202130	S. flexneri	1b	25	S	33	S	29	R	25	WT	34	S	35	S
203168	S. flexneri	1b	27	S	35	S	29	R	27	WT	37	S	35	S
203534	S. flexneri	1b	0	R	29	S	26	R	22	WT	0	R	32	S
400576	S. flexneri	1b	0	R	35	S	28	R	25	WT	0	R	40	S
400828	S. flexneri	1b	0	R	35	S	28	R	25	WT	0	R	40	S
401001	S. flexneri	1b	27	S	38	S	31	R	25	WT	0	R	39	S
401368	S. flexneri	1b	0	R	35	S	24	R	23	WT	0	R	31	S
401640	S. flexneri	1b	0	R	30	S	25	R	22	WT	0	R	32	S
401649	S. flexneri	1b	0	R	38	S	30	R	28	WT	0	R	40	S
401674	S. flexneri	1b	0	R	34	S	29	R	27	WT	0	R	36	S
401781	S. flexneri	1b	0	R	37	S	30	R	27	WT	0	R	38	S
402046	S. flexneri	1b	0	R	32	S	25	R	21	WT	20	S	33	S
402357	S. flexneri	1b	0	R	30	S	26	R	22	WT	0	R	33	S
402429	S. flexneri	1b	0	R	34	S	28	R	25	WT	0	R	35	S
402441	S. flexneri	1b	0	R	30	S	25	R	22	WT	0	R	32	S
403048	S. flexneri	1b	0	R	34	S	30	R	27	WT	0	R	36	S
401063_II	S. flexneri	1b	0	R	38	S	31	R	27	WT	0	R	40	S
102070	S. flexneri	1b	23	S	35	S	28	S	27	WT	0	R	40	S
201355	S. flexneri	1b	23	S	32	S	28	R	25	WT	0	R	34	S
100015	S. flexneri	2a	0	R	33	S	30	S	24	WT	0	R	35	S
100060	S. flexneri	2a	0	R	33	S	28	S	24	WT	0	R	35	S
100183	S. flexneri	2a	0	R	33	S	28	S	25	WT	0	R	35	S
100206	S. flexneri	2a	0	R	28	S	27	S	24	WT	0	R	35	S
100234	S. flexneri	2a	0	R	32	S	25	S	25	WT	0	R	36	S
100345	S. flexneri	2a	0	R	34	S	29	S	25	WT	0	R	36	S
100367	S. flexneri	2a	0	R	35	S	30	S	27	WT	0	R	38	S
100547	S. flexneri	2a	0	R	35	S	32	S	28	WT	0	R	38	S
100697	S. flexneri	2a	9	R	35	S	28	S	28	WT	0	R	37	S
100716	S. flexneri	2a	0	R	35	S	29	S	28	WT	0	R	37	S
100753	S. flexneri	2a	0	R	33	S	28	S	29	WT	0	R	38	S
100831	S. flexneri	2a	0	R	36	S	28	S	27	WT	0	R	42	S
100855	S. flexneri	2a	0	R	37	S	30	S	27	WT	0	R	38	S
100868	S. flexneri	2a	0	R	33	S	27	S	27	WT	0	R	38	S
102017	S. flexneri	2a	0	R	36	S	28	S	27	WT	0	R	35	S
102295	S. flexneri	2a	0	R	32	S	29	S	26	WT	0	R	33	S
102395	S. flexneri	2a	0	R	33	S	26	S	25	WT	0	R	36	S
102574	S. flexneri	2a	0	R	30	S	28	S	25	WT	28	S	36	S
102592	S. flexneri	2a	0	R	32	S	28	S	27	WT	0	R	34	S
102820	S. flexneri	2a	0	R	32	S	26	S	25	WT	0	R	35	S
102860	S. flexneri	2a	0	R	33	S	26	S	26	WT	0	R	35	S
102933	S. flexneri	2a	0	R	32	S	26	S	23	WT	0	R	33	S
102979	S. flexneri	2a	0	R	34	S	28	S	27	WT	35	S	36	S
102997	S. flexneri	2a	0	R	30	S	25	S	25	WT	0	R	35	S
103198	S. flexneri	2a	0	R	32	S	29	S	26	WT	0	R	33	S
103218	S. flexneri	2a	0	R	35	S	29	S	28	WT	0	R	36	S
103268	S. flexneri	2a	0	R	35	S	29	S	27	WT	0	R	37	S
103295	S. flexneri	2a	0	R	33	S	27	S	27	WT	0	R	36	S
103369	S. flexneri	2a	0	R	35	S	31	S	28	WT	0	R	38	S
103413	S. flexneri	2a	0	R	36	S	29	S	28	WT	0	R	38	S
103435	S. flexneri	2a	0	R	38	S	31	S	29	WT	0	R	39	S
103446	S. flexneri	2a	0	R	36	S	30	S	25	WT	0	R	38	S
103708	S. flexneri	2a	0	R	36	S	28	S	25	WT	0	R	38	S
200046	S. flexneri	2a	0	R	33	S	26	S	20	WT	32	S	35	S
200071	S. flexneri	2a	0	R	32	S	27	S	27	WT	0	R	32	S
201203	S. flexneri	2a	0	R	30	S	26	S	22	WT	0	R	33	S
202156	S. flexneri	2a	0/0	R	32/31	S	26/28	R	25/26	WT	0/0	R	34/33	S
203032	S. flexneri	2a	0	R	33	S	28	R	23	WT	0	R	33	S
300101	S. flexneri	2a	0	R	38	S	27	R	28		18	S	40	S
300111	S. flexneri	2a	0	R	38	S	27	R	28		19	S	40	S
300117	S. flexneri	2a	0	R	37	S	27	R	30		10	R	40	S
300119	S. flexneri	2a	0	R	38	S	27	R	28		10	R	40	S
302524	S. flexneri	2a	0	R	34	S	27	R	28		0	R	40	S
302672	S. flexneri	2a	0	R	32	S	26	R	24		21	S	36	S
303226	S. flexneri	2a	0	R	30	S	23	R	20	WT	0	R	31	S
400877	S. flexneri	2a	0	R	30	S	23	R	20	WT	0	R	31	S
401652	S. flexneri	2a	0	R	32	S	26	R	22	WT	0	R	33	S
103552_II	S. flexneri	2a	0	R	37	S	30	S	28	WT	0	R	38	S
103015	S. flexneri	2b	0	R	33	S	31	S	24	WT	25	S	37	S
103163	S. flexneri	2b	0	R	30	S	28	S	25	WT	21	S	36	S
103288	S. flexneri	2b	0	R	34	S	30	S	25	WT	0	R	38	S
200294	S. flexneri	2b	0	R	37	S	32	S	27	WT	35	S	40	S
201232	S. flexneri	2b	0	R	36	S	11	R	22	WT	0	R	30	S
400565	S. flexneri	2b	0	R	35	S	30	R	30	WT	0	R	40	S
401393	S. flexneri	2b	0	R	35	S	33	R	23	WT	0	R	40	S
402716	S. flexneri	2b	0	R	30	S	25	R	21	WT	0	R	35	S
402866	S. flexneri	2b	0	R	32	S	28	R	21	WT	0	R	35	S
202113	S. flexneri	2b	0	R	30	S	30	R	23	WT	21	S	34	S
100704	S. flexneri	3a	0	R	38	S	30	S	27	WT	0	R	39	S
100848	S. flexneri	3a	0	R	36	S	30	S	27	WT	0	R	37	S
102926	S. flexneri	3a	0	R	33	S	27	S	25	WT	0	R	36	S
102996	S. flexneri	3a	0	R	32	S	26	S	25	WT	0	R	36	S
103333	S. flexneri	3a	0	R	35	S	30	S	28	WT	0	R	35	S
202274	S. flexneri	3a	0	R	32	S	26	R	26	WT	0	R	32	S
400868	S. flexneri	3a	0	R	32	S	26	R	22	WT	0	R	36	S
401931	S. flexneri	3a	0	R	39	S	40	R	24	WT	0	R	37	S
402229	S. flexneri	3a	0	R	33	S	30	R	29	WT	0	R	38	S
402709	S. flexneri	3a	24	S	30	S	25	R	22	WT	0	R	32	S
403130	S. flexneri	3a	0	R	36	S	31	R	28	WT	0	R	36	S
403176	S. flexneri	3a	0	R	34	S	29	R	27	WT	0	R	35	S
403184	S. flexneri	3a	0	R	30	S	27	R	21	WT	0	R	32	S
403305	S. flexneri	3a	0	R	30	S	26	R	21	WT	0	R	30	S
403331	S. flexneri	3a	0	R	36	S	30	R	27	WT	0	R	35	S
403367	S. flexneri	3a	0	R	33	S	28	R	27	WT	0	R	34	S
403587	S. flexneri	3a	0	R	30	S	25	R	22	WT	0	R	35	S
403703	S. flexneri	3a	0	R	35	S	30	R	27	WT	0	R	35	S
204210	S. flexneri	3a	0	R	30	S	27	R	22	WT	0	R	32	S
200185	S. flexneri	4a	0	R	31	S	27	S	26	WT	0	R	34	S
403436	S. flexneri	4a	27	S	37	S	31	R	26	WT	0	R	37	S
100852	S. flexneri	7a	0	R	33	S	26	S	27	WT	0	R	38	S
400940	S. flexneri	7a	0	R	35	S	28	R	25	WT	0	R	35	S
401555	S. flexneri	7a	0	R	30	S	26	R	20	WT	0	R	32	S
402041	S. flexneri	7a	0	R	33	S	26	R	22	WT	0	R	36	S
402347	S. flexneri	7a	0	R	32	S	25	R	20	WT	0	R	30	S
100231	S. flexneri	X	23	S	33	S	29	S	22	WT	0	R	35	S
100301	S. flexneri	X	21	S	32	S	29	S	22	WT	0	R	37	S
100321	S. flexneri	X	27	S	34	S	32	S	24	WT	0	R	38	S
103315	S. flexneri	X	25	S	36	S	30	S	22	WT	0	R	38	S
202052	S. flexneri	X	21	S	32	S	28	R	23	WT	0	R	31	S
203270	S. flexneri	X	23	S	31	S	29	R	22	WT	0	R	33	S
102760_I	S. flexneri	X	0	R	35	S	28	S	24	WT	0	R	37	S
102075	S. flexneri	X	0	R	31	S	26	S	26	WT	0	R	32	S
103552_I	S. flexneri	Y	0	R	37	S	30	S	26	WT	0	R	38	S
103625	S. flexneri	1b	13	R	33	S	28	S	25	WT	0	R	38	S
204584	S. flexneri	1b	23	S	32	S	26	R	23	WT	34	S	34	S
200200	S. flexneri	2b	0	R	31	S	27	S	20	WT	28	S	36	S
400924	S. flexneri	4a	0	R	32	S	24	R	22	WT	0	R	35	S
401559	S. flexneri	4a	0	R	37	S	30	R	26	WT	0	R	36	S
402059	S. flexneri	4a	0	R	38	S	30	R	29	WT	0	R	40	S
402389	S. flexneri	4a	0	R	30	S	27	R	21	WT	0	R	32	S
Epidemiological cutoff value (ECV) – the minimal inhibitory concentration (MIC) or zone diameter value that separates microbial populations into those with and without phenotypically detectable resistance (non-wild-type [NWT] or wild-type [WT], respectively). The ECV defines the highest MIC or smallest zone diameter for the WT population of isolates.
• Wild-type (WT) – an ECV interpretive category defined by an ECV that describes isolates with no detectable resistance or reduced susceptibility for the antimicrobial (antifungal) agent being evaluated.
• Non-wild-type (NWT) – an ECV interpretive category defined by an ECV that describes isolates with detectable resistance and reduced susceptibility for the antimicrobial (antifungal) agent being evaluated
Resistant Intermediate and sensitive were determined based on the guidline described in CLSI M100 2018
Interpretive Categories and Zone diameter breakpoints in mm
Antimicrobial agent	Abbrev.	concentration	R (resistant)	I (intermediate)	S (sensitive)
Ampicillin	Am	10 μg	≤ 13	14-16	≥ 17
Ceftriaxone	CRO	30 μg	≤ 19	20-22	≥ 23
Nalidixic acid	NA	30 μg	≤ 13	14-18	≥ 19
trimethoprim-sulfamethoxazole	SXT	1.25/23.75 μg	≤ 10	11-15	≥ 16
Zone diameter Epidemiological cutoff value (ECV) in mm
Antimicrobial agent	Abbrev.	concentration	NWT	WT	comments
Azithromycin	AZM	15μg	≤ 15	≥ 16	for Shigella flexneri
Please refer to M1002018, Appendix G and table G1 for more explicit detail of data interpretation

## Sheet: Disk Diffusion - VIDA
Dataset 4. Kirby Beaur Disk Diffusion for S. flexneri from Africa strains in VIDA
Vaccine Impact on Diarrhea in Africa (VIDA)
			Ampicillin	AM-10	Ceftriaxon	CRO-30	Nalidixic acid	NA-30	Azithromycin	AZM-15	Sulfamethoxazole	SXT-25	Ciprofloxacin	CIP-5
Isolate (Strain name)	Species	Serotype	(AM-10)		(CRO-30)		(NA-30)		(AZM-15)		(SXT-25)		(CIP-5)
1001397	S. flexneri	2a	0	R	26	S	23	S	20	WT	28	S	25	S
1001469	S. flexneri	1b	20	S	28	S	23	S	23	WT	0	R	29	S
1001477	S. flexneri	1b	19	S	27	S	21	S	20	WT	27	S	25	S
1001511	S. flexneri	1b	19	S	28	S	21	S	20	WT	0	R	26	S
1001515	S. flexneri	6	17	S	30	S	21	S	16	WT	0	R	26	S
1001517	S. flexneri	2a	0	R	27	S	21	S	19	WT	0	R	28	S
1001546	S. flexneri	6	18	S	28	S	21	S	17	WT	0	R	26	S
1001612	S. flexneri	1b	19	S	27	S	21	S	22	WT	0	R	28	S
1001613-1	S. flexneri	4a	0	R	25	S	20		19	WT	0	R	23	S
1001619	S. flexneri	2a	0	R	25	S	21	S	20	WT	0	R	27	S
1000003	S. flexneri	2a	0	R	24	S	20	S	20	WT	0	R	24	S
1000014	S. flexneri	6	17	S	27	S	20	S	20	WT	0	R	25	S
1000026	S. flexneri	2a	0	R	24	S	19	S	20	WT	0	R	26	S
1000042	S. flexneri	2b	0	R	25	S	22	S	16	WT	0	R	30	S
1000045	S. flexneri	2a	0	R	25	S	20	S	13	NWT	0	R	26	S
1000070	S. flexneri	2a	0	R	26	S	21	S	18	WT	0	R	25	S
1000082	S. flexneri	2a	0	R	26	S	20	S	20	WT	0	R	27	S
1000086	S. flexneri	1b	0	R	26	S	21	S	20	WT	0	R	26	S
1000131	S. flexneri	1d	0	R	25	S	21	S	17	WT	0	R	27	S
1000153	S. flexneri	1b	20	S	27	S	20	S	20	WT	0	R	30	S
1000155	S. flexneri	2a	0	R	25	S	20	S	19	WT	0	R	24	S
1000156	S. flexneri	3a	16	I	25	S	17	I	18	WT	0	R	30	S
1000234	S. flexneri	1b	19	S	27	S	21	S	18	WT	0	R	29	S
1000257	S. flexneri	1b	18	S	30	S	24	S	20	WT	0	R	30	S
1000260	S. flexneri	1b	18	S	25	S	20	S	16	WT	0	R	27	S
1000262	S. flexneri	1b	17	S	22	I	18	I	12	NWT	0	R	23	S
1000317	S. flexneri	6	16	I	26	S	20	S	11	NWT	0	R	24	S
1000322	S. flexneri	1d	20	S	29	S	26	S	19	WT	0	R	29	S
1000337	S. flexneri	6	15	I	26	S	19	S	15	NWT	0	R	24	S
1000355	S. flexneri	3a	23	S	31	S	25	S	19	WT	0	R	25	S
1000389	S. flexneri	2a	0	R	24	S	18	I	16	WT	0	R	25	S
1000421	S. flexneri	2a	0	R	27	S	24	S	20	WT	0	R	26	S
1000425	S. flexneri	1b	20	S	25	S	20	S	19	WT	0	R	27	S
1000444	S. flexneri	3a	25	S	29	S	23	S	23	WT	0	R	30	S
1000453	S. flexneri	2a	0	R	25	S	23	S	22	WT	0	R	30	S
1000465	S. flexneri	2a	0	R	27	S	22	S	20	WT	0	R	25	S
1000466	S. flexneri	2a	0	R	28	S	25	S	19	WT	0	R	27	S
1000472	S. flexneri	2a	0	R	24	S	20	S	14	NWT	0	R	25	S
1000473	S. flexneri	2a	0	R	25	S	19	S	15	NWT	0	R	23	S
1000482	S. flexneri	2a	0	R	26	S	22	S	20	WT	0	R	27	S
1000483	S. flexneri	2a	20	S	27	S	22	S	20	WT	0	R	28	S
1000488	S. flexneri	2a	0	R	26	S	21	S	20	WT	0	R	25	S
1000528	S. flexneri	2a	0	R	26	S	23	S	20	WT	0	R	26	S
1000534	S. flexneri	2a	0	R	25	S	21	S	20	WT	0	R	26	S
1000574	S. flexneri	1b	20	S	28	S	22	S	18	WT	0	R	26	S
1000619	S. flexneri	2b	0	R	27	S	18	I	18	WT	0	R	20	S
1000632	S. flexneri	2a	0	R	23	S	24	S	20	WT	0	R	26	S
1000638	S. flexneri	3a	0	R	30	S	25	S	16	WT	0	R	23	S
1000692	S. flexneri	2b	0	R	26	S	17	I	20	WT	0	R	21	S
1000696	S. flexneri	1b	20	S	26	S	25	S	19	WT	0	R	28	S
1000736	S. flexneri	1a	20	S	30	S	26	S	20	WT	0	R	27	S
1000788	S. flexneri	2a	0	R	28	S	24	S	22	WT	0	R	26	S
1000795	S. flexneri	2a	0	R	25	S	23	S	21	WT	0	R	25	S
1000803	S. flexneri	2a	0	R	25	S	22	S	19	WT	0	R	24	S
1000857	S. flexneri	2a	0	R	30	S	15	I	18	WT	0	R	20	I
1000880	S. flexneri	1b	22	S	26	S	24	S	20	WT	0	R	26	S
1000905	S. flexneri	2a	0	R	27	S	23	S	20	WT	0	R	27	S
1000911	S. flexneri	2a	0	R	29	S	23	S	21	WT	0	R	25	S
1000959	S. flexneri	1b	22	S	25	S	23	S	17	WT	0	R	26	S
1000965	S. flexneri	6	20	S	27	S	24	S	14	NWT	0	R	25	S
1000972-1	S. flexneri	2a	0	R	28	S	16	I	17	WT	0	R	21	S
1000972-1 R	S. flexneri	2a	0	R	35	S	22	S	28	WT	0	R	25	S
1000982	S. flexneri	2a	0	R	23	S	21	S	20	WT	0	R	28	S
1001017	S. flexneri	2a	0	R	25	S	14	I	19	WT	0	R	21	S
1001019	S. flexneri	2a	0	R	26	S	15	I	16	WT	0	R	20	I
1001027	S. flexneri	1b	21	S	27	S	24	S	20	WT	0	R	21	S
1001038	S. flexneri	1b	21	S	26	S	21	S	19	WT	0	R	27	S
1001053	S. flexneri	3a	23	S	28	S	20	S	19	WT	28	S	26	S
1001095	S. flexneri	3a	20	S	28	S	21	S	19	WT	25	S	25	S
1001098	S. flexneri	2a	0	R	25	S	21	S	19	WT	0	R	25	S
1001112	S. flexneri	2b	0	R	26	S	25	S	15	NWT	0	R	31	S
1001135	S. flexneri	2a	0	R	22	I	20	S	17	WT	0	R	26	S
1001150	S. flexneri	2b	0	R	27	S	25	S	19	WT	0	R	29	S
1001156	S. flexneri	2a	0	R	25	S	20	S	19	WT	0	R	29	S
1001157	S. flexneri	2a	0	R	28	S	22	S	20	WT	0	R	25	S
1001193	S. flexneri	1b	0	R	26	S	20	S	19	WT	0	R	26	S
1001193 R	S. flexneri	1b	0	R	32	S	28	S	28	WT	0	R	35	S
1001214	S. flexneri	2b	0	R	25	S	23	S	20	WT	0	R	29	S
1001260	S. flexneri	1b	21	S	24	S	20	S	18	WT	0	R	25	S
1001264	S. flexneri	6	20	S	26	S	21	S	15	NWT	0	R	25	S
1001365	S. flexneri	6	19	S	25	S	21	S	15	NWT	0	R	24	S
1001388	S. flexneri	2a	0	R	28	S	15	I	17	WT	0	R	20	I
1001390	S. flexneri	1b	20	S	27	S	22	S	19	WT	28	S	25	S
1001633	S. flexneri	1b	20	S	26	S	23	S	20	WT	0	R	30	S
1001663	S. flexneri	2a	0	R	25	S	17	I	17	WT	0	R	20	I
1001683	S. flexneri	2a	0	R	25	S	24	S	19	WT	29	S	28	S
1001688	S. flexneri	2a	20	S	25	S	23	S	19	WT	0	R	28	S
1001733	S. flexneri	2a	0	R	27	S	25	S	20	WT	0	R	27	S
1001737	S. flexneri	6	20	S	30	S	21	S	17	WT	0	R	25	S
1001743	S. flexneri	6	20	S	30	S	21	S	15	NWT	0	R	28	S
1001837	S. flexneri	4b	0	R	29	S	21	S	23	WT	0	R	30	S
1001844	S. flexneri	1b	20	S	26	S	23	S	16	WT	28	S	28	S
3000176	S. flexneri	3a	0	R	30	S	25	S	20	WT	0	R	28	S
3000013-1	S. flexneri	2a	19	S	25	S	21	S	15	NWT	22	S	29	S
3000278	S. flexneri	3a	0	R	25	S	22	S	20	WT	0	R	30	S
3000188-1	S. flexneri	1b	0	R	23	S	21	S	15	NWT	0	R	26	S
3000448-1	S. flexneri	4C	0	R	28	S	15	I	15	NWT	0	R	21	S
3000448-2	S. flexneri	4a
3000238	S. flexneri	2a	0	R	26	S	21	S	18	WT	0	R	25	S
3000064	S. flexneri	3a	0	R	25	S	23	S	19	WT	25	S	26	S
3000535	S. flexneri	4b	0	R	28	S	15	I	16	WT	0	R	20	I
3000590	S. flexneri	2a	0	R	27	S	24	S	20	WT	0	R	29	S
3000795-1	S. flexneri	1b	0	R	21	I	15*	I	14	NWT	0	R	23	S
3000970	S. flexneri	2a	23	S	25	S	21	S	18	WT	0	R	23	S
3001008	S. flexneri	6	0	R	27	S	20	S	20	WT	0	R	23	S
3000881-2	S. flexneri	1b
3001395	S. flexneri	6	18	S	26	S	20	S	20	WT	0	R	25	S
3001025-1	S. flexneri	2a	0	R	25	S	20	S	16	WT	0	R	27	S
1001853	S. flexneri	1b	20	S	24	S	19	S	17	WT	0	R	23	S
1001896	S. flexneri	6	16	I	26	S	20	S	15	NWT	0	R	23	S
1001909	S. flexneri	2a	0	R	25	S	20	S	19	WT	0	R	23	S
1001936	S. flexneri	1b	0	R	0	R	21	S	18	WT	0	R	25	S
1001977	S. flexneri	2a	0	R	25	S	21	S	19	WT	0	R	24	S
1002027	S. flexneri	6	18	S	27	S	20	S	18	WT	0	R	25	S
1002036 R	S. flexneri	4a	8	R	35	S	28	S	27	WT	12	I	35	S
1002065	S. flexneri	1b	19	S	24	S	21	S	19	WT	0	R	25	S
1002082-1	S. flexneri	2a	0	R	25	S	0	R	15	NWT	0	R	21	S
1002082 R	S. flexneri	4a	12	R	35	S	30	S	25	WT	0	R	35	S
1002106	S. flexneri	6	18	S	28	S	22	S	15	NWT	0	R	25	S
1002137	S. flexneri	2b	0	R	25	S	16	I	15		0	R	21	S
1002147	S. flexneri	1b	21	S	23	S	22	S	18	WT	0	R	26	S
3000644	S. flexneri	6	18	S	26	S	20	S	20	WT	0	R	26	S
3001239	S. flexneri	4a	0	R	27	S	14	I	18	WT	0	R	19	I
3001148	S. flexneri	4a	0	R	27	S	15	I	22	WT	0	R	22	S
3000879	S. flexneri	2a	0	R	26	S	22	S	18	WT	0	R	25	S
3002303	S. flexneri	2a	0	R	25	S	20	S	18	WT	0	R	25	S
3002172	S. flexneri	2a	0	R	25	S	21	S	19	WT	0	R	25	S
3002418	S. flexneri	1b	0	R	25	S	20	S	19	WT	28	S	26	S
3002457	S. flexneri	3a	0	R	27	S	24	S	19	WT	0	R	26	S
3002501	S. flexneri	6	0	R	28	S	21	S	20	WT	0	R	27	S
3002503	S. flexneri	4a	0	R	25	S	23	S	19	WT	0	R	30	S
3002424	S. flexneri	3a	0	R	28	S	21	S	19	WT	0	R	28	S
3002460	S. flexneri	3a	0	R	28	S	25	S	24	WT	0	R	30	S
3002516	S. flexneri	2a	0	R	27	S	18	I	21	WT	0	R	30	S
3002518	S. flexneri	2a	0	R	28	S	24	S	23	WT	0	R	28	S
3003358	S. flexneri	3a	0	R	28	S	25	S	20	WT	0	R	28	S
3002525	S. flexneri	1b	0	R	29	S	22	S	18	WT	0	R	25	S
3002801	S. flexneri	6	20	S	29	S	21	S	20	WT	0	R	30	S
3003106	S. flexneri	2a	0	R	24	S	23	S	17	WT	0	R	26	S
3002914	S. flexneri	2a	0	R	27	S	23	S	19	WT	0	R	25	S
3003460	S. flexneri	6	18	S	29	S	22	S	20	WT	0	R	29	S
3003461	S. flexneri	6	19	S	28	S	20	S	16	WT	0	R	29	S
3002883	S. flexneri	3a	0	R	25	S	24	S	20	WT	0	R	25	S
3003214	S. flexneri	6	20	S	27	S	21	S	24	WT	0	R	28	S
3003478	S. flexneri	3a	0	R	25	S	20	S	18	WT	0	R	24	S
3003220	S. flexneri	6	19	S	27	S	18	I	23	WT	0	R	25	S
3003065	S. flexneri	2a	0	R	23	S	21	S	17	WT	0	R	23	S
2002524	S. flexneri	1C	0	R	25	S	15	I	19	WT	0	R	19	I
2002495	S. flexneri	2a	0	R	25	S	23	S	20	WT	0	R	21	S
2002549	S. flexneri	2a	0	R	23	S	22	S	16	WT	0	R	25	S
2002763	S. flexneri	6	13	I	25	S	21	S	18	WT	25	S	26	S
1002152	S. flexneri	2a	0	R	22	I	20	S	19	WT	0	R	24	S
1002198	S. flexneri	1b	23	S	26	S	23	S	19	WT	28	S	27	S
1002216	S. flexneri	2a	0	R	25	S	21	S	19	WT	0	R	26	S
1002257	S. flexneri	6	19	S	27	S	20	S	15	NWT	0	R	25	S
1002268	S. flexneri	2a	0	R	20	I	19	S	17	WT	0	R	23	S
1002274	S. flexneri	4a	0	R	25	S	21	S	20	WT	0	R	23	S
1002280	S. flexneri	3b	20	S	25	S	20	S	18	WT	0	R	24	S
1002317	S. flexneri	1b	20	S	28	S	22	S	18	WT	0	R	28	S
1002324	S. flexneri	6	19	S	30	S	24	S	16	WT	0	R	31	S
1002325	S. flexneri	4a	0	R	25	S	20	S	18	WT	0	R	25	S
1002352	S. flexneri	2a	0	R	25	S	25	S	16	WT	0	R	25	S
1002382	S. flexneri	2a	21	S	25	S	21	S	17	WT	23	S	24	S
1002414	S. flexneri	3b	20	S	24	S	23	S	15	NWT	0	R	24	S
1002470	S. flexneri	6	20	S	29	S	24	S	16	WT	0	R	27	S
1002612	S. flexneri	6	18	S	27	S	21	S	14	NWT	0	R	25	S
1002664	S. flexneri	1b	20	S	24	S	23	S	18	WT	29	S	23	S
1002669	S. flexneri	1b	22	S	26	S	23	S	20	WT	26	S	25	S
1002680	S. flexneri	6	19	S	27	S	20	S	14	NWT	0	R	25	S
1002688	S. flexneri	2a	0	R	23	S	24	S	20	WT	0	R	27	S
1002713	S. flexneri	6	18	S	25	S	20	S	17	WT	0	R	28	S
1002717	S. flexneri	1b	21	S	25	S	23	S	18	WT	0	R	25	S
1002764-1	S. flexneri	6	19	S	30	S	23	S	15	NWT	0	R	28	S
1002802	S. flexneri	2a	0	R	29	S	24	S	18	WT	0	R	28	S
1002830	S. flexneri	4a	23	S	28	S	23	S	15	NWT	0	R	28	S
1002848	S. flexneri	6	20	S	29	S	20	S	17	WT	0	R	25	S
2003374	S. flexneri	2a	0	R	25	S	15	I	15	NWT	0	R	18	I
2003374 R	S. flexneri	2a	0	R	25	S	15	I	18	WT	0	R	20	I
2003409	S. flexneri	X	22	S	27	S	23	S	18	WT	0	R	29	S
2003409 R	S. flexneri	X	20	S	26	S	23	S	18	WT	0	R	26	S
2003437	S. flexneri	2a	0	R	26	S	16	I	16	WT	0	R	19	I
2003437 R	S. flexneri	2a	0	R	29	S	16	I	18	WT	0	R	22	S
2003443	S. flexneri	2a	0	R	26	S	16	I	17	WT	0	R	18	I
2003443 R	S. flexneri	2a	0	R	28	S	17	I	21	WT	0	R	20	I
2003513	S. flexneri	2b	0	R	25	S	21	S	19	WT	0	R	22	S
2003513 R	S. flexneri	2b	0	R	30	S	22	S	20	WT	0	R	21	S
2003466	S. flexneri	2a	0	R	26	S	17	I	16	WT	0	R	20	I
2003466 R	S. flexneri	2a	0	R	27	S	18	I	20	WT	0	R	19	I
3003228	S. flexneri	2a	0	R	23	S	21	S	20	WT	0	R	24	S
3002810	S. flexneri	6	0	R	28	S	20	S	20	WT	0	R	26	S
3003407	S. flexneri	2a	0	R	25	S	25	S	19	WT	0	R	27	S
3003245	S. flexneri	2a	0	R	25	S	23	S	20	WT	0	R	29	S
3003592	S. flexneri	2a	0	R	31	S	26	S	21	WT	0	R	30	S
3003509	S. flexneri	1b	0	R	29	S	23	S	24	WT	0	R	27	S
3003692	S. flexneri	6	16	I	27	S	20	S	23	WT	0	R	30	S
3003658	S. flexneri	2a	0	R	28	S	24	S	21	WT	0	R	27	S
3002940	S. flexneri	2a	0	R	28	S	26	S	22	WT	0	R	29	S
3003672	S. flexneri	6	0	R	30	S	24	S	21	WT	0	R	30	S
3003698	S. flexneri	4a	0	R	28	S	25	S	18	WT	0	R	30	S
3002985	S. flexneri	1b	20	S	25	S	24	S	20	WT	0	R	29	S
3003739	S. flexneri	2a	0	R	30	S	25	S	24	WT	0	R	30	S
3003610	S. flexneri	1C	0	R	29	S	22	S	17	WT	0	R	29	S
3003426	S. flexneri	1b	0	R	27	S	22	S	22	WT	0	R	29	S
3003747	S. flexneri	3a	0	R	25	S	24	S	20	WT	0	R	29	S
3002639	S. flexneri	2a	0	R	24	S	23	S	14	NWT	0	R	25	S
3002583	S. flexneri	3a	0	R	28	S	25	S	19	WT	0	R	28	S
3003713	S. flexneri	3a	0	R	26	S	24	S	17	WT	0	R	25	S
3002994	S. flexneri	2a	0	R	30	S	27	S	21	WT	0	R	25	S
3002595	S. flexneri	2a	0	R	27	S	25	S	18	WT	0	R	29	S
3003851	S. flexneri	6	18	S	29	S	22	S	20	WT	0	R	30	S
3002665	S. flexneri	2a	0	R	27	S	25	S	17	WT	0	R	25	S
3003928	S. flexneri	2a	0	R	27	S	22	S	17	WT	0	R	27	S
3003929	S. flexneri	3a	0	R	26	S	22	S	18	WT	0	R	25	S
3003932	S. flexneri	2a	0	R	25	S	24	S	18	WT	0	R	28	S
3003808	S. flexneri	2a	0	R	27	S	25	S	20	WT	0	R	27	S
3003285	S. flexneri	3a	0	R	29	S	25*	S	20	WT	0	R	27	S
3003877	S. flexneri	2a	0	R	25	S	25	S	20	WT	0	R	28	S
3003879	S. flexneri	6	20	S	30	S	22	S	17	WT	0	R	30	S
3004505	S. flexneri	2a	0	R	30	S	25	S	22	WT	0	R	25	S
3003291	S. flexneri	3a	0	R	30	S	25	S	19	WT	0	R	28	S
3003983	S. flexneri	2a	0	R	29	S	22	S	17	WT	0	R	26	S
3004516	S. flexneri	2a	0	R	32	S	28	S	21	WT	0	R	31	S
3005037	S. flexneri	1b	0	R	31	S	25	S	18	WT	0	R	32	S
3003754	S. flexneri	2a	0	R	31	S	26	S	26	WT	0	R	34	S
3003901	S. flexneri	6	22	S	32	S	22	S	17	WT	0	R	32	S
1002998	S. flexneri	1b	26	S	30	S	28	S	25	WT	0	R	34	S
1003006	S. flexneri	1b	14	I	35	S	29	S	25	WT	35	S	38	S
1003117	S. flexneri	6	26	S	38	S	30	S	18	WT	0	R	33	S
1003140	S. flexneri	6	24	S	34	S	29	S	16	WT	0	R	35	S
1003167	S. flexneri	6	24	S	33	S	29	S	17	WT	0	R	34	S
1003243	S. flexneri	4a	0	R	34	S	31	S	22	WT	0	R	35	S
1003243 R	S. flexneri	4a	0	R	35	S	30	S	25	WT	0	R	37	S
1003255-1	S. flexneri	4a	0	R	36	S	32	S	24	WT	0	R	36	S
1003255-2	S. flexneri	6	24	S	36	S	29	S	23	WT	0	R	37	S
1003255-1 R	S. flexneri	4a	0	R	34	S	31	S	27	WT	0	R	36	S
1003291	S. flexneri	6	23	S	35	S	28	S	19	WT	0	R	35	S
1003302	S. flexneri	6	25	S	36	S	30	S	19	WT	0	R	36	S
1003319	S. flexneri	3a	29	S	38	S	32	S	26	WT	36	S	38	S
1003322	S. flexneri	6	25	S	35	S	28	S	23	WT	32	S	36	S
1003347	S. flexneri	6	20	S	36	S	27	S	20	WT	0	R	35	S
1003379	S. flexneri	1b	22	S	34	S	27	S	21	WT	0	R	37	S
1003384	S. flexneri	6	19	S	35	S	25	S	20	WT	0	R	34	S
1003386-2	S. flexneri	1b	25	S	35	S	28	S	22	WT	0	R	36	S
1003386 R	S. flexneri	6	23	S	36	S	26	S	22	WT	0	R	33	S
1003388	S. flexneri	4a	0	R	34	S	29	S	24	WT	0	R	35	S
1003390	S. flexneri	1b	0	R	33	S	27	S	22	WT	0	R	35	S
1003456	S. flexneri	Shigella species by API	12	R	36	S	16	I	23		0	R	32	S
1003480	S. flexneri	6	22	S	34	S	26	S	20	WT	0	R	33	S
1003485	S. flexneri	1b	24	S	31	S	20	S	25	WT	0	R	34	S
1003489-1	S. flexneri	6	23	S	33	S	26	S	20	WT	0	R	34	S
1003489-1 R	S. flexneri	6	24	S	35	S	26	S	21	WT	0	R	34	S
1003534	S. flexneri	1c	0	R	36	S	19	S	21	WT	0	R	24	S
1003547	S. flexneri	2b	0	R	36	S	20	S	23	WT	0	R	22	S
1003563	S. flexneri	1b	26	S	34	S	28	S	25	WT	0	R	35	S
1003595	S. flexneri	4a	0	R	35	S	20	S	25	WT	0	R	24	S
1003632	S. flexneri	4a	0	R	38	S	35	S	27	WT	0	R	38	S
1003659-1	S. flexneri	1b	30	S	36	S	34	S	27	WT	0	R	37	S
1003707	S. flexneri	3a	28	S	35	S	31	S	25	WT	0	R	35	S
1003709	S. flexneri	4a	0	R	37	S	32	S	25	WT	0	R	36	S
1003766	S. flexneri	2a	0	R	37	S	25	S	23	WT	0	R	25	S
1003790	S. flexneri	y	28	S	36	S	32	S	28	WT	0	R	37	S
1003795	S. flexneri	1b	27	S	35	S	33	S	28	WT	0	R	37	S
1003820	S. flexneri	4a	0	R	36	S	26	S	25	WT	0	R	25	S
1003833	S. flexneri	6	24	S	34	S	29	S	18	WT	0	R	35	S
1003843	S. flexneri	6	0	R	37	S	30	S	17	WT	0	R	36	S
2003546	S. flexneri	2a	0	R	24	S	25	S	17	WT	0	R	26	S
2003738	S. flexneri	X	0	R	30	S	17	I	17	WT	0	R	21	S
1003942	S. flexneri	6	22	S	32	S	22	S	17	WT	0	R	30	S
1004011	S. flexneri	1b	24	S	34	S	25	S	25	WT	0	R	34	S
1004038	S. flexneri	6	23	S	31	S	25	S	19	WT	0	R	32	S
1004039	S. flexneri	3b	25	S	35	S	26	S	21	WT	0	R	31	S
1004040	S. flexneri	3a	30	S	35	S	30	S	25	WT	0	R	35	S
1004043	S. flexneri	2a	0	R	32	S	19	S	17	WT	0	R	24	S
1004054	S. flexneri	2a	0	R	36	S	21	S	22	WT	0	R	22	S
1004072	S. flexneri	6	22	S	32	S	24	S	21	WT	0	R	30	S
3004640	S. flexneri	X	25	S	34	S	30	S	23	WT	0	R	38	S
3004862	S. flexneri	6	24	S	34	S	27	S	18	WT	0	R	33	S
3004541	S. flexneri	2a	10	R	34	S	29	S	23	WT	0	R	35	S
3005102	S. flexneri	2a	0	R	33	S	29	S	24	WT	0	R	35	S
3005246	S. flexneri	2a	0	R	35	S	29	S	23	WT	0	R	37	S
3004696	S. flexneri	4a	0	R	36	S	29	S	25	WT	0	R	37	S
3005141	S. flexneri	6	23	S	33	S	26	S	20	WT	0	R	33	S
3005273	S. flexneri	2a	0	R	36	S	28	S	26	WT	0	R	36	S
3005315	S. flexneri	2a	0	R	31	S	28	S	24	WT	0	R	33	S
3005202	S. flexneri	6	22	S	31	S	24	S	22	WT	0	R	35	S
3004579	S. flexneri	2a	0	R	33	S	26	S	24	WT	0	R	35	S
3005261	S. flexneri	y	0	R	33	S	26	S	25	WT	0	R	35	S
1001467 R	S. flexneri	2a	0	R	34	S	29	S	28	WT	0	R	38	S
1002529	S. flexneri	6	24	S	34	S	29	S	22	WT	0	R	33	S
1002891 R	S. flexneri	4a	0	R	36	S	30	S	27	WT	0	R	36	S
1004079	S. flexneri	2a	0	R	36	S	30	S	25	WT	26	S	38	S
1004093	S. flexneri	1b	25	S	36	S	29	S	28	WT	0	R	37	S
1004103	S. flexneri	2a	0	R	36	S	30	S	28	WT	0	R	38	S
1004107	S. flexneri	3a	27	S	36	S	30	S	27	WT	0	R	35	S
1004110	S. flexneri	4a	0	R	36	S	32	S	27	WT	0	R	38	S
3004038	S. flexneri	6	22	S	32	S	24	S	18	WT	0	R	35	S
3004709	S. flexneri	2a	0	R	33	S	29	S	23	WT	0	R	33	S
3005476	S. flexneri	2a	0	R	33	S	30	S	25	WT	0	R	35	S
3004585	S. flexneri	3a	0	R	31	S	29	S	25	WT	0	R	33	S
3004816	S. flexneri	3a	0	R	30	S	29	S	24	WT	0	R	32	S
3000355R	S. flexneri	X	24	S	33	S	27	S	26	WT	0	R	35	S
3004877	S. flexneri	3a	0	R	33	S	29	S	25	WT	0	R	33	S
3000422R	S. flexneri	2a	0	R	36	S	29	S	25	WT	0	R	35	S
3000928R	S. flexneri	4a	0	R	35	S	30	S	23	WT	0	R	35	S
Epidemiological cutoff value (ECV) – the minimal inhibitory concentration (MIC) or zone diameter value that separates microbial populations into those with and without phenotypically detectable resistance (non-wild-type [NWT] or wild-type [WT], respectively). The ECV defines the highest MIC or smallest zone diameter for the WT population of isolates.
• Wild-type (WT) – an ECV interpretive category defined by an ECV that describes isolates with no detectable resistance or reduced susceptibility for the antimicrobial (antifungal) agent being evaluated.
• Non-wild-type (NWT) – an ECV interpretive category defined by an ECV that describes isolates with detectable resistance and reduced susceptibility for the antimicrobial (antifungal) agent being evaluated
Resistant Intermediate and sensitive were determined based on the guidline described in CLSI M100 2018
Interpretive Categories and Zone diameter breakpoints in mm
Antimicrobial agent	Abbrev.	concentration	R (resistant)	I (intermediate)	S (sensitive)
Ampicillin	Am	10 μg	≤ 13	14-16	≥ 17
Ceftriaxone	CRO	30 μg	≤ 19	20-22	≥ 23
Nalidixic acid	NA	30 μg	≤ 13	14-18	≥ 19
trimethoprim-sulfamethoxazole	SXT	1.25/23.75 μg	≤ 10	11-15	≥ 16
Zone diameter Epidemiological cutoff value (ECV) in mm
Antimicrobial agent	Abbrev.	concentration	NWT	WT	comments
Azithromycin	AZM	15μg	≤ 15	≥ 16	for Shigella flexneri
Please refer to M1002018, Appendix G and table G1 for more explicit detail of data interpretation
